# Supplementary material for: Establishment and application of a SNP molecular identification system in Grifola frondosa
Source: Front Microbiol. 2024 Aug 8;15:1417014. doi: 10.3389/fmicb.2024.1417014 (PMC11340509; doi:10.3389/fmicb.2024.1417014)
Supplement: Supplementary file 1 [file Table_1.XLSX]

## Sheet: Table S1
Table S1. The data statistics of whole genome sequenced strains.
Sample ID	TotalReads	MappedReads	MappedPairedReads	MappedProperReads	A(%)	T(%)	G(%)	C(%)	N(%)	GC(%)	Q30(%)	Q20(%)	AverageQ	InsertSize	GenomeSize	CoverSize	CoverBases	AverCoverDepth	AverGenomeDepth	Cover(1X)	Cover(5X)	Cover(10X)
Gf-1	9874838	8942555(90.56%)	8808480(89.20%)	8448904(85.56%)	27.27	27.17	22.79	22.77	0	45.56	92.24	97.14	35.67	416.0+/-100.9	39289314	36064565	1341383250	37.19	34.14	0.9179	0.8879	0.8527
Gf-2	11171390	10144457(90.81%)	9993296(89.45%)	9589480(85.84%)	27.24	27.12	22.84	22.8	0	45.64	92.16	97.11	35.65	418.0+/-100.6	39289314	36086130	1521668550	42.17	38.73	0.9185	0.8909	0.8614
Gf-3	8092238	7363133(90.99%)	7251316(89.61%)	6953276(85.93%)	26.86	26.7	23.23	23.21	0	46.44	92.09	97.04	35.64	415.1+/-99.3	39289314	36016890	1104469950	30.67	28.11	0.9167	0.8821	0.8385
Gf-4	8671194	7730720(89.15%)	7583784(87.46%)	7252170(83.64%)	27.61	27.47	22.47	22.45	0	44.92	91.91	97	35.61	413.6+/-101.2	39289314	35985089	1159608000	32.22	29.51	0.9159	0.8793	0.832
Gf-5	8294046	7431316(89.60%)	7309630(88.13%)	7024494(84.69%)	27.9	27.79	22.16	22.15	0	44.31	91.64	96.86	35.56	405.4+/-93.2	39289314	36026699	1114697400	30.94	28.37	0.917	0.8778	0.8281
Gf-6	10868916	9868526(90.80%)	9716132(89.39%)	9330194(85.84%)	27.23	27.08	22.86	22.84	0	45.69	92.24	97.14	35.67	419.9+/-97.4	39289314	36117493	1480278900	40.99	37.68	0.9193	0.8924	0.8628
Gf-7	9420008	8531487(90.57%)	8401418(89.19%)	8071118(85.68%)	27.38	27.28	22.68	22.66	0	45.34	92.33	97.2	35.69	413.1+/-95.5	39289314	36057692	1279723050	35.49	32.57	0.9177	0.8869	0.8505
Gf-8	8924340	8012011(89.78%)	7868454(88.17%)	7526766(84.34%)	27.83	27.75	22.21	22.21	0	44.42	92.22	97.2	35.67	416.6+/-105.0	39289314	36111242	1201801650	33.28	30.59	0.9191	0.8839	0.8381
Gf-9	10826484	9814282(90.65%)	9651584(89.15%)	9267620(85.60%)	27.1	26.98	22.97	22.95	0	45.93	89.9	95.98	35.23	434.1+/-102.3	39289314	36141579	1472142300	40.73	37.47	0.9199	0.8919	0.8619
Gf-10	11079256	9902102(89.38%)	9714762(87.68%)	9288650(83.84%)	27.99	27.86	22.09	22.05	0	44.15	92.87	97.48	35.79	413.9+/-110.6	39289314	36113560	1485315300	41.13	37.8	0.9192	0.8889	0.8556
Gf-11	9633182	8655806(89.85%)	8512122(88.36%)	8173926(84.85%)	27.83	27.74	22.21	22.22	0	44.43	91.7	96.91	35.57	417.8+/-97.6	39289314	36055917	1298370900	36.01	33.05	0.9177	0.8865	0.8494
Gf-12	8215584	7466928(90.89%)	7353472(89.51%)	7063556(85.98%)	27.17	27.04	22.92	22.88	0	45.79	92.52	97.26	35.72	408.2+/-93.0	39289314	35989470	1120039200	31.12	28.51	0.916	0.8813	0.8373
Gf-13	8290964	7545382(91.01%)	7432852(89.65%)	7144224(86.17%)	26.97	26.8	23.13	23.1	0	46.23	91.76	96.9	35.58	408.5+/-92.9	39289314	36010499	1131807300	31.43	28.81	0.9165	0.8833	0.8412
Gf-14	9928706	8996358(90.61%)	8855884(89.19%)	8505872(85.67%)	27.34	27.22	22.73	22.71	0	45.44	91.33	96.73	35.5	419.6+/-97.4	39289314	36085918	1349453700	37.4	34.35	0.9185	0.8884	0.8533
Gf-15	10268808	9208714(89.68%)	9040436(88.04%)	8660004(84.33%)	27.79	27.66	22.29	22.26	0	44.55	92.3	97.18	35.68	411.9+/-101.8	39289314	36076915	1381307100	38.29	35.16	0.9182	0.8859	0.8504
Gf-16	8884854	7973558(89.74%)	7848050(88.33%)	7546278(84.93%)	27.82	27.7	22.26	22.22	0	44.48	92.6	97.31	35.73	401.5+/-90.2	39289314	35984897	1196033700	33.24	30.44	0.9159	0.8816	0.8385
Gf-17	8069370	7388197(91.56%)	7280550(90.22%)	6961938(86.28%)	27.03	26.92	23.04	23.01	0	46.05	92.29	97.19	35.68	423.5+/-107.3	39289314	35886200	1108229550	30.88	28.21	0.9134	0.8758	0.8294
Gf-18	9226136	8299878(89.96%)	8155012(88.39%)	7822930(84.79%)	27.68	27.51	22.42	22.4	0	44.81	91.29	96.67	35.49	423.1+/-101.6	39289314	36059992	1244981700	34.53	31.69	0.9178	0.8856	0.846
Gf-19	10270426	9297370(90.53%)	9148636(89.08%)	8747092(85.17%)	27.81	27.67	22.28	22.24	0	44.52	91.9	96.98	35.6	420.2+/-104.1	39289314	35973604	1394605500	38.77	35.5	0.9156	0.8833	0.847
Gf-20	11123200	10137529(91.14%)	9982662(89.75%)	9545118(85.81%)	27.41	27.28	22.68	22.64	0	45.31	92.59	97.34	35.74	419.1+/-103.5	39289314	35992264	1520629350	42.25	38.7	0.9161	0.887	0.8554
Gf-21	8540026	7716290(90.35%)	7591980(88.90%)	7309588(85.59%)	27.38	27.24	22.7	22.68	0	45.38	89.82	95.93	35.21	403.2+/-89.1	39289314	36078870	1157443500	32.08	29.46	0.9183	0.8825	0.8397
Gf-22	7511332	6847899(91.17%)	6754950(89.93%)	6505892(86.61%)	26.93	26.83	23.13	23.1	0	46.24	92.41	97.24	35.7	395.8+/-88.3	39289314	35967094	1027184850	28.56	26.14	0.9154	0.8786	0.8298
Gf-23	6923008	6304712(91.07%)	6212230(89.73%)	5939690(85.80%)	27.67	27.57	22.39	22.37	0	44.76	93.18	97.61	35.85	397.6+/-104.2	39289314	35469008	945706800	26.66	24.07	0.9028	0.8568	0.7931
Gf-24	8375764	7610332(90.86%)	7491618(89.44%)	7151142(85.38%)	27.87	27.77	22.2	22.16	0	44.37	92.37	97.25	35.7	406.8+/-109.9	39289314	35571306	1141549800	32.09	29.05	0.9054	0.8656	0.8174
Gf-25	9655174	8875204(91.92%)	8758234(90.71%)	8412000(87.12%)	26.4	26.29	23.66	23.65	0	47.31	92.26	97.18	35.68	415.1+/-98.1	39289314	36085343	1331280600	36.89	33.88	0.9185	0.8896	0.8572
Gf-26	10280486	9399259(91.43%)	9259896(90.07%)	8888632(86.46%)	26.64	26.51	23.43	23.41	0	46.85	91.48	96.8	35.53	423.3+/-97.6	39289314	36125534	1409888850	39.03	35.88	0.9195	0.8914	0.8611
Gf-27	10234356	9315976(91.03%)	9177872(89.68%)	8814222(86.12%)	27.03	26.9	23.03	23.03	0	46.06	92.47	97.24	35.71	416.2+/-93.5	39289314	36075727	1397396400	38.74	35.57	0.9182	0.8894	0.8572
Gf-28	9772212	8899518(91.07%)	8763992(89.68%)	8412332(86.08%)	26.96	26.79	23.13	23.12	0	46.25	92.4	97.2	35.7	415.3+/-95.6	39289314	36067876	1334927700	37.01	33.98	0.918	0.8878	0.8535
Gf-29	10329944	9483253(91.80%)	9341346(90.43%)	8922992(86.38%)	26.09	25.97	23.96	23.98	0	47.94	91.66	96.87	35.56	438.6+/-114.3	39289314	36956671	1422487950	38.49	36.21	0.9406	0.9148	0.8841
Gf-30	9560820	8859756(92.67%)	8740708(91.42%)	8372358(87.57%)	26.93	26.8	23.15	23.13	0	46.27	92.4	97.2	35.7	425.8+/-119.9	39289314	36069321	1328963400	36.84	33.83	0.918	0.8843	0.846
Gf-31	8907098	8146254(91.46%)	8022662(90.07%)	7704216(86.50%)	26.66	26.5	23.43	23.41	0	46.84	91.12	96.58	35.46	424.3+/-96.0	39289314	36063180	1221938100	33.88	31.1	0.9179	0.887	0.85
Gf-32	10372996	9514474(91.72%)	9373154(90.36%)	9001320(86.78%)	26.55	26.4	23.53	23.52	0	47.05	91.2	96.64	35.47	425.2+/-97.2	39289314	36108237	1427171100	39.52	36.32	0.919	0.8913	0.8607
Gf-33	8748032	7997841(91.42%)	7874190(90.01%)	7572702(86.56%)	26.69	26.48	23.43	23.4	0	46.83	90.1	96.06	35.26	410.9+/-91.6	39289314	36075007	1199676150	33.26	30.53	0.9182	0.8868	0.85
Gf-34	11331124	10283124(90.75%)	10092664(89.07%)	9630594(84.99%)	27.73	27.49	22.41	22.37	0	44.78	89.86	95.93	35.21	405.8+/-109.7	39289314	35755437	1542468600	43.14	39.26	0.9101	0.8785	0.8461
Gf-35	10312590	9362631(90.79%)	9205932(89.27%)	8848310(85.80%)	27.12	26.93	22.98	22.97	0	45.95	89.4	95.72	35.13	415.7+/-91.9	39289314	36120673	1404394650	38.88	35.74	0.9194	0.8903	0.8592
Gf-36	10610344	9695852(91.38%)	9539198(89.90%)	9173218(86.46%)	26.7	26.49	23.42	23.39	0	46.81	88.98	95.46	35.04	414.7+/-90.4	39289314	36144777	1454377800	40.24	37.02	0.92	0.8926	0.8636
Gf-37	11446970	10446904(91.26%)	10292460(89.91%)	9921430(86.67%)	26.8	26.59	23.31	23.31	0	46.62	90.51	96.26	35.34	388.6+/-81.5	39289314	36142314	1567035600	43.36	39.88	0.9199	0.8938	0.8673
Gf-38	11050756	10017109(90.65%)	9858574(89.21%)	9488066(85.86%)	27.11	26.91	23	22.98	0	45.98	89.67	95.85	35.18	402.3+/-84.5	39289314	36132218	1502566350	41.59	38.24	0.9196	0.8923	0.8633
Gf-39	10590756	9695840(91.55%)	9552630(90.20%)	9191102(86.78%)	26.66	26.5	23.43	23.41	0	46.84	90.28	96.2	35.3	411.0+/-91.9	39289314	36133234	1454376000	40.25	37.02	0.9197	0.8923	0.863
Gf-40	10117846	9390718(92.81%)	9264080(91.56%)	8900684(87.97%)	26.23	26.04	23.87	23.87	0	47.74	89.93	95.98	35.23	399.8+/-86.7	39289314	36486971	1408607700	38.61	35.85	0.9287	0.9007	0.8712
Gf-41	9872204	9011542(91.28%)	8878784(89.94%)	8542536(86.53%)	26.83	26.64	23.26	23.27	0	46.53	90.61	96.32	35.36	403.5+/-86.7	39289314	36102365	1351731300	37.44	34.4	0.9189	0.8899	0.858
Gf-42	9679276	8883791(91.78%)	8764792(90.55%)	8449262(87.29%)	26.57	26.42	23.51	23.5	0	47.01	90.12	96.13	35.27	394.0+/-82.2	39289314	36082620	1332568650	36.93	33.92	0.9184	0.889	0.857
Gf-43	11073554	10065586(90.90%)	9905786(89.45%)	9540958(86.16%)	27.07	26.89	23.03	23.02	0	46.04	89.05	95.5	35.06	399.2+/-83.3	39289314	36136243	1509837900	41.78	38.43	0.9197	0.8924	0.8636
Gf-44	11250656	10216123(90.80%)	10044996(89.28%)	9678754(86.03%)	27.11	26.87	23.01	23.01	0	46.02	88.9	95.41	35.03	395.5+/-83.3	39289314	36140203	1532418450	42.4	39	0.9198	0.8924	0.8639
Gf-45	7902618	5984563(75.73%)	5886688(74.49%)	5672944(71.79%)	27.89	27.75	22.2	22.16	0	44.35	88.61	95.31	34.98	382.2+/-79.0	39289314	35891439	897684450	25.01	22.85	0.9135	0.8706	0.8039
Gf-46	10220188	9289434(90.89%)	9149048(89.52%)	8807686(86.18%)	27.12	26.98	22.95	22.94	0	45.9	89.68	95.9	35.19	402.2+/-87.3	39289314	36108591	1393415100	38.59	35.47	0.919	0.8901	0.8583
Gf-47	8637108	7880330(91.24%)	7767528(89.93%)	7496116(86.79%)	26.84	26.64	23.27	23.25	0	46.52	89.43	95.7	35.13	376.8+/-78.6	39289314	36028460	1182049500	32.81	30.09	0.917	0.8844	0.8459
Gf-48	10186440	9313325(91.43%)	9180900(90.13%)	8847892(86.86%)	26.75	26.57	23.34	23.34	0	46.68	90.7	96.37	35.38	395.9+/-84.4	39289314	36111997	1396998750	38.69	35.56	0.9191	0.8906	0.8602
Gf-49	9044604	8234514(91.04%)	8123126(89.81%)	7829438(86.56%)	27.15	27.05	22.9	22.89	0	45.8	90.9	96.57	35.43	382.2+/-82.9	39289314	36034354	1235177100	34.28	31.44	0.9172	0.8853	0.8481
Gf-50	9183504	8423222(91.72%)	8312224(90.51%)	8012700(87.25%)	26.59	26.42	23.5	23.49	0	46.99	90.13	96.09	35.27	376.7+/-80.9	39289314	36099591	1263483300	35	32.16	0.9188	0.8873	0.8528
Gf-51	8826824	7910009(89.61%)	7765994(87.98%)	7452412(84.43%)	27.95	27.78	22.14	22.13	0	44.27	89.56	95.81	35.16	382.8+/-85.5	39289314	36309940	1186501350	32.68	30.2	0.9242	0.888	0.8402
Gf-52	9149606	8236865(90.02%)	8103042(88.56%)	7768126(84.90%)	28.17	28.01	21.92	21.9	0	43.82	89.93	95.99	35.23	393.5+/-96.2	39289314	35845525	1235529750	34.47	31.45	0.9123	0.8749	0.8307
Gf-53	8596442	7790527(90.63%)	7679412(89.33%)	7367838(85.71%)	27.63	27.51	22.44	22.42	0	44.86	89.8	95.99	35.21	374.0+/-88.1	39289314	36405016	1168579050	32.1	29.74	0.9266	0.8907	0.842
Gf-54	10917974	9970286(91.32%)	9824894(89.99%)	9458114(86.63%)	26.76	26.56	23.34	23.34	0	46.68	89.75	95.89	35.19	388.0+/-83.6	39289314	36140061	1495542900	41.38	38.06	0.9198	0.8925	0.864
Gf-55	9026964	8207958(90.93%)	8090886(89.63%)	7784676(86.24%)	27.03	26.93	23.02	23.02	0	46.04	89.92	96.1	35.25	396.4+/-90.3	39289314	36236925	1231193700	33.98	31.34	0.9223	0.8865	0.8493
Gf-56	9090704	8309101(91.40%)	8184632(90.03%)	7845780(86.31%)	27.26	27.11	22.83	22.8	0	45.63	89.98	96	35.24	397.8+/-98.2	39289314	35879261	1246365150	34.74	31.72	0.9132	0.8769	0.837
Gf-57	8807818	8050836(91.41%)	7937988(90.12%)	7614748(86.45%)	27.31	27.15	22.77	22.76	0	45.54	90.4	96.25	35.32	386.8+/-95.4	39289314	35881146	1207625400	33.66	30.74	0.9133	0.8766	0.835
Gf-58	8958728	8180101(91.31%)	8077906(90.17%)	7763704(86.66%)	26.99	26.9	23.06	23.05	0	46.11	91.45	96.85	35.53	383.1+/-90.8	39289314	35898129	1227015150	34.18	31.23	0.9137	0.8791	0.84
Gf-59	9083952	8222268(90.51%)	8106652(89.24%)	7818086(86.06%)	27.06	26.91	23.01	23.03	0	46.04	90.28	96.2	35.3	382.3+/-82.3	39289314	36037381	1233340200	34.22	31.39	0.9172	0.8856	0.8486
Gf-60	10040764	9017045(89.80%)	8881466(88.45%)	8565814(85.31%)	27.46	27.31	22.62	22.62	0	45.24	89.97	96.03	35.24	377.7+/-82.3	39289314	36060361	1352556750	37.51	34.43	0.9178	0.8874	0.8532

## Sheet: Table S2
Table S2. Statistics of SNP mutation results and annotation information of all samples
Sample	SNPnumber	Transitions	Transversions	Ts/Tv	Heterozygosity	Homozygosity
Gf-1	738084	580934	157150	3.7	366591	211155
Gf-2	738121	580929	157192	3.7	366533	211152
Gf-3	736345	579598	156747	3.7	365645	210726
Gf-4	904064	711284	192780	3.69	397166	283001
Gf-5	733714	577461	156253	3.7	364731	209782
Gf-6	739913	582318	157595	3.7	368173	211353
Gf-7	738308	581067	157241	3.7	366965	211096
Gf-8	794563	626737	167826	3.73	387518	230525
Gf-9	738764	581471	157293	3.7	367199	211203
Gf-10	786657	618709	167948	3.68	381518	229418
Gf-11	737822	580778	157044	3.7	366956	210811
Gf-12	736532	579776	156756	3.7	365492	210859
Gf-13	737425	580510	156915	3.7	366276	210933
Gf-14	738043	580831	157212	3.7	366650	211088
Gf-15	786338	618605	167733	3.69	381164	229389
Gf-16	736072	579355	156717	3.7	365076	210780
Gf-17	807316	635945	171371	3.71	392228	234745
Gf-18	737042	580223	156819	3.7	366400	210707
Gf-19	810498	638341	172157	3.71	394744	235213
Gf-20	811951	639505	172446	3.71	395717	235487
Gf-21	734392	578151	156241	3.7	365985	209518
Gf-22	735798	579168	156630	3.7	365069	210717
Gf-23	863940	679685	184255	3.69	395557	262965
Gf-24	867956	682864	185092	3.69	399018	263379
Gf-25	738476	581277	157199	3.7	367817	210828
Gf-26	739436	582011	157425	3.7	368104	211134
Gf-27	738765	581408	157357	3.7	367676	210998
Gf-28	738049	580970	157079	3.7	367134	210857
Gf-29	789564	622074	167490	3.71	409674	216599
Gf-30	787838	620299	167539	3.7	396183	222459
Gf-31	737732	580632	157100	3.7	366536	211049
Gf-32	739600	581951	157649	3.69	367944	211330
Gf-33	738350	581175	157175	3.7	367004	211084
Gf-34	873093	687013	186080	3.69	402636	264318
Gf-35	738707	581465	157242	3.7	367834	210889
Gf-36	739177	581761	157416	3.7	367834	211143
Gf-37	740888	583161	157727	3.7	369210	211358
Gf-38	739497	582004	157493	3.7	367967	211222
Gf-39	739350	581997	157353	3.7	368412	210965
Gf-40	779623	613269	166354	3.69	401217	215720
Gf-41	738948	581633	157315	3.7	367810	211077
Gf-42	738548	581280	157268	3.7	367760	210858
Gf-43	739693	582284	157409	3.7	368335	211188
Gf-44	739673	582230	157443	3.7	368308	211173
Gf-45	730920	575421	155499	3.7	360292	210529
Gf-46	739228	581860	157368	3.7	367779	211175
Gf-47	737059	580239	156820	3.7	366540	210663
Gf-48	739329	581979	157350	3.7	368102	211066
Gf-49	737707	580599	157108	3.7	366626	210948
Gf-50	738957	581530	157427	3.69	367996	210907
Gf-51	791050	623478	167572	3.72	407724	218263
Gf-52	787376	619708	167668	3.7	396816	221829
Gf-53	796219	626843	169376	3.7	392799	228657
Gf-54	740177	582667	157510	3.7	368448	211395
Gf-55	736660	579765	156895	3.7	369409	209032
Gf-56	788329	620362	167967	3.69	397479	222062
Gf-57	790946	622322	168624	3.69	399269	222477
Gf-58	791586	622817	168769	3.69	399605	222656
Gf-59	737926	580761	157165	3.7	367278	210770
Gf-60	738235	581096	157139	3.7	367517	210807
Region	Type	all
--	INTERGENIC	106895
--	INTRON	60534
--	UPSTREAM	659686
--	DOWNSTREAM	247038
--	UTR_5_PRIME	22379
--	UTR_3_PRIME	27328
--	SPLICE_SITE_ACCEPTOR	2859
--	SPLICE_SITE_DONOR	3665
CDS	START_GAINED	1244
CDS	START_LOST	1398
CDS	SYNONYMOUS_CODING	615779
CDS	NON_SYNONYMOUS_CODING	362366
CDS	SYNONYMOUS_STOP	800
CDS	STOP_GAINED	7383
CDS	STOP_LOST	1090
--	Other	4938

## Sheet: Table S3
Table S3 Diversity analysis of core collection
subset(%)	MarkerCount	Na	Ne	I	Ho	He	PIC	H
Core_5	829442	1.8888	1.5699	0.4981	0.3495	0.335	0.2681	0.335
Core_10	829488	1.8938	1.5598	0.4883	0.3485	0.3279	0.2621	0.3279
Core_15	829488	1.9153	1.5334	0.4731	0.3658	0.3147	0.2526	0.3147
Core_20	829488	1.9957	1.56	0.5075	0.3603	0.3353	0.2708	0.3353
Core_25	829488	1.922	1.5043	0.4385	0.3853	0.2901	0.2317	0.2901
Core_30	829488	1.9995	1.5773	0.5239	0.3814	0.3471	0.2805	0.3471
Core_35	829488	1.9969	1.5318	0.476	0.3418	0.313	0.2519	0.313
Core_40	829488	1.9997	1.535	0.4823	0.3761	0.3168	0.2555	0.3168
Core_45	829488	1.9917	1.5237	0.4677	0.3784	0.3074	0.2472	0.3074
Core_50	829488	1.9938	1.4946	0.4309	0.3947	0.2821	0.2254	0.2821
Core_55	829488	1.9999	1.5735	0.5215	0.3569	0.345	0.2789	0.345
Core_60	829488	2	1.5666	0.515	0.3619	0.3402	0.275	0.3402
Core_65	829488	2	1.5495	0.4976	0.3722	0.3276	0.2645	0.3276
Core_70	829488	2	1.5152	0.4585	0.3848	0.3003	0.2414	0.3003
Core_75	829488	2	1.5351	0.4822	0.377	0.3166	0.2553	0.3166
Core_80	829488	2	1.5295	0.4759	0.3796	0.3121	0.2516	0.3121
Core_85	829488	2	1.5244	0.4699	0.3818	0.308	0.248	0.308
Core_90	829488	2	1.5298	0.4765	0.38	0.3124	0.2518	0.3124
Core_95	829488	2	1.5302	0.4769	0.3803	0.3126	0.2521	0.3126
Core_100	829488	2	1.5258	0.4718	0.3822	0.3091	0.249	0.3091
Note: Number of observed alleles(Na); Number of effective alleles(Ne); Shannon’s diversity index (I); Observed heterozygosity(Ho); Expected heterozygosity(He); Polymorphic information content (PIC); Nei’s genetic diversity(H).

## Sheet: Table S4
Table S4. Genetic diversity analysis of 1706 SNP marker sets.
#chr	pos	ref	alt	Nmiss	Nind	Nratio	NAllele	pAll	qAll	NGeno	HetExpAll	HetObsAll	PIC
LUGG01000001.1	32482	T	C	0	60	0	C:81,T:39	0.675	0.325	CC:36,TC:9,TT:15	0.439	0.15	0.342
LUGG01000001.1	45588	A	T	0	60	0	A:29,T:91	0.758	0.242	AA:10,AT:9,TT:41	0.367	0.15	0.299
LUGG01000001.1	73987	A	G	2	60	0.033	A:85,G:31	0.733	0.267	AA:28,AG:29,GG:1	0.392	0.5	0.315
LUGG01000001.1	104023	C	T	0	60	0	C:78,T:42	0.65	0.35	CC:18,CT:42	0.455	0.7	0.351
LUGG01000001.1	140726	C	T	0	60	0	C:74,T:46	0.617	0.383	CC:15,CT:44,TT:1	0.473	0.733	0.361
LUGG01000001.1	140795	C	A	0	60	0	A:59,C:61	0.508	0.492	AA:5,CA:49,CC:6	0.5	0.817	0.375
LUGG01000001.1	170346	C	T	0	60	0	C:96,T:24	0.8	0.2	CC:42,CT:12,TT:6	0.32	0.2	0.269
LUGG01000001.1	206040	A	G	1	60	0.017	A:17,G:101	0.856	0.144	AA:6,AG:5,GG:48	0.247	0.085	0.216
LUGG01000001.1	212592	T	A	0	60	0	A:52,T:68	0.567	0.433	AA:2,TA:48,TT:10	0.491	0.8	0.371
LUGG01000001.1	213648	A	G	4	60	0.067	A:93,G:19	0.83	0.17	AA:42,AG:9,GG:5	0.282	0.161	0.242
LUGG01000001.1	214611	C	T	2	60	0.033	C:60,T:56	0.517	0.483	CC:15,CT:30,TT:13	0.499	0.517	0.375
LUGG01000001.1	229737	T	G	0	60	0	G:41,T:79	0.658	0.342	TG:41,TT:19	0.45	0.683	0.349
LUGG01000001.1	234628	G	A	0	60	0	A:38,G:82	0.683	0.317	AA:1,GA:36,GG:23	0.433	0.6	0.339
LUGG01000001.1	247261	T	C	0	60	0	C:48,T:72	0.6	0.4	CC:3,TC:42,TT:15	0.48	0.7	0.365
LUGG01000001.1	272889	T	G	0	60	0	G:55,T:65	0.542	0.458	GG:5,TG:45,TT:10	0.497	0.75	0.373
LUGG01000001.1	272945	G	A	0	60	0	A:47,G:73	0.608	0.392	GA:47,GG:13	0.477	0.783	0.363
LUGG01000001.1	273172	C	G	0	60	0	C:66,G:54	0.55	0.45	CC:10,CG:46,GG:4	0.495	0.767	0.372
LUGG01000001.1	273310	G	A	0	60	0	A:55,G:65	0.542	0.458	AA:5,GA:45,GG:10	0.497	0.75	0.373
LUGG01000001.1	277279	T	C	0	60	0	C:71,T:49	0.592	0.408	CC:11,TC:49	0.483	0.817	0.366
LUGG01000001.1	277450	G	T	0	60	0	G:77,T:43	0.642	0.358	GG:17,GT:43	0.46	0.717	0.354
LUGG01000001.1	277615	C	T	0	60	0	C:55,T:65	0.542	0.458	CT:55,TT:5	0.497	0.917	0.373
LUGG01000001.1	279360	G	A	0	60	0	A:43,G:77	0.642	0.358	GA:43,GG:17	0.46	0.717	0.354
LUGG01000001.1	281810	T	C	0	60	0	C:44,T:76	0.633	0.367	CC:1,TC:42,TT:17	0.464	0.7	0.357
LUGG01000001.1	296062	G	A	0	60	0	A:41,G:79	0.658	0.342	GA:41,GG:19	0.45	0.683	0.349
LUGG01000001.1	332283	A	G	0	60	0	A:76,G:44	0.633	0.367	AA:16,AG:44	0.464	0.733	0.357
LUGG01000001.1	350120	A	G	0	60	0	A:72,G:48	0.6	0.4	AA:13,AG:46,GG:1	0.48	0.767	0.365
LUGG01000001.1	351697	T	A	0	60	0	A:45,T:75	0.625	0.375	TA:45,TT:15	0.469	0.75	0.359
LUGG01000001.1	355815	C	T	0	60	0	C:79,T:41	0.658	0.342	CC:19,CT:41	0.45	0.683	0.349
LUGG01000001.1	355890	T	C	0	60	0	C:71,T:49	0.592	0.408	CC:11,TC:49	0.483	0.817	0.366
LUGG01000001.1	369910	G	A	0	60	0	A:83,G:37	0.692	0.308	AA:41,GA:1,GG:18	0.427	0.017	0.336
LUGG01000001.1	370366	G	T	0	60	0	G:71,T:49	0.592	0.408	GG:11,GT:49	0.483	0.817	0.366
LUGG01000001.1	390503	C	T	0	60	0	C:45,T:75	0.625	0.375	CT:45,TT:15	0.469	0.75	0.359
LUGG01000001.1	473943	C	T	0	60	0	C:74,T:46	0.617	0.383	CC:14,CT:46	0.473	0.767	0.361
LUGG01000001.1	478955	T	C	0	60	0	C:16,T:104	0.867	0.133	CC:2,TC:12,TT:46	0.231	0.2	0.204
LUGG01000001.1	490378	C	G	0	60	0	C:79,G:41	0.658	0.342	CC:19,CG:41	0.45	0.683	0.349
LUGG01000001.1	493877	A	G	0	60	0	A:60,G:60	0.5	0.5	AA:5,AG:50,GG:5	0.5	0.833	0.375
LUGG01000001.1	593471	G	A	0	60	0	A:62,G:58	0.517	0.483	AA:4,GA:54,GG:2	0.499	0.9	0.375
LUGG01000001.1	593737	C	T	0	60	0	C:58,T:62	0.517	0.483	CC:2,CT:54,TT:4	0.499	0.9	0.375
LUGG01000001.1	594595	G	A	0	60	0	A:46,G:74	0.617	0.383	GA:46,GG:14	0.473	0.767	0.361
LUGG01000001.1	596788	C	T	0	60	0	C:71,T:49	0.592	0.408	CC:11,CT:49	0.483	0.817	0.366
LUGG01000001.1	599910	G	A	0	60	0	A:96,G:24	0.8	0.2	AA:43,GA:10,GG:7	0.32	0.167	0.269
LUGG01000001.1	599978	G	C	0	60	0	C:48,G:72	0.6	0.4	GC:48,GG:12	0.48	0.8	0.365
LUGG01000001.1	602779	G	A	0	60	0	A:43,G:77	0.642	0.358	GA:43,GG:17	0.46	0.717	0.354
LUGG01000001.1	603086	G	A	0	60	0	A:49,G:71	0.592	0.408	GA:49,GG:11	0.483	0.817	0.366
LUGG01000001.1	604150	A	T	0	60	0	A:71,T:49	0.592	0.408	AA:11,AT:49	0.483	0.817	0.366
LUGG01000001.1	604677	T	C	0	60	0	C:49,T:71	0.592	0.408	TC:49,TT:11	0.483	0.817	0.366
LUGG01000001.1	608883	C	A	0	60	0	A:53,C:67	0.558	0.442	CA:53,CC:7	0.493	0.883	0.372
LUGG01000001.1	613077	A	G	0	60	0	A:65,G:55	0.542	0.458	AA:5,AG:55	0.497	0.917	0.373
LUGG01000001.1	613263	G	A	0	60	0	A:65,G:55	0.542	0.458	AA:8,GA:49,GG:3	0.497	0.817	0.373
LUGG01000001.1	613354	C	T	0	60	0	C:77,T:43	0.642	0.358	CC:17,CT:43	0.46	0.717	0.354
LUGG01000001.1	613984	T	C	0	60	0	C:70,T:50	0.583	0.417	CC:10,TC:50	0.486	0.833	0.368
LUGG01000001.1	626802	C	T	0	60	0	C:73,T:47	0.608	0.392	CC:14,CT:45,TT:1	0.477	0.75	0.363
LUGG01000001.1	631777	T	G	0	60	0	G:41,T:79	0.658	0.342	TG:41,TT:19	0.45	0.683	0.349
LUGG01000001.1	633973	T	C	0	60	0	C:46,T:74	0.617	0.383	CC:1,TC:44,TT:15	0.473	0.733	0.361
LUGG01000001.1	714139	C	T	0	60	0	C:72,T:48	0.6	0.4	CC:12,CT:48	0.48	0.8	0.365
LUGG01000001.1	724787	G	A	0	60	0	A:41,G:79	0.658	0.342	GA:41,GG:19	0.45	0.683	0.349
LUGG01000001.1	766539	G	A	0	60	0	A:62,G:58	0.517	0.483	AA:7,GA:48,GG:5	0.499	0.8	0.375
LUGG01000001.1	767420	G	A	0	60	0	A:42,G:78	0.65	0.35	GA:42,GG:18	0.455	0.7	0.351
LUGG01000001.1	811343	G	C	0	60	0	C:44,G:76	0.633	0.367	CC:1,GC:42,GG:17	0.464	0.7	0.357
LUGG01000001.1	906993	A	G	0	60	0	A:89,G:31	0.742	0.258	AA:43,AG:3,GG:14	0.383	0.05	0.31
LUGG01000001.1	1015818	C	T	3	60	0.05	C:30,T:84	0.737	0.263	CC:15,TT:42	0.388	0	0.313
LUGG01000001.1	1070681	T	C	0	60	0	C:43,T:77	0.642	0.358	CC:1,TC:41,TT:18	0.46	0.683	0.354
LUGG01000001.1	1091160	G	A	5	60	0.083	A:83,G:27	0.755	0.245	AA:41,GA:1,GG:13	0.37	0.018	0.302
LUGG01000001.1	1091489	C	T	5	60	0.083	C:27,T:83	0.755	0.245	CC:13,CT:1,TT:41	0.37	0.018	0.302
LUGG01000001.1	1108011	G	A	0	60	0	A:16,G:104	0.867	0.133	AA:1,GA:14,GG:45	0.231	0.233	0.204
LUGG01000001.1	1108729	G	A	0	60	0	A:26,G:94	0.783	0.217	AA:7,GA:12,GG:41	0.339	0.2	0.282
LUGG01000001.1	1111591	A	G	0	60	0	A:98,G:22	0.817	0.183	AA:47,AG:4,GG:9	0.299	0.067	0.255
LUGG01000001.1	1151014	G	C	0	60	0	C:40,G:80	0.667	0.333	GC:40,GG:20	0.444	0.667	0.346
LUGG01000001.1	1151154	T	C	0	60	0	C:46,T:74	0.617	0.383	CC:2,TC:42,TT:16	0.473	0.7	0.361
LUGG01000001.1	1215378	T	C	0	60	0	C:41,T:79	0.658	0.342	TC:41,TT:19	0.45	0.683	0.349
LUGG01000001.1	1218356	A	G	0	60	0	A:79,G:41	0.658	0.342	AA:19,AG:41	0.45	0.683	0.349
LUGG01000001.1	1232119	T	C	0	60	0	C:61,T:59	0.508	0.492	CC:6,TC:49,TT:5	0.5	0.817	0.375
LUGG01000001.1	1238455	T	C	0	60	0	C:73,T:47	0.608	0.392	CC:13,TC:47	0.477	0.783	0.363
LUGG01000001.1	1248304	G	A	0	60	0	A:69,G:51	0.575	0.425	AA:10,GA:49,GG:1	0.489	0.817	0.369
LUGG01000001.1	1248690	A	G	0	60	0	A:101,G:19	0.842	0.158	AA:45,AG:11,GG:4	0.267	0.183	0.231
LUGG01000001.1	1259727	G	A	0	60	0	A:20,G:100	0.833	0.167	AA:3,GA:14,GG:43	0.278	0.233	0.239
LUGG01000001.1	1260891	A	G	0	60	0	A:102,G:18	0.85	0.15	AA:44,AG:14,GG:2	0.255	0.233	0.222
LUGG01000001.1	1262098	G	A	0	60	0	A:42,G:78	0.65	0.35	GA:42,GG:18	0.455	0.7	0.351
LUGG01000001.1	1264089	C	T	0	60	0	C:104,T:16	0.867	0.133	CC:45,CT:14,TT:1	0.231	0.233	0.204
LUGG01000001.1	1264703	C	T	0	60	0	C:104,T:16	0.867	0.133	CC:45,CT:14,TT:1	0.231	0.233	0.204
LUGG01000001.1	1268544	G	A	0	60	0	A:20,G:100	0.833	0.167	AA:3,GA:14,GG:43	0.278	0.233	0.239
LUGG01000001.1	1279296	C	T	0	60	0	C:103,T:17	0.858	0.142	CC:48,CT:7,TT:5	0.243	0.117	0.214
LUGG01000001.1	1305711	A	G	0	60	0	A:75,G:45	0.625	0.375	AA:15,AG:45	0.469	0.75	0.359
LUGG01000001.1	1319170	T	G	0	60	0	G:48,T:72	0.6	0.4	TG:48,TT:12	0.48	0.8	0.365
LUGG01000001.1	1358429	T	C	0	60	0	C:43,T:77	0.642	0.358	TC:43,TT:17	0.46	0.717	0.354
LUGG01000001.1	1367371	A	G	0	60	0	A:45,G:75	0.625	0.375	AG:45,GG:15	0.469	0.75	0.359
LUGG01000001.1	1386118	G	A	0	60	0	A:44,G:76	0.633	0.367	GA:44,GG:16	0.464	0.733	0.357
LUGG01000001.1	1415126	G	C	0	60	0	C:77,G:43	0.642	0.358	CC:17,GC:43	0.46	0.717	0.354
LUGG01000001.1	1460929	G	A	0	60	0	A:42,G:78	0.65	0.35	GA:42,GG:18	0.455	0.7	0.351
LUGG01000001.1	1527047	C	T	0	60	0	C:73,T:47	0.608	0.392	CC:13,CT:47	0.477	0.783	0.363
LUGG01000001.1	1590739	C	T	0	60	0	C:72,T:48	0.6	0.4	CC:12,CT:48	0.48	0.8	0.365
LUGG01000001.1	1655683	C	T	0	60	0	C:71,T:49	0.592	0.408	CC:11,CT:49	0.483	0.817	0.366
LUGG01000001.1	1658412	C	T	0	60	0	C:62,T:58	0.517	0.483	CC:8,CT:46,TT:6	0.499	0.767	0.375
LUGG01000001.1	1658476	C	T	0	60	0	C:66,T:54	0.55	0.45	CC:9,CT:48,TT:3	0.495	0.8	0.372
LUGG01000001.1	1686668	T	C	0	60	0	C:55,T:65	0.542	0.458	CC:4,TC:47,TT:9	0.497	0.783	0.373
LUGG01000001.1	1734918	G	A	0	60	0	A:48,G:72	0.6	0.4	GA:48,GG:12	0.48	0.8	0.365
LUGG01000001.1	1738388	T	C	0	60	0	C:103,T:17	0.858	0.142	CC:48,TC:7,TT:5	0.243	0.117	0.214
LUGG01000001.1	1828807	C	T	0	60	0	C:79,T:41	0.658	0.342	CC:19,CT:41	0.45	0.683	0.349
LUGG01000001.1	1861754	A	C	0	60	0	A:79,C:41	0.658	0.342	AA:19,AC:41	0.45	0.683	0.349
LUGG01000001.1	1899276	G	A	0	60	0	A:46,G:74	0.617	0.383	GA:46,GG:14	0.473	0.767	0.361
LUGG01000001.1	1902596	A	T	0	60	0	A:71,T:49	0.592	0.408	AA:12,AT:47,TT:1	0.483	0.783	0.366
LUGG01000001.1	1915715	G	A	0	60	0	A:47,G:73	0.608	0.392	GA:47,GG:13	0.477	0.783	0.363
LUGG01000001.1	1919369	T	C	0	60	0	C:19,T:101	0.842	0.158	CC:2,TC:15,TT:43	0.267	0.25	0.231
LUGG01000001.1	1927240	T	C	0	60	0	C:45,T:75	0.625	0.375	TC:45,TT:15	0.469	0.75	0.359
LUGG01000001.1	2004594	G	A	0	60	0	A:45,G:75	0.625	0.375	AA:2,GA:41,GG:17	0.469	0.683	0.359
LUGG01000001.1	2028519	G	A	0	60	0	A:47,G:73	0.608	0.392	GA:47,GG:13	0.477	0.783	0.363
LUGG01000001.1	2079398	C	T	0	60	0	C:79,T:41	0.658	0.342	CC:19,CT:41	0.45	0.683	0.349
LUGG01000001.1	2114767	C	G	0	60	0	C:79,G:41	0.658	0.342	CC:19,CG:41	0.45	0.683	0.349
LUGG01000001.1	2129191	C	T	0	60	0	C:101,T:19	0.842	0.158	CC:46,CT:9,TT:5	0.267	0.15	0.231
LUGG01000001.1	2137495	T	C	0	60	0	C:41,T:79	0.658	0.342	TC:41,TT:19	0.45	0.683	0.349
LUGG01000001.1	2190406	T	G	0	60	0	G:103,T:17	0.858	0.142	GG:47,TG:9,TT:4	0.243	0.15	0.214
LUGG01000001.1	2192182	C	T	0	60	0	C:79,T:41	0.658	0.342	CC:19,CT:41	0.45	0.683	0.349
LUGG01000001.1	2217502	T	C	0	60	0	C:52,T:68	0.567	0.433	TC:52,TT:8	0.491	0.867	0.371
LUGG01000001.1	2234658	A	G	0	60	0	A:73,G:47	0.608	0.392	AA:14,AG:45,GG:1	0.477	0.75	0.363
LUGG01000001.1	2254849	C	T	0	60	0	C:66,T:54	0.55	0.45	CC:7,CT:52,TT:1	0.495	0.867	0.372
LUGG01000001.1	2275573	A	G	0	60	0	A:48,G:72	0.6	0.4	AG:48,GG:12	0.48	0.8	0.365
LUGG01000001.1	2319070	G	A	0	60	0	A:47,G:73	0.608	0.392	GA:47,GG:13	0.477	0.783	0.363
LUGG01000001.1	2324314	A	G	0	60	0	A:58,G:62	0.517	0.483	AA:1,AG:56,GG:3	0.499	0.933	0.375
LUGG01000001.1	2331979	A	G	0	60	0	A:57,G:63	0.525	0.475	AA:4,AG:49,GG:7	0.499	0.817	0.374
LUGG01000001.1	2334458	G	A	0	60	0	A:42,G:78	0.65	0.35	GA:42,GG:18	0.455	0.7	0.351
LUGG01000001.1	2343723	A	C	0	60	0	A:74,C:46	0.617	0.383	AA:14,AC:46	0.473	0.767	0.361
LUGG01000001.1	2346940	G	C	0	60	0	C:50,G:70	0.583	0.417	GC:50,GG:10	0.486	0.833	0.368
LUGG01000001.1	2370873	T	C	0	60	0	C:48,T:72	0.6	0.4	TC:48,TT:12	0.48	0.8	0.365
LUGG01000001.1	2390128	G	A	0	60	0	A:103,G:17	0.858	0.142	AA:48,GA:7,GG:5	0.243	0.117	0.214
LUGG01000001.1	2455903	C	A	0	60	0	A:63,C:57	0.525	0.475	AA:7,CA:49,CC:4	0.499	0.817	0.374
LUGG01000001.1	2456809	A	G	0	60	0	A:103,G:17	0.858	0.142	AA:46,AG:11,GG:3	0.243	0.183	0.214
LUGG01000001.1	2478424	A	C	0	60	0	A:66,C:54	0.55	0.45	AA:9,AC:48,CC:3	0.495	0.8	0.372
LUGG01000001.1	2482337	C	T	0	60	0	C:19,T:101	0.842	0.158	CC:7,CT:5,TT:48	0.267	0.083	0.231
LUGG01000001.1	2491498	G	A	0	60	0	A:59,G:61	0.508	0.492	AA:5,GA:49,GG:6	0.5	0.817	0.375
LUGG01000001.1	2495343	G	A	0	60	0	A:16,G:104	0.867	0.133	AA:7,GA:2,GG:51	0.231	0.033	0.204
LUGG01000001.1	2556094	T	C	0	60	0	C:52,T:68	0.567	0.433	CC:3,TC:46,TT:11	0.491	0.767	0.371
LUGG01000001.1	2561295	A	G	0	60	0	A:68,G:52	0.567	0.433	AA:9,AG:50,GG:1	0.491	0.833	0.371
LUGG01000001.1	2571583	C	T	0	60	0	C:76,T:44	0.633	0.367	CC:16,CT:44	0.464	0.733	0.357
LUGG01000001.1	2578727	C	T	0	60	0	C:77,T:43	0.642	0.358	CC:17,CT:43	0.46	0.717	0.354
LUGG01000001.1	2580177	A	G	0	60	0	A:92,G:28	0.767	0.233	AA:42,AG:8,GG:10	0.358	0.133	0.294
LUGG01000001.1	2581591	A	C	0	60	0	A:79,C:41	0.658	0.342	AA:19,AC:41	0.45	0.683	0.349
LUGG01000001.1	2590403	C	T	0	60	0	C:71,T:49	0.592	0.408	CC:11,CT:49	0.483	0.817	0.366
LUGG01000001.1	2664605	T	C	0	60	0	C:53,T:67	0.558	0.442	CC:2,TC:49,TT:9	0.493	0.817	0.372
LUGG01000001.1	2665551	A	G	0	60	0	A:51,G:69	0.575	0.425	AG:51,GG:9	0.489	0.85	0.369
LUGG01000001.1	2676917	C	T	0	60	0	C:72,T:48	0.6	0.4	CC:12,CT:48	0.48	0.8	0.365
LUGG01000001.1	2701394	C	T	0	60	0	C:96,T:24	0.8	0.2	CC:37,CT:22,TT:1	0.32	0.367	0.269
LUGG01000001.1	2723403	G	A	0	60	0	A:48,G:72	0.6	0.4	GA:48,GG:12	0.48	0.8	0.365
LUGG01000001.1	2832159	T	A	0	60	0	A:25,T:95	0.792	0.208	AA:9,TA:7,TT:44	0.33	0.117	0.275
LUGG01000001.1	2844837	C	T	3	60	0.05	C:76,T:38	0.667	0.333	CC:19,CT:38	0.444	0.667	0.346
LUGG01000001.1	2874397	G	A	0	60	0	A:56,G:64	0.533	0.467	AA:3,GA:50,GG:7	0.498	0.833	0.374
LUGG01000001.1	2925682	G	A	0	60	0	A:47,G:73	0.608	0.392	GA:47,GG:13	0.477	0.783	0.363
LUGG01000001.1	2955630	A	G	0	60	0	A:58,G:62	0.517	0.483	AA:3,AG:52,GG:5	0.499	0.867	0.375
LUGG01000001.1	2968113	A	G	0	60	0	A:72,G:48	0.6	0.4	AA:12,AG:48	0.48	0.8	0.365
LUGG01000001.1	2968497	A	G	0	60	0	A:41,G:79	0.658	0.342	AG:41,GG:19	0.45	0.683	0.349
LUGG01000001.1	2989897	C	T	0	60	0	C:75,T:45	0.625	0.375	CC:17,CT:41,TT:2	0.469	0.683	0.359
LUGG01000001.1	3016112	C	T	0	60	0	C:74,T:46	0.617	0.383	CC:14,CT:46	0.473	0.767	0.361
LUGG01000001.1	3055100	G	A	0	60	0	A:88,G:32	0.733	0.267	AA:42,GA:4,GG:14	0.391	0.067	0.315
LUGG01000001.1	3056340	T	C	0	60	0	C:53,T:67	0.558	0.442	TC:53,TT:7	0.493	0.883	0.372
LUGG01000001.1	3076034	C	T	0	60	0	C:58,T:62	0.517	0.483	CC:6,CT:46,TT:8	0.499	0.767	0.375
LUGG01000001.1	3102262	A	G	0	60	0	A:55,G:65	0.542	0.458	AA:3,AG:49,GG:8	0.497	0.817	0.373
LUGG01000001.1	3116959	T	C	0	60	0	C:62,T:58	0.517	0.483	CC:8,TC:46,TT:6	0.499	0.767	0.375
LUGG01000001.1	3130270	C	T	0	60	0	C:75,T:45	0.625	0.375	CC:15,CT:45	0.469	0.75	0.359
LUGG01000001.1	3140144	C	T	0	60	0	C:100,T:20	0.833	0.167	CC:46,CT:8,TT:6	0.278	0.133	0.239
LUGG01000001.1	3168232	A	G	1	60	0.017	A:18,G:100	0.847	0.153	AA:5,AG:8,GG:46	0.259	0.136	0.225
LUGG01000001.1	3171804	A	G	0	60	0	A:54,G:66	0.55	0.45	AA:5,AG:44,GG:11	0.495	0.733	0.372
LUGG01000001.1	3186367	G	A	0	60	0	A:49,G:71	0.592	0.408	AA:4,GA:41,GG:15	0.483	0.683	0.366
LUGG01000001.1	3186418	C	A	0	60	0	A:49,C:71	0.592	0.408	AA:4,CA:41,CC:15	0.483	0.683	0.366
LUGG01000001.1	3189637	A	G	0	60	0	A:51,G:69	0.575	0.425	AA:2,AG:47,GG:11	0.489	0.783	0.369
LUGG01000001.1	3292046	C	A	0	60	0	A:19,C:101	0.842	0.158	AA:6,CA:7,CC:47	0.267	0.117	0.231
LUGG01000001.1	3315667	G	A	0	60	0	A:23,G:97	0.808	0.192	AA:6,GA:11,GG:43	0.31	0.183	0.262
LUGG01000001.1	3414321	A	G	0	60	0	A:100,G:20	0.833	0.167	AA:46,AG:8,GG:6	0.278	0.133	0.239
LUGG01000001.1	3456845	G	A	0	60	0	A:41,G:79	0.658	0.342	GA:41,GG:19	0.45	0.683	0.349
LUGG01000001.1	3467839	A	G	0	60	0	A:100,G:20	0.833	0.167	AA:46,AG:8,GG:6	0.278	0.133	0.239
LUGG01000001.1	3486699	T	A	0	60	0	A:28,T:92	0.767	0.233	AA:10,TA:8,TT:42	0.358	0.133	0.294
LUGG01000001.1	3518062	G	A	0	60	0	A:100,G:20	0.833	0.167	AA:46,GA:8,GG:6	0.278	0.133	0.239
LUGG01000002.1	71329	C	T	6	60	0.1	C:87,T:21	0.806	0.194	CC:43,CT:1,TT:10	0.313	0.019	0.264
LUGG01000002.1	71884	T	C	6	60	0.1	C:19,T:89	0.824	0.176	CC:8,TC:3,TT:43	0.29	0.056	0.248
LUGG01000002.1	93932	C	T	6	60	0.1	C:89,T:19	0.824	0.176	CC:43,CT:3,TT:8	0.29	0.056	0.248
LUGG01000002.1	100011	A	G	0	60	0	A:79,G:41	0.658	0.342	AA:19,AG:41	0.45	0.683	0.349
LUGG01000002.1	117006	A	G	6	60	0.1	A:90,G:18	0.833	0.167	AA:43,AG:4,GG:7	0.278	0.074	0.239
LUGG01000002.1	126360	G	A	6	60	0.1	A:82,G:26	0.759	0.241	AA:41,GG:13	0.366	0	0.299
LUGG01000002.1	212776	A	T	0	60	0	A:73,T:47	0.608	0.392	AA:14,AT:45,TT:1	0.477	0.75	0.363
LUGG01000002.1	234323	A	G	0	60	0	A:104,G:16	0.867	0.133	AA:46,AG:12,GG:2	0.231	0.2	0.204
LUGG01000002.1	250042	T	A	0	60	0	A:41,T:79	0.658	0.342	TA:41,TT:19	0.45	0.683	0.349
LUGG01000002.1	265903	A	G	0	60	0	A:43,G:77	0.642	0.358	AA:15,AG:13,GG:32	0.46	0.217	0.354
LUGG01000002.1	267804	G	A	0	60	0	A:59,G:61	0.508	0.492	AA:6,GA:47,GG:7	0.5	0.783	0.375
LUGG01000002.1	294796	C	T	0	60	0	C:31,T:89	0.742	0.258	CC:12,CT:7,TT:41	0.383	0.117	0.31
LUGG01000002.1	312386	C	T	0	60	0	C:57,T:63	0.525	0.475	CC:2,CT:53,TT:5	0.499	0.883	0.374
LUGG01000002.1	335316	C	T	0	60	0	C:104,T:16	0.867	0.133	CC:51,CT:2,TT:7	0.231	0.033	0.204
LUGG01000002.1	335752	C	A	0	60	0	A:16,C:104	0.867	0.133	AA:7,CA:2,CC:51	0.231	0.033	0.204
LUGG01000002.1	336052	C	T	0	60	0	C:17,T:103	0.858	0.142	CC:7,CT:3,TT:50	0.243	0.05	0.214
LUGG01000002.1	338453	T	C	0	60	0	C:72,T:48	0.6	0.4	CC:12,TC:48	0.48	0.8	0.365
LUGG01000002.1	338949	G	A	0	60	0	A:28,G:92	0.767	0.233	AA:9,GA:10,GG:41	0.358	0.167	0.294
LUGG01000002.1	340476	G	C	0	60	0	C:40,G:80	0.667	0.333	GC:40,GG:20	0.444	0.667	0.346
LUGG01000002.1	354775	A	G	0	60	0	A:79,G:41	0.658	0.342	AA:19,AG:41	0.45	0.683	0.349
LUGG01000002.1	366386	G	A	0	60	0	A:41,G:79	0.658	0.342	GA:41,GG:19	0.45	0.683	0.349
LUGG01000002.1	400701	G	C	0	60	0	C:55,G:65	0.542	0.458	CC:2,GC:51,GG:7	0.497	0.85	0.373
LUGG01000002.1	440728	A	G	4	60	0.067	A:62,G:50	0.554	0.446	AA:7,AG:48,GG:1	0.494	0.857	0.372
LUGG01000002.1	451882	C	T	1	60	0.017	C:78,T:40	0.661	0.339	CC:20,CT:38,TT:1	0.448	0.644	0.348
LUGG01000002.1	454768	C	T	0	60	0	C:62,T:58	0.517	0.483	CC:5,CT:52,TT:3	0.499	0.867	0.375
LUGG01000002.1	461266	G	T	0	60	0	G:79,T:41	0.658	0.342	GG:19,GT:41	0.45	0.683	0.349
LUGG01000002.1	470843	A	G	0	60	0	A:18,G:102	0.85	0.15	AA:6,AG:6,GG:48	0.255	0.1	0.222
LUGG01000002.1	473513	T	C	0	60	0	C:98,T:22	0.817	0.183	CC:47,TC:4,TT:9	0.299	0.067	0.255
LUGG01000002.1	475133	A	C	0	60	0	A:74,C:46	0.617	0.383	AA:14,AC:46	0.473	0.767	0.361
LUGG01000002.1	479919	T	C	0	60	0	C:104,T:16	0.867	0.133	CC:49,TC:6,TT:5	0.231	0.1	0.204
LUGG01000002.1	483503	C	T	0	60	0	C:78,T:42	0.65	0.35	CC:18,CT:42	0.455	0.7	0.351
LUGG01000002.1	491954	T	C	0	60	0	C:101,T:19	0.842	0.158	CC:49,TC:3,TT:8	0.267	0.05	0.231
LUGG01000002.1	496181	C	T	0	60	0	C:79,T:41	0.658	0.342	CC:19,CT:41	0.45	0.683	0.349
LUGG01000002.1	496977	C	T	0	60	0	C:19,T:101	0.842	0.158	CC:8,CT:3,TT:49	0.267	0.05	0.231
LUGG01000002.1	499585	A	G	0	60	0	A:79,G:41	0.658	0.342	AA:19,AG:41	0.45	0.683	0.349
LUGG01000002.1	509622	C	T	0	60	0	C:79,T:41	0.658	0.342	CC:19,CT:41	0.45	0.683	0.349
LUGG01000002.1	586973	C	T	0	60	0	C:18,T:102	0.85	0.15	CC:7,CT:4,TT:49	0.255	0.067	0.222
LUGG01000002.1	587949	G	A	0	60	0	A:41,G:79	0.658	0.342	GA:41,GG:19	0.45	0.683	0.349
LUGG01000002.1	596066	A	G	0	60	0	A:100,G:20	0.833	0.167	AA:48,AG:4,GG:8	0.278	0.067	0.239
LUGG01000002.1	601288	C	T	0	60	0	C:79,T:41	0.658	0.342	CC:19,CT:41	0.45	0.683	0.349
LUGG01000002.1	602711	G	A	0	60	0	A:42,G:78	0.65	0.35	GA:42,GG:18	0.455	0.7	0.351
LUGG01000002.1	603966	C	G	0	60	0	C:79,G:41	0.658	0.342	CC:19,CG:41	0.45	0.683	0.349
LUGG01000002.1	604167	G	A	0	60	0	A:96,G:24	0.8	0.2	AA:42,GA:12,GG:6	0.32	0.2	0.269
LUGG01000002.1	606381	T	C	0	60	0	C:53,T:67	0.558	0.442	TC:53,TT:7	0.493	0.883	0.372
LUGG01000002.1	615257	T	C	0	60	0	C:66,T:54	0.55	0.45	CC:6,TC:54	0.495	0.9	0.372
LUGG01000002.1	637117	C	T	0	60	0	C:46,T:74	0.617	0.383	CC:1,CT:44,TT:15	0.473	0.733	0.361
LUGG01000002.1	642253	T	C	0	60	0	C:47,T:73	0.608	0.392	TC:47,TT:13	0.477	0.783	0.363
LUGG01000002.1	695321	G	C	0	60	0	C:46,G:74	0.617	0.383	GC:46,GG:14	0.473	0.767	0.361
LUGG01000002.1	702721	C	A	0	60	0	A:41,C:79	0.658	0.342	CA:41,CC:19	0.45	0.683	0.349
LUGG01000002.1	760132	C	G	0	60	0	C:76,G:44	0.633	0.367	CC:16,CG:44	0.464	0.733	0.357
LUGG01000002.1	790515	T	C	1	60	0.017	C:52,T:66	0.559	0.441	TC:52,TT:7	0.493	0.881	0.371
LUGG01000002.1	803340	C	T	0	60	0	C:80,T:40	0.667	0.333	CC:20,CT:40	0.444	0.667	0.346
LUGG01000002.1	803510	A	G	0	60	0	A:68,G:52	0.567	0.433	AA:10,AG:48,GG:2	0.491	0.8	0.371
LUGG01000002.1	809619	G	A	0	60	0	A:41,G:79	0.658	0.342	GA:41,GG:19	0.45	0.683	0.349
LUGG01000002.1	833925	T	C	0	60	0	C:94,T:26	0.783	0.217	CC:44,TC:6,TT:10	0.339	0.1	0.282
LUGG01000002.1	837644	A	C	0	60	0	A:97,C:23	0.808	0.192	AA:45,AC:7,CC:8	0.31	0.117	0.262
LUGG01000002.1	839236	G	C	0	60	0	C:68,G:52	0.567	0.433	CC:12,GC:44,GG:4	0.491	0.733	0.371
LUGG01000002.1	840335	G	C	0	60	0	C:77,G:43	0.642	0.358	CC:17,GC:43	0.46	0.717	0.354
LUGG01000002.1	874786	C	T	0	60	0	C:91,T:29	0.758	0.242	CC:42,CT:7,TT:11	0.367	0.117	0.299
LUGG01000002.1	882749	C	T	0	60	0	C:64,T:56	0.533	0.467	CC:7,CT:50,TT:3	0.498	0.833	0.374
LUGG01000002.1	885697	G	T	0	60	0	G:78,T:42	0.65	0.35	GG:18,GT:42	0.455	0.7	0.351
LUGG01000002.1	888692	A	G	0	60	0	A:71,G:49	0.592	0.408	AA:12,AG:47,GG:1	0.483	0.783	0.366
LUGG01000002.1	889984	T	C	0	60	0	C:62,T:58	0.517	0.483	CC:5,TC:52,TT:3	0.499	0.867	0.375
LUGG01000002.1	890128	C	T	0	60	0	C:55,T:65	0.542	0.458	CC:3,CT:49,TT:8	0.497	0.817	0.373
LUGG01000002.1	995436	A	G	0	60	0	A:93,G:27	0.775	0.225	AA:41,AG:11,GG:8	0.349	0.183	0.288
LUGG01000002.1	997935	C	T	0	60	0	C:25,T:95	0.792	0.208	CC:11,CT:3,TT:46	0.33	0.05	0.275
LUGG01000002.1	999324	C	T	0	60	0	C:28,T:92	0.767	0.233	CC:12,CT:4,TT:44	0.358	0.067	0.294
LUGG01000002.1	999684	C	T	0	60	0	C:29,T:91	0.758	0.242	CC:13,CT:3,TT:44	0.367	0.05	0.299
LUGG01000002.1	1025585	C	G	0	60	0	C:79,G:41	0.658	0.342	CC:19,CG:41	0.45	0.683	0.349
LUGG01000002.1	1031985	A	C	0	60	0	A:75,C:45	0.625	0.375	AA:15,AC:45	0.469	0.75	0.359
LUGG01000002.1	1032433	T	C	0	60	0	C:45,T:75	0.625	0.375	TC:45,TT:15	0.469	0.75	0.359
LUGG01000002.1	1038195	T	C	0	60	0	C:72,T:48	0.6	0.4	CC:13,TC:46,TT:1	0.48	0.767	0.365
LUGG01000002.1	1041625	A	G	0	60	0	A:68,G:52	0.567	0.433	AA:11,AG:46,GG:3	0.491	0.767	0.371
LUGG01000002.1	1041943	G	A	0	60	0	A:20,G:100	0.833	0.167	AA:7,GA:6,GG:47	0.278	0.1	0.239
LUGG01000002.1	1043250	A	G	0	60	0	A:16,G:104	0.867	0.133	AA:3,AG:10,GG:47	0.231	0.167	0.204
LUGG01000002.1	1043359	G	A	0	60	0	A:51,G:69	0.575	0.425	AA:2,GA:47,GG:11	0.489	0.783	0.369
LUGG01000002.1	1051141	T	C	0	60	0	C:54,T:66	0.55	0.45	TC:54,TT:6	0.495	0.9	0.372
LUGG01000002.1	1053364	C	T	0	60	0	C:99,T:21	0.825	0.175	CC:45,CT:9,TT:6	0.289	0.15	0.247
LUGG01000002.1	1054525	T	C	0	60	0	C:20,T:100	0.833	0.167	CC:7,TC:6,TT:47	0.278	0.1	0.239
LUGG01000002.1	1111112	T	C	0	60	0	C:63,T:57	0.525	0.475	CC:5,TC:53,TT:2	0.499	0.883	0.374
LUGG01000002.1	1155823	C	G	0	60	0	C:46,G:74	0.617	0.383	CG:46,GG:14	0.473	0.767	0.361
LUGG01000002.1	1172238	C	T	0	60	0	C:67,T:53	0.558	0.442	CC:7,CT:53	0.493	0.883	0.372
LUGG01000002.1	1175169	A	G	3	60	0.05	A:32,G:82	0.719	0.281	AA:16,GG:41	0.404	0	0.322
LUGG01000002.1	1178260	C	T	0	60	0	C:45,T:75	0.625	0.375	CT:45,TT:15	0.469	0.75	0.359
LUGG01000002.1	1192464	T	C	5	60	0.083	C:42,T:68	0.618	0.382	TC:42,TT:13	0.472	0.764	0.361
LUGG01000002.1	1224769	A	G	0	60	0	A:27,G:93	0.775	0.225	AA:10,AG:7,GG:43	0.349	0.117	0.288
LUGG01000002.1	1259369	C	G	0	60	0	C:79,G:41	0.658	0.342	CC:19,CG:41	0.45	0.683	0.349
LUGG01000002.1	1309081	G	A	3	60	0.05	A:41,G:73	0.64	0.36	GA:41,GG:16	0.461	0.719	0.355
LUGG01000002.1	1311202	C	T	3	60	0.05	C:26,T:88	0.772	0.228	CC:13,TT:44	0.352	0	0.29
LUGG01000002.1	1315310	G	A	3	60	0.05	A:41,G:73	0.64	0.36	GA:41,GG:16	0.461	0.719	0.355
LUGG01000002.1	1316083	C	T	3	60	0.05	C:73,T:41	0.64	0.36	CC:16,CT:41	0.461	0.719	0.355
LUGG01000002.1	1316362	C	T	3	60	0.05	C:73,T:41	0.64	0.36	CC:16,CT:41	0.461	0.719	0.355
LUGG01000002.1	1340883	C	T	0	60	0	C:27,T:93	0.775	0.225	CC:10,CT:7,TT:43	0.349	0.117	0.288
LUGG01000002.1	1407828	T	C	0	60	0	C:52,T:68	0.567	0.433	CC:1,TC:50,TT:9	0.491	0.833	0.371
LUGG01000002.1	1434455	T	G	0	60	0	G:42,T:78	0.65	0.35	TG:42,TT:18	0.455	0.7	0.351
LUGG01000002.1	1434998	G	A	0	60	0	A:41,G:79	0.658	0.342	GA:41,GG:19	0.45	0.683	0.349
LUGG01000002.1	1435520	G	A	0	60	0	A:43,G:77	0.642	0.358	GA:43,GG:17	0.46	0.717	0.354
LUGG01000002.1	1436462	C	T	0	60	0	C:78,T:42	0.65	0.35	CC:18,CT:42	0.455	0.7	0.351
LUGG01000002.1	1446577	T	C	0	60	0	C:43,T:77	0.642	0.358	CC:2,TC:39,TT:19	0.46	0.65	0.354
LUGG01000002.1	1497256	G	A	5	60	0.083	A:16,G:94	0.855	0.145	AA:8,GG:47	0.249	0	0.218
LUGG01000002.1	1500181	C	T	0	60	0	C:73,T:47	0.608	0.392	CC:14,CT:45,TT:1	0.477	0.75	0.363
LUGG01000002.1	1500238	G	A	0	60	0	A:18,G:102	0.85	0.15	AA:4,GA:10,GG:46	0.255	0.167	0.222
LUGG01000002.1	1500717	G	A	0	60	0	A:59,G:61	0.508	0.492	AA:4,GA:51,GG:5	0.5	0.85	0.375
LUGG01000002.1	1588434	C	A	0	60	0	A:103,C:17	0.858	0.142	AA:43,CA:17	0.243	0.283	0.214
LUGG01000002.1	1695954	T	C	0	60	0	C:70,T:50	0.583	0.417	CC:10,TC:50	0.486	0.833	0.368
LUGG01000002.1	1714802	C	T	1	60	0.017	C:76,T:42	0.644	0.356	CC:17,CT:42	0.458	0.712	0.353
LUGG01000002.1	1715124	T	G	0	60	0	G:41,T:79	0.658	0.342	TG:41,TT:19	0.45	0.683	0.349
LUGG01000002.1	1716308	T	C	0	60	0	C:20,T:100	0.833	0.167	CC:4,TC:12,TT:44	0.278	0.2	0.239
LUGG01000002.1	1734250	C	T	0	60	0	C:97,T:23	0.808	0.192	CC:44,CT:9,TT:7	0.31	0.15	0.262
LUGG01000002.1	1734649	T	C	0	60	0	C:17,T:103	0.858	0.142	CC:1,TC:15,TT:44	0.243	0.25	0.214
LUGG01000002.1	1745725	A	G	0	60	0	A:79,G:41	0.658	0.342	AA:19,AG:41	0.45	0.683	0.349
LUGG01000002.1	1796488	T	G	0	60	0	G:33,T:87	0.725	0.275	TG:33,TT:27	0.399	0.55	0.319
LUGG01000002.1	1814197	A	G	2	60	0.033	A:55,G:61	0.526	0.474	AA:5,AG:45,GG:8	0.499	0.776	0.374
LUGG01000002.1	1817098	G	A	2	60	0.033	A:39,G:77	0.664	0.336	AA:6,GA:27,GG:25	0.446	0.466	0.347
LUGG01000002.1	1846872	G	T	0	60	0	G:76,T:44	0.633	0.367	GG:17,GT:42,TT:1	0.464	0.7	0.357
LUGG01000002.1	1883359	A	G	0	60	0	A:75,G:45	0.625	0.375	AA:15,AG:45	0.469	0.75	0.359
LUGG01000002.1	1888823	C	T	0	60	0	C:69,T:51	0.575	0.425	CC:10,CT:49,TT:1	0.489	0.817	0.369
LUGG01000002.1	1891137	C	T	0	60	0	C:65,T:55	0.542	0.458	CC:8,CT:49,TT:3	0.497	0.817	0.373
LUGG01000002.1	1935605	C	T	0	60	0	C:70,T:50	0.583	0.417	CC:10,CT:50	0.486	0.833	0.368
LUGG01000002.1	1940790	A	G	0	60	0	A:46,G:74	0.617	0.383	AG:46,GG:14	0.473	0.767	0.361
LUGG01000002.1	1950370	C	A	0	60	0	A:45,C:75	0.625	0.375	CA:45,CC:15	0.469	0.75	0.359
LUGG01000002.1	1950567	T	A	0	60	0	A:44,T:76	0.633	0.367	TA:44,TT:16	0.464	0.733	0.357
LUGG01000002.1	1965562	C	A	0	60	0	A:41,C:79	0.658	0.342	CA:41,CC:19	0.45	0.683	0.349
LUGG01000002.1	1969935	T	C	0	60	0	C:16,T:104	0.867	0.133	CC:4,TC:8,TT:48	0.231	0.133	0.204
LUGG01000002.1	1987813	T	C	0	60	0	C:45,T:75	0.625	0.375	TC:45,TT:15	0.469	0.75	0.359
LUGG01000002.1	1998468	G	A	0	60	0	A:44,G:76	0.633	0.367	GA:44,GG:16	0.464	0.733	0.357
LUGG01000002.1	2043175	G	A	6	60	0.1	A:26,G:82	0.759	0.241	AA:13,GG:41	0.366	0	0.299
LUGG01000002.1	2043232	T	C	2	60	0.033	C:36,T:80	0.69	0.31	CC:2,TC:32,TT:24	0.428	0.552	0.336
LUGG01000002.1	2057643	T	C	0	60	0	C:67,T:53	0.558	0.442	CC:7,TC:53	0.493	0.883	0.372
LUGG01000002.1	2111003	T	C	0	60	0	C:16,T:104	0.867	0.133	CC:4,TC:8,TT:48	0.231	0.133	0.204
LUGG01000002.1	2158130	A	G	0	60	0	A:79,G:41	0.658	0.342	AA:19,AG:41	0.45	0.683	0.349
LUGG01000002.1	2267270	T	C	0	60	0	C:50,T:70	0.583	0.417	CC:1,TC:48,TT:11	0.486	0.8	0.368
LUGG01000002.1	2382678	T	C	0	60	0	C:41,T:79	0.658	0.342	TC:41,TT:19	0.45	0.683	0.349
LUGG01000002.1	2382821	G	C	0	60	0	C:42,G:78	0.65	0.35	GC:42,GG:18	0.455	0.7	0.351
LUGG01000002.1	2383547	C	A	0	60	0	A:42,C:78	0.65	0.35	CA:42,CC:18	0.455	0.7	0.351
LUGG01000002.1	2384409	C	T	0	60	0	C:78,T:42	0.65	0.35	CC:18,CT:42	0.455	0.7	0.351
LUGG01000002.1	2390783	G	A	0	60	0	A:42,G:78	0.65	0.35	GA:42,GG:18	0.455	0.7	0.351
LUGG01000002.1	2402505	C	G	0	60	0	C:45,G:75	0.625	0.375	CG:45,GG:15	0.469	0.75	0.359
LUGG01000002.1	2403496	A	G	0	60	0	A:97,G:23	0.808	0.192	AA:46,AG:5,GG:9	0.31	0.083	0.262
LUGG01000002.1	2403571	A	G	0	60	0	A:50,G:70	0.583	0.417	AG:50,GG:10	0.486	0.833	0.368
LUGG01000002.1	2419405	C	T	0	60	0	C:70,T:50	0.583	0.417	CC:12,CT:46,TT:2	0.486	0.767	0.368
LUGG01000002.1	2420312	C	T	0	60	0	C:56,T:64	0.533	0.467	CC:6,CT:44,TT:10	0.498	0.733	0.374
LUGG01000002.1	2423005	G	A	0	60	0	A:70,G:50	0.583	0.417	AA:10,GA:50	0.486	0.833	0.368
LUGG01000002.1	2424138	T	C	0	60	0	C:59,T:61	0.508	0.492	CC:4,TC:51,TT:5	0.5	0.85	0.375
LUGG01000002.1	2529013	G	A	0	60	0	A:70,G:50	0.583	0.417	AA:10,GA:50	0.486	0.833	0.368
LUGG01000002.1	2577795	A	G	0	60	0	A:95,G:25	0.792	0.208	AA:44,AG:7,GG:9	0.33	0.117	0.275
LUGG01000002.1	2594286	T	C	0	60	0	C:102,T:18	0.85	0.15	CC:44,TC:14,TT:2	0.255	0.233	0.222
LUGG01000002.1	2640399	C	A	0	60	0	A:41,C:79	0.658	0.342	CA:41,CC:19	0.45	0.683	0.349
LUGG01000002.1	2641792	C	T	0	60	0	C:77,T:43	0.642	0.358	CC:17,CT:43	0.46	0.717	0.354
LUGG01000002.1	2641863	T	C	0	60	0	C:43,T:77	0.642	0.358	TC:43,TT:17	0.46	0.717	0.354
LUGG01000002.1	2675658	C	G	0	60	0	C:79,G:41	0.658	0.342	CC:19,CG:41	0.45	0.683	0.349
LUGG01000002.1	2778232	A	G	0	60	0	A:75,G:45	0.625	0.375	AA:15,AG:45	0.469	0.75	0.359
LUGG01000002.1	2788248	T	C	0	60	0	C:57,T:63	0.525	0.475	CC:3,TC:51,TT:6	0.499	0.85	0.374
LUGG01000002.1	2790554	G	C	0	60	0	C:45,G:75	0.625	0.375	GC:45,GG:15	0.469	0.75	0.359
LUGG01000002.1	2790690	G	A	0	60	0	A:48,G:72	0.6	0.4	GA:48,GG:12	0.48	0.8	0.365
LUGG01000002.1	2790974	T	A	0	60	0	A:41,T:79	0.658	0.342	TA:41,TT:19	0.45	0.683	0.349
LUGG01000002.1	2810672	T	C	0	60	0	C:63,T:57	0.525	0.475	CC:7,TC:49,TT:4	0.499	0.817	0.374
LUGG01000002.1	2823541	T	G	0	60	0	G:42,T:78	0.65	0.35	TG:42,TT:18	0.455	0.7	0.351
LUGG01000002.1	2825303	C	T	0	60	0	C:61,T:59	0.508	0.492	CC:3,CT:55,TT:2	0.5	0.917	0.375
LUGG01000002.1	2830494	G	A	0	60	0	A:62,G:58	0.517	0.483	AA:3,GA:56,GG:1	0.499	0.933	0.375
LUGG01000002.1	2831997	G	A	0	60	0	A:61,G:59	0.508	0.492	AA:3,GA:55,GG:2	0.5	0.917	0.375
LUGG01000002.1	2833179	G	A	0	60	0	A:53,G:67	0.558	0.442	GA:53,GG:7	0.493	0.883	0.372
LUGG01000002.1	2833509	T	C	0	60	0	C:59,T:61	0.508	0.492	CC:3,TC:53,TT:4	0.5	0.883	0.375
LUGG01000002.1	2834821	G	A	0	60	0	A:41,G:79	0.658	0.342	GA:41,GG:19	0.45	0.683	0.349
LUGG01000002.1	2880791	A	G	6	60	0.1	A:65,G:43	0.602	0.398	AA:22,AG:21,GG:11	0.479	0.389	0.364
LUGG01000002.1	2905187	T	C	0	60	0	C:47,T:73	0.608	0.392	CC:1,TC:45,TT:14	0.477	0.75	0.363
LUGG01000002.1	2916225	C	T	0	60	0	C:62,T:58	0.517	0.483	CC:6,CT:50,TT:4	0.499	0.833	0.375
LUGG01000002.1	2944197	T	C	0	60	0	C:42,T:78	0.65	0.35	TC:42,TT:18	0.455	0.7	0.351
LUGG01000002.1	2965474	G	A	0	60	0	A:53,G:67	0.558	0.442	AA:5,GA:43,GG:12	0.493	0.717	0.372
LUGG01000002.1	3048588	G	A	0	60	0	A:42,G:78	0.65	0.35	AA:1,GA:40,GG:19	0.455	0.667	0.351
LUGG01000002.1	3058029	T	C	3	60	0.05	C:97,T:17	0.851	0.149	CC:48,TC:1,TT:8	0.254	0.018	0.222
LUGG01000002.1	3059489	G	A	0	60	0	A:61,G:59	0.508	0.492	AA:7,GA:47,GG:6	0.5	0.783	0.375
LUGG01000002.1	3246356	C	T	0	60	0	C:63,T:57	0.525	0.475	CC:3,CT:57	0.499	0.95	0.374
LUGG01000002.1	3374279	G	A	3	60	0.05	A:47,G:67	0.588	0.412	AA:6,GA:35,GG:16	0.485	0.614	0.367
LUGG01000003.1	14320	C	T	0	60	0	C:48,T:72	0.6	0.4	CT:48,TT:12	0.48	0.8	0.365
LUGG01000003.1	14954	A	G	0	60	0	A:48,G:72	0.6	0.4	AG:48,GG:12	0.48	0.8	0.365
LUGG01000003.1	15206	C	G	0	60	0	C:48,G:72	0.6	0.4	CG:48,GG:12	0.48	0.8	0.365
LUGG01000003.1	24107	C	A	0	60	0	A:79,C:41	0.658	0.342	AA:19,CA:41	0.45	0.683	0.349
LUGG01000003.1	122507	G	A	0	60	0	A:56,G:64	0.533	0.467	AA:4,GA:48,GG:8	0.498	0.8	0.374
LUGG01000003.1	133925	C	T	0	60	0	C:41,T:79	0.658	0.342	CT:41,TT:19	0.45	0.683	0.349
LUGG01000003.1	142747	G	A	0	60	0	A:17,G:103	0.858	0.142	AA:5,GA:7,GG:48	0.243	0.117	0.214
LUGG01000003.1	156813	A	G	0	60	0	A:70,G:50	0.583	0.417	AA:13,AG:44,GG:3	0.486	0.733	0.368
LUGG01000003.1	191840	T	C	0	60	0	C:42,T:78	0.65	0.35	TC:42,TT:18	0.455	0.7	0.351
LUGG01000003.1	217697	T	C	0	60	0	C:49,T:71	0.592	0.408	TC:49,TT:11	0.483	0.817	0.366
LUGG01000003.1	223906	C	G	0	60	0	C:53,G:67	0.558	0.442	CC:1,CG:51,GG:8	0.493	0.85	0.372
LUGG01000003.1	244817	C	T	0	60	0	C:76,T:44	0.633	0.367	CC:16,CT:44	0.464	0.733	0.357
LUGG01000003.1	255969	T	C	3	60	0.05	C:93,T:21	0.816	0.184	CC:39,TC:15,TT:3	0.301	0.263	0.255
LUGG01000003.1	257710	C	T	0	60	0	C:79,T:41	0.658	0.342	CC:19,CT:41	0.45	0.683	0.349
LUGG01000003.1	271786	T	G	0	60	0	G:52,T:68	0.567	0.433	GG:3,TG:46,TT:11	0.491	0.767	0.371
LUGG01000003.1	366485	C	T	0	60	0	C:73,T:47	0.608	0.392	CC:13,CT:47	0.477	0.783	0.363
LUGG01000003.1	375249	G	A	0	60	0	A:31,G:89	0.742	0.258	GA:31,GG:29	0.383	0.517	0.31
LUGG01000003.1	388155	T	G	0	60	0	G:41,T:79	0.658	0.342	TG:41,TT:19	0.45	0.683	0.349
LUGG01000003.1	399017	T	C	0	60	0	C:68,T:52	0.567	0.433	CC:9,TC:50,TT:1	0.491	0.833	0.371
LUGG01000003.1	417980	C	T	5	60	0.083	C:95,T:15	0.864	0.136	CC:47,CT:1,TT:7	0.236	0.018	0.208
LUGG01000003.1	421442	C	T	0	60	0	C:43,T:77	0.642	0.358	CT:43,TT:17	0.46	0.717	0.354
LUGG01000003.1	478624	C	T	0	60	0	C:37,T:83	0.692	0.308	CC:18,CT:1,TT:41	0.427	0.017	0.336
LUGG01000003.1	596860	C	T	0	60	0	C:16,T:104	0.867	0.133	CC:3,CT:10,TT:47	0.231	0.167	0.204
LUGG01000003.1	599229	A	G	0	60	0	A:67,G:53	0.558	0.442	AA:8,AG:51,GG:1	0.493	0.85	0.372
LUGG01000003.1	599286	A	G	0	60	0	A:17,G:103	0.858	0.142	AA:1,AG:15,GG:44	0.243	0.25	0.214
LUGG01000003.1	599576	T	C	0	60	0	C:103,T:17	0.858	0.142	CC:44,TC:15,TT:1	0.243	0.25	0.214
LUGG01000003.1	601452	C	T	0	60	0	C:75,T:45	0.625	0.375	CC:15,CT:45	0.469	0.75	0.359
LUGG01000003.1	601837	A	G	0	60	0	A:75,G:45	0.625	0.375	AA:15,AG:45	0.469	0.75	0.359
LUGG01000003.1	669196	C	T	0	60	0	C:64,T:56	0.533	0.467	CC:4,CT:56	0.498	0.933	0.374
LUGG01000003.1	683327	T	A	0	60	0	A:91,T:29	0.758	0.242	AA:42,TA:7,TT:11	0.367	0.117	0.299
LUGG01000003.1	685593	C	T	0	60	0	C:50,T:70	0.583	0.417	CC:4,CT:42,TT:14	0.486	0.7	0.368
LUGG01000003.1	689086	A	G	0	60	0	A:76,G:44	0.633	0.367	AA:16,AG:44	0.464	0.733	0.357
LUGG01000003.1	749738	C	T	0	60	0	C:77,T:43	0.642	0.358	CC:17,CT:43	0.46	0.717	0.354
LUGG01000003.1	761855	T	C	0	60	0	C:44,T:76	0.633	0.367	TC:44,TT:16	0.464	0.733	0.357
LUGG01000003.1	762375	C	T	0	60	0	C:66,T:54	0.55	0.45	CC:8,CT:50,TT:2	0.495	0.833	0.372
LUGG01000003.1	792907	A	G	0	60	0	A:66,G:54	0.55	0.45	AA:11,AG:44,GG:5	0.495	0.733	0.372
LUGG01000003.1	824948	C	T	0	60	0	C:74,T:46	0.617	0.383	CC:14,CT:46	0.473	0.767	0.361
LUGG01000003.1	826723	G	C	0	60	0	C:41,G:79	0.658	0.342	GC:41,GG:19	0.45	0.683	0.349
LUGG01000003.1	827613	C	T	0	60	0	C:79,T:41	0.658	0.342	CC:19,CT:41	0.45	0.683	0.349
LUGG01000003.1	917082	C	T	0	60	0	C:79,T:41	0.658	0.342	CC:19,CT:41	0.45	0.683	0.349
LUGG01000003.1	1053539	T	C	0	60	0	C:24,T:96	0.8	0.2	TC:24,TT:36	0.32	0.4	0.269
LUGG01000003.1	1064592	C	G	0	60	0	C:73,G:47	0.608	0.392	CC:13,CG:47	0.477	0.783	0.363
LUGG01000003.1	1099931	G	A	3	60	0.05	A:39,G:75	0.658	0.342	AA:1,GA:37,GG:19	0.45	0.649	0.349
LUGG01000003.1	1149128	T	G	0	60	0	G:59,T:61	0.508	0.492	GG:1,TG:57,TT:2	0.5	0.95	0.375
LUGG01000003.1	1189308	G	A	0	60	0	A:42,G:78	0.65	0.35	GA:42,GG:18	0.455	0.7	0.351
LUGG01000003.1	1201746	C	G	3	60	0.05	C:73,G:41	0.64	0.36	CC:16,CG:41	0.461	0.719	0.355
LUGG01000003.1	1229867	G	T	0	60	0	G:74,T:46	0.617	0.383	GG:14,GT:46	0.473	0.767	0.361
LUGG01000003.1	1397532	T	G	0	60	0	G:42,T:78	0.65	0.35	TG:42,TT:18	0.455	0.7	0.351
LUGG01000003.1	1399979	G	A	1	60	0.017	A:82,G:36	0.695	0.305	AA:41,GG:18	0.424	0	0.334
LUGG01000003.1	1403245	C	T	0	60	0	C:38,T:82	0.683	0.317	CC:19,TT:41	0.433	0	0.339
LUGG01000003.1	1451064	C	T	0	60	0	C:77,T:43	0.642	0.358	CC:17,CT:43	0.46	0.717	0.354
LUGG01000003.1	1456423	C	T	0	60	0	C:16,T:104	0.867	0.133	CC:2,CT:12,TT:46	0.231	0.2	0.204
LUGG01000003.1	1457844	G	A	0	60	0	A:68,G:52	0.567	0.433	AA:10,GA:48,GG:2	0.491	0.8	0.371
LUGG01000003.1	1468248	T	C	0	60	0	C:51,T:69	0.575	0.425	TC:51,TT:9	0.489	0.85	0.369
LUGG01000003.1	1492712	T	C	0	60	0	C:41,T:79	0.658	0.342	TC:41,TT:19	0.45	0.683	0.349
LUGG01000003.1	1495034	C	T	0	60	0	C:100,T:20	0.833	0.167	CC:44,CT:12,TT:4	0.278	0.2	0.239
LUGG01000003.1	1521065	A	G	0	60	0	A:34,G:86	0.717	0.283	AA:14,AG:6,GG:40	0.406	0.1	0.324
LUGG01000003.1	1534680	G	A	0	60	0	A:41,G:79	0.658	0.342	GA:41,GG:19	0.45	0.683	0.349
LUGG01000003.1	1574220	C	T	0	60	0	C:30,T:90	0.75	0.25	CC:13,CT:4,TT:43	0.375	0.067	0.305
LUGG01000003.1	1575087	C	T	0	60	0	C:101,T:19	0.842	0.158	CC:46,CT:9,TT:5	0.267	0.15	0.231
LUGG01000003.1	1596989	A	G	0	60	0	A:79,G:41	0.658	0.342	AA:19,AG:41	0.45	0.683	0.349
LUGG01000003.1	1639974	T	C	0	60	0	C:102,T:18	0.85	0.15	CC:46,TC:10,TT:4	0.255	0.167	0.222
LUGG01000003.1	1644934	A	G	0	60	0	A:93,G:27	0.775	0.225	AA:45,AG:3,GG:12	0.349	0.05	0.288
LUGG01000003.1	1771677	T	C	0	60	0	C:25,T:95	0.792	0.208	CC:10,TC:5,TT:45	0.33	0.083	0.275
LUGG01000003.1	1771728	G	A	0	60	0	A:23,G:97	0.808	0.192	AA:9,GA:5,GG:46	0.31	0.083	0.262
LUGG01000003.1	1782406	T	C	0	60	0	C:34,T:86	0.717	0.283	CC:15,TC:4,TT:41	0.406	0.067	0.324
LUGG01000003.1	1783820	G	A	0	60	0	A:70,G:50	0.583	0.417	AA:12,GA:46,GG:2	0.486	0.767	0.368
LUGG01000003.1	1791892	G	A	0	60	0	A:35,G:85	0.708	0.292	AA:16,GA:3,GG:41	0.413	0.05	0.328
LUGG01000003.1	1793003	C	A	0	60	0	A:85,C:35	0.708	0.292	AA:41,CA:3,CC:16	0.413	0.05	0.328
LUGG01000003.1	1850397	G	T	0	60	0	G:53,T:67	0.558	0.442	GG:3,GT:47,TT:10	0.493	0.783	0.372
LUGG01000003.1	1863772	C	T	0	60	0	C:60,T:60	0.5	0.5	CC:2,CT:56,TT:2	0.5	0.933	0.375
LUGG01000003.1	1864251	C	T	0	60	0	C:62,T:58	0.517	0.483	CC:4,CT:54,TT:2	0.499	0.9	0.375
LUGG01000003.1	1869928	A	G	0	60	0	A:79,G:41	0.658	0.342	AA:19,AG:41	0.45	0.683	0.349
LUGG01000003.1	1870124	C	T	0	60	0	C:43,T:77	0.642	0.358	CT:43,TT:17	0.46	0.717	0.354
LUGG01000003.1	1870735	G	A	0	60	0	A:41,G:79	0.658	0.342	GA:41,GG:19	0.45	0.683	0.349
LUGG01000003.1	1884741	A	G	0	60	0	A:68,G:52	0.567	0.433	AA:9,AG:50,GG:1	0.491	0.833	0.371
LUGG01000003.1	1897434	C	T	0	60	0	C:78,T:42	0.65	0.35	CC:18,CT:42	0.455	0.7	0.351
LUGG01000003.1	1904962	T	G	0	60	0	G:17,T:103	0.858	0.142	GG:6,TG:5,TT:49	0.243	0.083	0.214
LUGG01000003.1	1908286	A	G	0	60	0	A:98,G:22	0.817	0.183	AA:44,AG:10,GG:6	0.299	0.167	0.255
LUGG01000003.1	1909287	A	C	0	60	0	A:94,C:26	0.783	0.217	AA:45,AC:4,CC:11	0.339	0.067	0.282
LUGG01000003.1	1910250	T	C	0	60	0	C:44,T:76	0.633	0.367	TC:44,TT:16	0.464	0.733	0.357
LUGG01000003.1	1910811	A	G	0	60	0	A:76,G:44	0.633	0.367	AA:16,AG:44	0.464	0.733	0.357
LUGG01000003.1	1928570	G	A	0	60	0	A:41,G:79	0.658	0.342	GA:41,GG:19	0.45	0.683	0.349
LUGG01000003.1	1987918	G	A	0	60	0	A:57,G:63	0.525	0.475	GA:57,GG:3	0.499	0.95	0.374
LUGG01000003.1	2014984	G	C	0	60	0	C:60,G:60	0.5	0.5	CC:9,GC:42,GG:9	0.5	0.7	0.375
LUGG01000003.1	2042709	T	C	0	60	0	C:39,T:81	0.675	0.325	CC:3,TC:33,TT:24	0.439	0.55	0.342
LUGG01000003.1	2049668	G	A	0	60	0	A:41,G:79	0.658	0.342	AA:1,GA:39,GG:20	0.45	0.65	0.349
LUGG01000003.1	2051461	G	A	0	60	0	A:65,G:55	0.542	0.458	AA:6,GA:53,GG:1	0.497	0.883	0.373
LUGG01000003.1	2055459	A	G	0	60	0	A:79,G:41	0.658	0.342	AA:19,AG:41	0.45	0.683	0.349
LUGG01000003.1	2081329	A	C	0	60	0	A:30,C:90	0.75	0.25	AA:11,AC:8,CC:41	0.375	0.133	0.305
LUGG01000003.1	2120783	T	C	0	60	0	C:44,T:76	0.633	0.367	TC:44,TT:16	0.464	0.733	0.357
LUGG01000003.1	2126057	C	G	0	60	0	C:48,G:72	0.6	0.4	CG:48,GG:12	0.48	0.8	0.365
LUGG01000003.1	2130962	C	T	0	60	0	C:73,T:47	0.608	0.392	CC:14,CT:45,TT:1	0.477	0.75	0.363
LUGG01000003.1	2131669	C	T	0	60	0	C:73,T:47	0.608	0.392	CC:13,CT:47	0.477	0.783	0.363
LUGG01000003.1	2132445	A	G	0	60	0	A:79,G:41	0.658	0.342	AA:19,AG:41	0.45	0.683	0.349
LUGG01000003.1	2133129	G	A	0	60	0	A:62,G:58	0.517	0.483	AA:3,GA:56,GG:1	0.499	0.933	0.375
LUGG01000003.1	2154583	G	A	0	60	0	A:56,G:64	0.533	0.467	AA:2,GA:52,GG:6	0.498	0.867	0.374
LUGG01000003.1	2164852	C	G	0	60	0	C:50,G:70	0.583	0.417	CC:1,CG:48,GG:11	0.486	0.8	0.368
LUGG01000003.1	2207825	T	C	0	60	0	C:42,T:78	0.65	0.35	TC:42,TT:18	0.455	0.7	0.351
LUGG01000003.1	2218254	C	T	0	60	0	C:75,T:45	0.625	0.375	CC:16,CT:43,TT:1	0.469	0.717	0.359
LUGG01000003.1	2218322	G	A	0	60	0	A:49,G:71	0.592	0.408	AA:1,GA:47,GG:12	0.483	0.783	0.366
LUGG01000003.1	2262290	G	C	0	60	0	C:41,G:79	0.658	0.342	GC:41,GG:19	0.45	0.683	0.349
LUGG01000003.1	2306423	G	A	0	60	0	A:60,G:60	0.5	0.5	AA:2,GA:56,GG:2	0.5	0.933	0.375
LUGG01000003.1	2307485	A	G	0	60	0	A:57,G:63	0.525	0.475	AG:57,GG:3	0.499	0.95	0.374
LUGG01000003.1	2405299	G	A	0	60	0	A:84,G:36	0.7	0.3	AA:41,GA:2,GG:17	0.42	0.033	0.332
LUGG01000003.1	2415288	C	G	0	60	0	C:22,G:98	0.817	0.183	CC:8,CG:6,GG:46	0.299	0.1	0.255
LUGG01000003.1	2439385	G	T	0	60	0	G:67,T:53	0.558	0.442	GG:11,GT:45,TT:4	0.493	0.75	0.372
LUGG01000003.1	2443167	T	C	0	60	0	C:43,T:77	0.642	0.358	TC:43,TT:17	0.46	0.717	0.354
LUGG01000003.1	2443220	C	T	0	60	0	C:70,T:50	0.583	0.417	CC:12,CT:46,TT:2	0.486	0.767	0.368
LUGG01000003.1	2455483	G	A	0	60	0	A:54,G:66	0.55	0.45	AA:3,GA:48,GG:9	0.495	0.8	0.372
LUGG01000003.1	2471987	C	G	0	60	0	C:78,G:42	0.65	0.35	CC:18,CG:42	0.455	0.7	0.351
LUGG01000003.1	2473813	C	A	0	60	0	A:55,C:65	0.542	0.458	AA:3,CA:49,CC:8	0.497	0.817	0.373
LUGG01000003.1	2486815	C	T	0	60	0	C:68,T:52	0.567	0.433	CC:12,CT:44,TT:4	0.491	0.733	0.371
LUGG01000003.1	2498946	C	A	0	60	0	A:44,C:76	0.633	0.367	CA:44,CC:16	0.464	0.733	0.357
LUGG01000003.1	2501485	C	T	0	60	0	C:79,T:41	0.658	0.342	CC:19,CT:41	0.45	0.683	0.349
LUGG01000003.1	2501551	A	G	0	60	0	A:63,G:57	0.525	0.475	AA:5,AG:53,GG:2	0.499	0.883	0.374
LUGG01000003.1	2528161	C	T	0	60	0	C:79,T:41	0.658	0.342	CC:19,CT:41	0.45	0.683	0.349
LUGG01000003.1	2536221	G	A	0	60	0	A:46,G:74	0.617	0.383	GA:46,GG:14	0.473	0.767	0.361
LUGG01000003.1	2558175	T	C	0	60	0	C:57,T:63	0.525	0.475	CC:5,TC:47,TT:8	0.499	0.783	0.374
LUGG01000003.1	2579650	A	G	0	60	0	A:79,G:41	0.658	0.342	AA:19,AG:41	0.45	0.683	0.349
LUGG01000003.1	2605483	T	C	0	60	0	C:59,T:61	0.508	0.492	CC:7,TC:45,TT:8	0.5	0.75	0.375
LUGG01000003.1	2618962	A	G	0	60	0	A:70,G:50	0.583	0.417	AA:10,AG:50	0.486	0.833	0.368
LUGG01000003.1	2621753	G	A	0	60	0	A:101,G:19	0.842	0.158	AA:45,GA:11,GG:4	0.267	0.183	0.231
LUGG01000003.1	2630220	A	G	0	60	0	A:78,G:42	0.65	0.35	AA:18,AG:42	0.455	0.7	0.351
LUGG01000003.1	2630427	G	A	0	60	0	A:47,G:73	0.608	0.392	GA:47,GG:13	0.477	0.783	0.363
LUGG01000003.1	2639196	T	G	0	60	0	G:42,T:78	0.65	0.35	TG:42,TT:18	0.455	0.7	0.351
LUGG01000003.1	2658380	A	T	0	60	0	A:76,T:44	0.633	0.367	AA:16,AT:44	0.464	0.733	0.357
LUGG01000003.1	2662339	G	A	0	60	0	A:41,G:79	0.658	0.342	GA:41,GG:19	0.45	0.683	0.349
LUGG01000003.1	2688903	T	G	0	60	0	G:43,T:77	0.642	0.358	TG:43,TT:17	0.46	0.717	0.354
LUGG01000003.1	2706276	C	T	0	60	0	C:55,T:65	0.542	0.458	CC:2,CT:51,TT:7	0.497	0.85	0.373
LUGG01000003.1	2707111	C	T	0	60	0	C:103,T:17	0.858	0.142	CC:44,CT:15,TT:1	0.243	0.25	0.214
LUGG01000004.1	38807	G	A	0	60	0	A:50,G:70	0.583	0.417	GA:50,GG:10	0.486	0.833	0.368
LUGG01000004.1	85100	T	C	0	60	0	C:44,T:76	0.633	0.367	TC:44,TT:16	0.464	0.733	0.357
LUGG01000004.1	111152	G	A	0	60	0	A:101,G:19	0.842	0.158	AA:45,GA:11,GG:4	0.267	0.183	0.231
LUGG01000004.1	111223	A	G	0	60	0	A:25,G:95	0.792	0.208	AA:7,AG:11,GG:42	0.33	0.183	0.275
LUGG01000004.1	112740	T	C	0	60	0	C:93,T:27	0.775	0.225	CC:42,TC:9,TT:9	0.349	0.15	0.288
LUGG01000004.1	114825	G	A	0	60	0	A:91,G:29	0.758	0.242	AA:42,GA:7,GG:11	0.367	0.117	0.299
LUGG01000004.1	114976	C	T	0	60	0	C:27,T:93	0.775	0.225	CC:10,CT:7,TT:43	0.349	0.117	0.288
LUGG01000004.1	133826	T	C	0	60	0	C:57,T:63	0.525	0.475	CC:5,TC:47,TT:8	0.499	0.783	0.374
LUGG01000004.1	171873	T	C	0	60	0	C:47,T:73	0.608	0.392	TC:47,TT:13	0.477	0.783	0.363
LUGG01000004.1	195947	T	C	0	60	0	C:57,T:63	0.525	0.475	CC:2,TC:53,TT:5	0.499	0.883	0.374
LUGG01000004.1	226455	G	A	0	60	0	A:41,G:79	0.658	0.342	GA:41,GG:19	0.45	0.683	0.349
LUGG01000004.1	233157	G	C	0	60	0	C:41,G:79	0.658	0.342	GC:41,GG:19	0.45	0.683	0.349
LUGG01000004.1	243330	A	G	0	60	0	A:16,G:104	0.867	0.133	AA:3,AG:10,GG:47	0.231	0.167	0.204
LUGG01000004.1	243384	A	G	0	60	0	A:16,G:104	0.867	0.133	AA:3,AG:10,GG:47	0.231	0.167	0.204
LUGG01000004.1	244500	C	T	0	60	0	C:16,T:104	0.867	0.133	CC:3,CT:10,TT:47	0.231	0.167	0.204
LUGG01000004.1	245724	C	T	0	60	0	C:79,T:41	0.658	0.342	CC:19,CT:41	0.45	0.683	0.349
LUGG01000004.1	252646	A	C	0	60	0	A:58,C:62	0.517	0.483	AA:5,AC:48,CC:7	0.499	0.8	0.375
LUGG01000004.1	252729	C	T	0	60	0	C:59,T:61	0.508	0.492	CC:5,CT:49,TT:6	0.5	0.817	0.375
LUGG01000004.1	252928	A	G	0	60	0	A:47,G:73	0.608	0.392	AA:1,AG:45,GG:14	0.477	0.75	0.363
LUGG01000004.1	253000	C	G	0	60	0	C:47,G:73	0.608	0.392	CC:1,CG:45,GG:14	0.477	0.75	0.363
LUGG01000004.1	256163	G	A	0	60	0	A:73,G:47	0.608	0.392	AA:14,GA:45,GG:1	0.477	0.75	0.363
LUGG01000004.1	256916	G	A	0	60	0	A:20,G:100	0.833	0.167	AA:4,GA:12,GG:44	0.278	0.2	0.239
LUGG01000004.1	263005	G	A	0	60	0	A:58,G:62	0.517	0.483	AA:5,GA:48,GG:7	0.499	0.8	0.375
LUGG01000004.1	264385	A	G	0	60	0	A:73,G:47	0.608	0.392	AA:14,AG:45,GG:1	0.477	0.75	0.363
LUGG01000004.1	265278	A	G	0	60	0	A:54,G:66	0.55	0.45	AA:3,AG:48,GG:9	0.495	0.8	0.372
LUGG01000004.1	266000	A	G	5	60	0.083	A:91,G:19	0.827	0.173	AA:44,AG:3,GG:8	0.286	0.055	0.245
LUGG01000004.1	271132	A	G	5	60	0.083	A:92,G:18	0.836	0.164	AA:44,AG:4,GG:7	0.274	0.073	0.236
LUGG01000004.1	292095	A	G	0	60	0	A:69,G:51	0.575	0.425	AA:9,AG:51	0.489	0.85	0.369
LUGG01000004.1	293617	T	C	0	60	0	C:16,T:104	0.867	0.133	CC:2,TC:12,TT:46	0.231	0.2	0.204
LUGG01000004.1	296109	G	A	0	60	0	A:61,G:59	0.508	0.492	AA:3,GA:55,GG:2	0.5	0.917	0.375
LUGG01000004.1	298021	C	A	0	60	0	A:56,C:64	0.533	0.467	AA:2,CA:52,CC:6	0.498	0.867	0.374
LUGG01000004.1	298592	C	T	0	60	0	C:66,T:54	0.55	0.45	CC:8,CT:50,TT:2	0.495	0.833	0.372
LUGG01000004.1	299561	T	C	0	60	0	C:54,T:66	0.55	0.45	CC:2,TC:50,TT:8	0.495	0.833	0.372
LUGG01000004.1	301099	G	C	0	60	0	C:57,G:63	0.525	0.475	CC:5,GC:47,GG:8	0.499	0.783	0.374
LUGG01000004.1	301375	T	C	0	60	0	C:57,T:63	0.525	0.475	CC:5,TC:47,TT:8	0.499	0.783	0.374
LUGG01000004.1	302027	C	T	0	60	0	C:63,T:57	0.525	0.475	CC:8,CT:47,TT:5	0.499	0.783	0.374
LUGG01000004.1	306546	G	A	0	60	0	A:41,G:79	0.658	0.342	GA:41,GG:19	0.45	0.683	0.349
LUGG01000004.1	306988	G	A	0	60	0	A:41,G:79	0.658	0.342	GA:41,GG:19	0.45	0.683	0.349
LUGG01000004.1	307191	G	A	0	60	0	A:41,G:79	0.658	0.342	GA:41,GG:19	0.45	0.683	0.349
LUGG01000004.1	310027	G	A	0	60	0	A:42,G:78	0.65	0.35	GA:42,GG:18	0.455	0.7	0.351
LUGG01000004.1	310350	A	G	0	60	0	A:78,G:42	0.65	0.35	AA:18,AG:42	0.455	0.7	0.351
LUGG01000004.1	346179	C	T	0	60	0	C:65,T:55	0.542	0.458	CC:10,CT:45,TT:5	0.497	0.75	0.373
LUGG01000004.1	357630	A	G	0	60	0	A:72,G:48	0.6	0.4	AA:12,AG:48	0.48	0.8	0.365
LUGG01000004.1	396227	A	G	0	60	0	A:79,G:41	0.658	0.342	AA:19,AG:41	0.45	0.683	0.349
LUGG01000004.1	456073	T	C	0	60	0	C:60,T:60	0.5	0.5	CC:2,TC:56,TT:2	0.5	0.933	0.375
LUGG01000004.1	495982	A	C	0	60	0	A:62,C:58	0.517	0.483	AA:9,AC:44,CC:7	0.499	0.733	0.375
LUGG01000004.1	497841	A	G	0	60	0	A:60,G:60	0.5	0.5	AA:8,AG:44,GG:8	0.5	0.733	0.375
LUGG01000004.1	508473	A	G	0	60	0	A:73,G:47	0.608	0.392	AA:13,AG:47	0.477	0.783	0.363
LUGG01000004.1	514592	A	T	0	60	0	A:61,T:59	0.508	0.492	AA:6,AT:49,TT:5	0.5	0.817	0.375
LUGG01000004.1	523594	C	T	0	60	0	C:79,T:41	0.658	0.342	CC:19,CT:41	0.45	0.683	0.349
LUGG01000004.1	525561	T	G	0	60	0	G:54,T:66	0.55	0.45	GG:3,TG:48,TT:9	0.495	0.8	0.372
LUGG01000004.1	535315	T	C	0	60	0	C:44,T:76	0.633	0.367	TC:44,TT:16	0.464	0.733	0.357
LUGG01000004.1	538312	C	T	0	60	0	C:79,T:41	0.658	0.342	CC:19,CT:41	0.45	0.683	0.349
LUGG01000004.1	538373	T	C	0	60	0	C:49,T:71	0.592	0.408	TC:49,TT:11	0.483	0.817	0.366
LUGG01000004.1	540081	A	C	0	60	0	A:98,C:22	0.817	0.183	AA:41,AC:16,CC:3	0.299	0.267	0.255
LUGG01000004.1	559133	C	T	0	60	0	C:22,T:98	0.817	0.183	CC:3,CT:16,TT:41	0.299	0.267	0.255
LUGG01000004.1	595972	G	A	0	60	0	A:68,G:52	0.567	0.433	AA:11,GA:46,GG:3	0.491	0.767	0.371
LUGG01000004.1	609370	G	A	0	60	0	A:41,G:79	0.658	0.342	GA:41,GG:19	0.45	0.683	0.349
LUGG01000004.1	610981	G	C	0	60	0	C:41,G:79	0.658	0.342	GC:41,GG:19	0.45	0.683	0.349
LUGG01000004.1	621087	G	A	0	60	0	A:36,G:84	0.7	0.3	AA:2,GA:32,GG:26	0.42	0.533	0.332
LUGG01000004.1	631473	C	T	4	60	0.067	C:22,T:90	0.804	0.196	CC:8,CT:6,TT:42	0.316	0.107	0.266
LUGG01000004.1	639025	G	A	0	60	0	A:49,G:71	0.592	0.408	GA:49,GG:11	0.483	0.817	0.366
LUGG01000004.1	648079	G	A	0	60	0	A:46,G:74	0.617	0.383	AA:2,GA:42,GG:16	0.473	0.7	0.361
LUGG01000004.1	680842	C	T	0	60	0	C:73,T:47	0.608	0.392	CC:13,CT:47	0.477	0.783	0.363
LUGG01000004.1	684069	C	T	0	60	0	C:74,T:46	0.617	0.383	CC:14,CT:46	0.473	0.767	0.361
LUGG01000004.1	696822	T	A	0	60	0	A:46,T:74	0.617	0.383	AA:1,TA:44,TT:15	0.473	0.733	0.361
LUGG01000004.1	772667	T	G	0	60	0	G:46,T:74	0.617	0.383	TG:46,TT:14	0.473	0.767	0.361
LUGG01000004.1	774511	G	C	0	60	0	C:71,G:49	0.592	0.408	CC:12,GC:47,GG:1	0.483	0.783	0.366
LUGG01000004.1	774633	G	C	0	60	0	C:49,G:71	0.592	0.408	CC:1,GC:47,GG:12	0.483	0.783	0.366
LUGG01000004.1	774724	C	T	0	60	0	C:76,T:44	0.633	0.367	CC:16,CT:44	0.464	0.733	0.357
LUGG01000004.1	786401	A	G	0	60	0	A:77,G:43	0.642	0.358	AA:17,AG:43	0.46	0.717	0.354
LUGG01000004.1	787300	G	C	0	60	0	C:43,G:77	0.642	0.358	GC:43,GG:17	0.46	0.717	0.354
LUGG01000004.1	787369	A	C	0	60	0	A:101,C:19	0.842	0.158	AA:46,AC:9,CC:5	0.267	0.15	0.231
LUGG01000004.1	787510	C	T	0	60	0	C:73,T:47	0.608	0.392	CC:13,CT:47	0.477	0.783	0.363
LUGG01000004.1	791832	T	C	0	60	0	C:42,T:78	0.65	0.35	TC:42,TT:18	0.455	0.7	0.351
LUGG01000004.1	792446	C	T	0	60	0	C:78,T:42	0.65	0.35	CC:18,CT:42	0.455	0.7	0.351
LUGG01000004.1	792509	A	G	0	60	0	A:78,G:42	0.65	0.35	AA:18,AG:42	0.455	0.7	0.351
LUGG01000004.1	793326	T	C	0	60	0	C:43,T:77	0.642	0.358	TC:43,TT:17	0.46	0.717	0.354
LUGG01000004.1	793661	T	C	0	60	0	C:43,T:77	0.642	0.358	TC:43,TT:17	0.46	0.717	0.354
LUGG01000004.1	795781	C	T	0	60	0	C:53,T:67	0.558	0.442	CC:1,CT:51,TT:8	0.493	0.85	0.372
LUGG01000004.1	799949	T	G	0	60	0	G:44,T:76	0.633	0.367	TG:44,TT:16	0.464	0.733	0.357
LUGG01000004.1	802689	C	T	0	60	0	C:70,T:50	0.583	0.417	CC:10,CT:50	0.486	0.833	0.368
LUGG01000004.1	823457	A	G	0	60	0	A:30,G:90	0.75	0.25	AA:11,AG:8,GG:41	0.375	0.133	0.305
LUGG01000004.1	833960	T	C	0	60	0	C:50,T:70	0.583	0.417	CC:3,TC:44,TT:13	0.486	0.733	0.368
LUGG01000004.1	851123	C	T	0	60	0	C:71,T:49	0.592	0.408	CC:11,CT:49	0.483	0.817	0.366
LUGG01000004.1	856061	C	T	0	60	0	C:63,T:57	0.525	0.475	CC:8,CT:47,TT:5	0.499	0.783	0.374
LUGG01000004.1	859680	C	T	0	60	0	C:64,T:56	0.533	0.467	CC:4,CT:56	0.498	0.933	0.374
LUGG01000004.1	885052	G	A	0	60	0	A:102,G:18	0.85	0.15	AA:45,GA:12,GG:3	0.255	0.2	0.222
LUGG01000004.1	885370	C	T	0	60	0	C:78,T:42	0.65	0.35	CC:18,CT:42	0.455	0.7	0.351
LUGG01000004.1	894720	T	C	0	60	0	C:47,T:73	0.608	0.392	CC:3,TC:41,TT:16	0.477	0.683	0.363
LUGG01000004.1	895456	C	T	0	60	0	C:76,T:44	0.633	0.367	CC:16,CT:44	0.464	0.733	0.357
LUGG01000004.1	896908	T	C	0	60	0	C:41,T:79	0.658	0.342	TC:41,TT:19	0.45	0.683	0.349
LUGG01000004.1	913860	C	G	0	60	0	C:73,G:47	0.608	0.392	CC:14,CG:45,GG:1	0.477	0.75	0.363
LUGG01000004.1	966020	C	T	0	60	0	C:69,T:51	0.575	0.425	CC:13,CT:43,TT:4	0.489	0.717	0.369
LUGG01000004.1	994680	C	T	0	60	0	C:79,T:41	0.658	0.342	CC:19,CT:41	0.45	0.683	0.349
LUGG01000004.1	1038372	G	A	3	60	0.05	A:46,G:68	0.596	0.404	AA:3,GA:40,GG:14	0.481	0.702	0.366
LUGG01000004.1	1054828	G	A	0	60	0	A:104,G:16	0.867	0.133	AA:49,GA:6,GG:5	0.231	0.1	0.204
LUGG01000004.1	1123958	G	A	0	60	0	A:68,G:52	0.567	0.433	AA:9,GA:50,GG:1	0.491	0.833	0.371
LUGG01000004.1	1139601	T	C	0	60	0	C:70,T:50	0.583	0.417	CC:11,TC:48,TT:1	0.486	0.8	0.368
LUGG01000004.1	1172410	C	T	0	60	0	C:71,T:49	0.592	0.408	CC:11,CT:49	0.483	0.817	0.366
LUGG01000004.1	1201871	T	C	0	60	0	C:57,T:63	0.525	0.475	CC:1,TC:55,TT:4	0.499	0.917	0.374
LUGG01000004.1	1214145	C	T	0	60	0	C:64,T:56	0.533	0.467	CC:6,CT:52,TT:2	0.498	0.867	0.374
LUGG01000004.1	1254246	G	A	0	60	0	A:45,G:75	0.625	0.375	GA:45,GG:15	0.469	0.75	0.359
LUGG01000004.1	1255775	A	G	0	60	0	A:50,G:70	0.583	0.417	AA:1,AG:48,GG:11	0.486	0.8	0.368
LUGG01000004.1	1281811	G	A	0	60	0	A:69,G:51	0.575	0.425	AA:9,GA:51	0.489	0.85	0.369
LUGG01000004.1	1283664	C	T	0	60	0	C:77,T:43	0.642	0.358	CC:17,CT:43	0.46	0.717	0.354
LUGG01000004.1	1283727	T	A	0	60	0	A:43,T:77	0.642	0.358	TA:43,TT:17	0.46	0.717	0.354
LUGG01000004.1	1307315	T	G	0	60	0	G:16,T:104	0.867	0.133	GG:3,TG:10,TT:47	0.231	0.167	0.204
LUGG01000004.1	1309936	A	T	0	60	0	A:74,T:46	0.617	0.383	AA:15,AT:44,TT:1	0.473	0.733	0.361
LUGG01000004.1	1316195	C	T	0	60	0	C:69,T:51	0.575	0.425	CC:11,CT:47,TT:2	0.489	0.783	0.369
LUGG01000004.1	1318824	C	T	0	60	0	C:34,T:86	0.717	0.283	CC:15,CT:4,TT:41	0.406	0.067	0.324
LUGG01000004.1	1457620	A	G	0	60	0	A:103,G:17	0.858	0.142	AA:47,AG:9,GG:4	0.243	0.15	0.214
LUGG01000004.1	1458683	G	A	0	60	0	A:17,G:103	0.858	0.142	AA:4,GA:9,GG:47	0.243	0.15	0.214
LUGG01000004.1	1460343	A	G	0	60	0	A:104,G:16	0.867	0.133	AA:47,AG:10,GG:3	0.231	0.167	0.204
LUGG01000004.1	1462429	G	A	0	60	0	A:94,G:26	0.783	0.217	AA:41,GA:12,GG:7	0.339	0.2	0.282
LUGG01000004.1	1462675	T	C	0	60	0	C:18,T:102	0.85	0.15	CC:4,TC:10,TT:46	0.255	0.167	0.222
LUGG01000004.1	1469576	C	T	0	60	0	C:21,T:99	0.825	0.175	CC:3,CT:15,TT:42	0.289	0.25	0.247
LUGG01000004.1	1472208	T	C	0	60	0	C:88,T:32	0.733	0.267	CC:40,TC:8,TT:12	0.391	0.133	0.315
LUGG01000004.1	1480284	A	G	0	60	0	A:102,G:18	0.85	0.15	AA:46,AG:10,GG:4	0.255	0.167	0.222
LUGG01000004.1	1480525	G	A	0	60	0	A:89,G:31	0.742	0.258	AA:41,GA:7,GG:12	0.383	0.117	0.31
LUGG01000004.1	1493305	C	G	0	60	0	C:76,G:44	0.633	0.367	CC:16,CG:44	0.464	0.733	0.357
LUGG01000004.1	1494510	C	T	0	60	0	C:79,T:41	0.658	0.342	CC:19,CT:41	0.45	0.683	0.349
LUGG01000004.1	1498196	G	A	0	60	0	A:68,G:52	0.567	0.433	AA:8,GA:52	0.491	0.867	0.371
LUGG01000004.1	1499971	T	C	0	60	0	C:44,T:76	0.633	0.367	TC:44,TT:16	0.464	0.733	0.357
LUGG01000004.1	1540290	C	T	0	60	0	C:79,T:41	0.658	0.342	CC:19,CT:41	0.45	0.683	0.349
LUGG01000004.1	1543280	G	C	0	60	0	C:51,G:69	0.575	0.425	CC:1,GC:49,GG:10	0.489	0.817	0.369
LUGG01000004.1	1587532	A	G	0	60	0	A:75,G:45	0.625	0.375	AA:15,AG:45	0.469	0.75	0.359
LUGG01000004.1	1637835	G	A	0	60	0	A:42,G:78	0.65	0.35	GA:42,GG:18	0.455	0.7	0.351
LUGG01000004.1	1639553	A	G	0	60	0	A:76,G:44	0.633	0.367	AA:16,AG:44	0.464	0.733	0.357
LUGG01000004.1	1678411	G	A	0	60	0	A:46,G:74	0.617	0.383	GA:46,GG:14	0.473	0.767	0.361
LUGG01000004.1	1678593	G	A	0	60	0	A:94,G:26	0.783	0.217	AA:44,GA:6,GG:10	0.339	0.1	0.282
LUGG01000004.1	1680970	G	A	0	60	0	A:48,G:72	0.6	0.4	GA:48,GG:12	0.48	0.8	0.365
LUGG01000004.1	1720804	G	A	0	60	0	A:28,G:92	0.767	0.233	AA:9,GA:10,GG:41	0.358	0.167	0.294
LUGG01000004.1	1798364	C	A	0	60	0	A:41,C:79	0.658	0.342	CA:41,CC:19	0.45	0.683	0.349
LUGG01000004.1	1852985	G	A	0	60	0	A:41,G:79	0.658	0.342	GA:41,GG:19	0.45	0.683	0.349
LUGG01000004.1	1931307	C	T	0	60	0	C:24,T:96	0.8	0.2	CC:8,CT:8,TT:44	0.32	0.133	0.269
LUGG01000004.1	1960358	G	A	0	60	0	A:55,G:65	0.542	0.458	AA:3,GA:49,GG:8	0.497	0.817	0.373
LUGG01000004.1	1999658	G	A	0	60	0	A:43,G:77	0.642	0.358	GA:43,GG:17	0.46	0.717	0.354
LUGG01000004.1	2022668	T	C	0	60	0	C:63,T:57	0.525	0.475	CC:6,TC:51,TT:3	0.499	0.85	0.374
LUGG01000004.1	2025504	G	A	0	60	0	A:45,G:75	0.625	0.375	GA:45,GG:15	0.469	0.75	0.359
LUGG01000004.1	2028984	T	C	0	60	0	C:41,T:79	0.658	0.342	TC:41,TT:19	0.45	0.683	0.349
LUGG01000004.1	2029348	G	A	0	60	0	A:65,G:55	0.542	0.458	AA:7,GA:51,GG:2	0.497	0.85	0.373
LUGG01000004.1	2068917	T	C	0	60	0	C:85,T:35	0.708	0.292	CC:41,TC:3,TT:16	0.413	0.05	0.328
LUGG01000004.1	2130227	T	C	0	60	0	C:63,T:57	0.525	0.475	CC:6,TC:51,TT:3	0.499	0.85	0.374
LUGG01000004.1	2133783	A	G	0	60	0	A:98,G:22	0.817	0.183	AA:44,AG:10,GG:6	0.299	0.167	0.255
LUGG01000004.1	2151366	A	G	0	60	0	A:79,G:41	0.658	0.342	AA:19,AG:41	0.45	0.683	0.349
LUGG01000004.1	2151443	C	T	0	60	0	C:90,T:30	0.75	0.25	CC:30,CT:30	0.375	0.5	0.305
LUGG01000004.1	2151621	T	C	0	60	0	C:62,T:58	0.517	0.483	CC:3,TC:56,TT:1	0.499	0.933	0.375
LUGG01000004.1	2155695	A	G	0	60	0	A:70,G:50	0.583	0.417	AA:10,AG:50	0.486	0.833	0.368
LUGG01000005.1	2978	C	G	0	60	0	C:72,G:48	0.6	0.4	CC:12,CG:48	0.48	0.8	0.365
LUGG01000005.1	139536	T	C	0	60	0	C:41,T:79	0.658	0.342	TC:41,TT:19	0.45	0.683	0.349
LUGG01000005.1	155461	T	C	2	60	0.033	C:22,T:94	0.81	0.19	CC:4,TC:14,TT:40	0.307	0.241	0.26
LUGG01000005.1	156383	T	G	1	60	0.017	G:93,T:25	0.788	0.212	GG:44,TG:5,TT:10	0.334	0.085	0.278
LUGG01000005.1	205855	G	A	1	60	0.017	A:52,G:66	0.559	0.441	AA:3,GA:46,GG:10	0.493	0.78	0.371
LUGG01000005.1	282197	T	C	0	60	0	C:44,T:76	0.633	0.367	TC:44,TT:16	0.464	0.733	0.357
LUGG01000005.1	304638	C	T	0	60	0	C:43,T:77	0.642	0.358	CT:43,TT:17	0.46	0.717	0.354
LUGG01000005.1	338280	G	A	1	60	0.017	A:43,G:75	0.636	0.364	GA:43,GG:16	0.463	0.729	0.356
LUGG01000005.1	347477	T	C	0	60	0	C:59,T:61	0.508	0.492	CC:8,TC:43,TT:9	0.5	0.717	0.375
LUGG01000005.1	374028	C	T	2	60	0.033	C:71,T:45	0.612	0.388	CC:13,CT:45	0.475	0.776	0.362
LUGG01000005.1	391530	G	A	0	60	0	A:21,G:99	0.825	0.175	AA:7,GA:7,GG:46	0.289	0.117	0.247
LUGG01000005.1	412817	G	A	0	60	0	A:69,G:51	0.575	0.425	AA:11,GA:47,GG:2	0.489	0.783	0.369
LUGG01000005.1	427122	C	T	1	60	0.017	C:49,T:69	0.585	0.415	CC:4,CT:41,TT:14	0.486	0.695	0.368
LUGG01000005.1	456022	G	A	0	60	0	A:17,G:103	0.858	0.142	AA:3,GA:11,GG:46	0.243	0.183	0.214
LUGG01000005.1	474197	T	C	0	60	0	C:44,T:76	0.633	0.367	TC:44,TT:16	0.464	0.733	0.357
LUGG01000005.1	482717	C	T	3	60	0.05	C:28,T:86	0.754	0.246	CC:13,CT:2,TT:42	0.371	0.035	0.302
LUGG01000005.1	487270	T	C	0	60	0	C:57,T:63	0.525	0.475	CC:3,TC:51,TT:6	0.499	0.85	0.374
LUGG01000005.1	495034	C	T	0	60	0	C:73,T:47	0.608	0.392	CC:13,CT:47	0.477	0.783	0.363
LUGG01000005.1	553894	C	T	0	60	0	C:69,T:51	0.575	0.425	CC:11,CT:47,TT:2	0.489	0.783	0.369
LUGG01000005.1	596806	G	A	0	60	0	A:82,G:38	0.683	0.317	AA:41,GG:19	0.433	0	0.339
LUGG01000005.1	597286	G	A	0	60	0	A:86,G:34	0.717	0.283	AA:41,GA:4,GG:15	0.406	0.067	0.324
LUGG01000005.1	616318	C	T	0	60	0	C:73,T:47	0.608	0.392	CC:13,CT:47	0.477	0.783	0.363
LUGG01000005.1	642058	A	G	0	60	0	A:79,G:41	0.658	0.342	AA:19,AG:41	0.45	0.683	0.349
LUGG01000005.1	662224	G	A	0	60	0	A:16,G:104	0.867	0.133	AA:5,GA:6,GG:49	0.231	0.1	0.204
LUGG01000005.1	672668	C	T	0	60	0	C:77,T:43	0.642	0.358	CC:17,CT:43	0.46	0.717	0.354
LUGG01000005.1	680275	A	G	0	60	0	A:72,G:48	0.6	0.4	AA:13,AG:46,GG:1	0.48	0.767	0.365
LUGG01000005.1	692354	T	C	0	60	0	C:73,T:47	0.608	0.392	CC:13,TC:47	0.477	0.783	0.363
LUGG01000005.1	692779	G	C	0	60	0	C:16,G:104	0.867	0.133	CC:3,GC:10,GG:47	0.231	0.167	0.204
LUGG01000005.1	722054	G	T	0	60	0	G:75,T:45	0.625	0.375	GG:15,GT:45	0.469	0.75	0.359
LUGG01000005.1	730347	T	C	0	60	0	C:79,T:41	0.658	0.342	CC:19,TC:41	0.45	0.683	0.349
LUGG01000005.1	731741	T	C	0	60	0	C:77,T:43	0.642	0.358	CC:17,TC:43	0.46	0.717	0.354
LUGG01000005.1	761234	C	T	0	60	0	C:31,T:89	0.742	0.258	CC:13,CT:5,TT:42	0.383	0.083	0.31
LUGG01000005.1	779131	A	C	0	60	0	A:79,C:41	0.658	0.342	AA:19,AC:41	0.45	0.683	0.349
LUGG01000005.1	785174	C	T	0	60	0	C:31,T:89	0.742	0.258	CC:12,CT:7,TT:41	0.383	0.117	0.31
LUGG01000005.1	813850	G	A	0	60	0	A:16,G:104	0.867	0.133	AA:5,GA:6,GG:49	0.231	0.1	0.204
LUGG01000005.1	815855	A	G	0	60	0	A:68,G:52	0.567	0.433	AA:9,AG:50,GG:1	0.491	0.833	0.371
LUGG01000005.1	817262	A	G	0	60	0	A:79,G:41	0.658	0.342	AA:19,AG:41	0.45	0.683	0.349
LUGG01000005.1	821122	T	C	0	60	0	C:41,T:79	0.658	0.342	TC:41,TT:19	0.45	0.683	0.349
LUGG01000005.1	822279	G	A	0	60	0	A:46,G:74	0.617	0.383	GA:46,GG:14	0.473	0.767	0.361
LUGG01000005.1	851485	A	G	0	60	0	A:69,G:51	0.575	0.425	AA:13,AG:43,GG:4	0.489	0.717	0.369
LUGG01000005.1	914749	C	T	4	60	0.067	C:71,T:41	0.634	0.366	CC:15,CT:41	0.464	0.732	0.356
LUGG01000005.1	924697	T	C	0	60	0	C:69,T:51	0.575	0.425	CC:10,TC:49,TT:1	0.489	0.817	0.369
LUGG01000005.1	931899	A	G	0	60	0	A:79,G:41	0.658	0.342	AA:19,AG:41	0.45	0.683	0.349
LUGG01000005.1	935033	G	T	0	60	0	G:79,T:41	0.658	0.342	GG:19,GT:41	0.45	0.683	0.349
LUGG01000005.1	939054	C	T	0	60	0	C:47,T:73	0.608	0.392	CC:1,CT:45,TT:14	0.477	0.75	0.363
LUGG01000005.1	939962	G	A	0	60	0	A:73,G:47	0.608	0.392	AA:14,GA:45,GG:1	0.477	0.75	0.363
LUGG01000005.1	940750	G	A	0	60	0	A:47,G:73	0.608	0.392	AA:1,GA:45,GG:14	0.477	0.75	0.363
LUGG01000005.1	940967	A	G	0	60	0	A:79,G:41	0.658	0.342	AA:19,AG:41	0.45	0.683	0.349
LUGG01000005.1	944244	C	G	0	60	0	C:79,G:41	0.658	0.342	CC:19,CG:41	0.45	0.683	0.349
LUGG01000005.1	945435	C	T	0	60	0	C:70,T:50	0.583	0.417	CC:11,CT:48,TT:1	0.486	0.8	0.368
LUGG01000005.1	950684	A	G	0	60	0	A:37,G:83	0.692	0.308	AA:18,AG:1,GG:41	0.427	0.017	0.336
LUGG01000005.1	950783	C	T	0	60	0	C:69,T:51	0.575	0.425	CC:9,CT:51	0.489	0.85	0.369
LUGG01000005.1	960453	A	G	0	60	0	A:103,G:17	0.858	0.142	AA:49,AG:5,GG:6	0.243	0.083	0.214
LUGG01000005.1	962883	C	T	0	60	0	C:79,T:41	0.658	0.342	CC:19,CT:41	0.45	0.683	0.349
LUGG01000005.1	1010378	C	T	0	60	0	C:79,T:41	0.658	0.342	CC:19,CT:41	0.45	0.683	0.349
LUGG01000005.1	1022837	C	T	0	60	0	C:76,T:44	0.633	0.367	CC:16,CT:44	0.464	0.733	0.357
LUGG01000005.1	1113710	G	A	0	60	0	A:49,G:71	0.592	0.408	GA:49,GG:11	0.483	0.817	0.366
LUGG01000005.1	1139332	A	G	2	60	0.033	A:21,G:95	0.819	0.181	AA:7,AG:7,GG:44	0.297	0.121	0.253
LUGG01000005.1	1174311	T	C	0	60	0	C:99,T:21	0.825	0.175	CC:44,TC:11,TT:5	0.289	0.183	0.247
LUGG01000005.1	1182965	A	G	0	60	0	A:79,G:41	0.658	0.342	AA:19,AG:41	0.45	0.683	0.349
LUGG01000005.1	1199871	A	G	0	60	0	A:44,G:76	0.633	0.367	AA:1,AG:42,GG:17	0.464	0.7	0.357
LUGG01000005.1	1202790	C	T	0	60	0	C:47,T:73	0.608	0.392	CC:1,CT:45,TT:14	0.477	0.75	0.363
LUGG01000005.1	1204551	T	C	0	60	0	C:41,T:79	0.658	0.342	TC:41,TT:19	0.45	0.683	0.349
LUGG01000005.1	1205146	G	A	0	60	0	A:21,G:99	0.825	0.175	AA:10,GA:1,GG:49	0.289	0.017	0.247
LUGG01000005.1	1205486	A	G	0	60	0	A:47,G:73	0.608	0.392	AA:1,AG:45,GG:14	0.477	0.75	0.363
LUGG01000005.1	1205651	C	T	0	60	0	C:76,T:44	0.633	0.367	CC:16,CT:44	0.464	0.733	0.357
LUGG01000005.1	1205975	G	A	0	60	0	A:23,G:97	0.808	0.192	AA:11,GA:1,GG:48	0.31	0.017	0.262
LUGG01000005.1	1231304	G	A	0	60	0	A:41,G:79	0.658	0.342	GA:41,GG:19	0.45	0.683	0.349
LUGG01000005.1	1233709	C	T	0	60	0	C:102,T:18	0.85	0.15	CC:46,CT:10,TT:4	0.255	0.167	0.222
LUGG01000005.1	1236832	G	T	0	60	0	G:25,T:95	0.792	0.208	GG:8,GT:9,TT:43	0.33	0.15	0.275
LUGG01000005.1	1242905	C	T	0	60	0	C:79,T:41	0.658	0.342	CC:19,CT:41	0.45	0.683	0.349
LUGG01000005.1	1249625	G	A	0	60	0	A:97,G:23	0.808	0.192	AA:42,GA:13,GG:5	0.31	0.217	0.262
LUGG01000005.1	1298502	A	T	0	60	0	A:78,T:42	0.65	0.35	AA:18,AT:42	0.455	0.7	0.351
LUGG01000005.1	1357244	G	A	1	60	0.017	A:39,G:79	0.669	0.331	GA:39,GG:20	0.443	0.661	0.345
LUGG01000005.1	1440267	T	C	0	60	0	C:46,T:74	0.617	0.383	CC:1,TC:44,TT:15	0.473	0.733	0.361
LUGG01000005.1	1440348	G	T	0	60	0	G:75,T:45	0.625	0.375	GG:15,GT:45	0.469	0.75	0.359
LUGG01000005.1	1468386	G	A	0	60	0	A:70,G:50	0.583	0.417	AA:10,GA:50	0.486	0.833	0.368
LUGG01000005.1	1477655	G	A	0	60	0	A:44,G:76	0.633	0.367	GA:44,GG:16	0.464	0.733	0.357
LUGG01000005.1	1477760	G	A	0	60	0	A:57,G:63	0.525	0.475	AA:4,GA:49,GG:7	0.499	0.817	0.374
LUGG01000005.1	1486828	C	T	0	60	0	C:79,T:41	0.658	0.342	CC:19,CT:41	0.45	0.683	0.349
LUGG01000005.1	1494681	G	A	6	60	0.1	A:51,G:57	0.528	0.472	AA:5,GA:41,GG:8	0.498	0.759	0.374
LUGG01000005.1	1542202	C	T	4	60	0.067	C:71,T:41	0.634	0.366	CC:17,CT:37,TT:2	0.464	0.661	0.356
LUGG01000005.1	1595035	A	T	0	60	0	A:29,T:91	0.758	0.242	AA:12,AT:5,TT:43	0.367	0.083	0.299
LUGG01000005.1	1597819	G	T	0	60	0	G:102,T:18	0.85	0.15	GG:42,GT:18	0.255	0.3	0.222
LUGG01000005.1	1627293	G	A	1	60	0.017	A:40,G:78	0.661	0.339	GA:40,GG:19	0.448	0.678	0.348
LUGG01000005.1	1777514	T	C	5	60	0.083	C:33,T:77	0.7	0.3	CC:10,TC:13,TT:32	0.42	0.236	0.332
LUGG01000005.1	1864406	G	A	6	60	0.1	A:54,G:54	0.5	0.5	AA:3,GA:48,GG:3	0.5	0.889	0.375
LUGG01000005.1	1867135	G	A	4	60	0.067	A:61,G:51	0.545	0.455	AA:5,GA:51	0.496	0.911	0.373
LUGG01000005.1	1912971	C	G	0	60	0	C:54,G:66	0.55	0.45	CG:54,GG:6	0.495	0.9	0.372
LUGG01000005.1	1922115	A	T	0	60	0	A:99,T:21	0.825	0.175	AA:44,AT:11,TT:5	0.289	0.183	0.247
LUGG01000005.1	1961690	T	C	0	60	0	C:54,T:66	0.55	0.45	CC:1,TC:52,TT:7	0.495	0.867	0.372
LUGG01000005.1	2004185	G	A	0	60	0	A:41,G:79	0.658	0.342	GA:41,GG:19	0.45	0.683	0.349
LUGG01000005.1	2007899	C	T	0	60	0	C:77,T:43	0.642	0.358	CC:18,CT:41,TT:1	0.46	0.683	0.354
LUGG01000005.1	2008004	G	A	1	60	0.017	A:44,G:74	0.627	0.373	GA:44,GG:15	0.468	0.746	0.358
LUGG01000005.1	2013685	C	A	0	60	0	A:18,C:102	0.85	0.15	AA:6,CA:6,CC:48	0.255	0.1	0.222
LUGG01000005.1	2050465	C	T	1	60	0.017	C:31,T:87	0.737	0.263	CC:13,CT:5,TT:41	0.387	0.085	0.312
LUGG01000005.1	2069838	C	T	2	60	0.033	C:97,T:19	0.836	0.164	CC:44,CT:9,TT:5	0.274	0.155	0.236
LUGG01000005.1	2094251	T	C	2	60	0.033	C:88,T:28	0.759	0.241	CC:35,TC:18,TT:5	0.366	0.31	0.299
LUGG01000005.1	2105235	G	C	4	60	0.067	C:19,G:93	0.83	0.17	GC:19,GG:37	0.282	0.339	0.242
LUGG01000006.1	71556	T	G	0	60	0	G:41,T:79	0.658	0.342	TG:41,TT:19	0.45	0.683	0.349
LUGG01000006.1	74186	G	A	0	60	0	A:56,G:64	0.533	0.467	AA:7,GA:42,GG:11	0.498	0.7	0.374
LUGG01000006.1	76323	C	T	0	60	0	C:64,T:56	0.533	0.467	CC:11,CT:42,TT:7	0.498	0.7	0.374
LUGG01000006.1	77158	C	G	0	60	0	C:80,G:40	0.667	0.333	CC:20,CG:40	0.444	0.667	0.346
LUGG01000006.1	81054	C	T	0	60	0	C:67,T:53	0.558	0.442	CC:8,CT:51,TT:1	0.493	0.85	0.372
LUGG01000006.1	81650	A	G	0	60	0	A:45,G:75	0.625	0.375	AG:45,GG:15	0.469	0.75	0.359
LUGG01000006.1	94174	A	G	0	60	0	A:76,G:44	0.633	0.367	AA:16,AG:44	0.464	0.733	0.357
LUGG01000006.1	95899	G	T	0	60	0	G:76,T:44	0.633	0.367	GG:16,GT:44	0.464	0.733	0.357
LUGG01000006.1	105747	C	G	0	60	0	C:79,G:41	0.658	0.342	CC:19,CG:41	0.45	0.683	0.349
LUGG01000006.1	123793	T	C	0	60	0	C:79,T:41	0.658	0.342	CC:19,TC:41	0.45	0.683	0.349
LUGG01000006.1	131681	G	A	0	60	0	A:77,G:43	0.642	0.358	AA:17,GA:43	0.46	0.717	0.354
LUGG01000006.1	134631	G	A	0	60	0	A:57,G:63	0.525	0.475	GA:57,GG:3	0.499	0.95	0.374
LUGG01000006.1	142481	A	C	0	60	0	A:103,C:17	0.858	0.142	AA:50,AC:3,CC:7	0.243	0.05	0.214
LUGG01000006.1	203914	A	G	0	60	0	A:63,G:57	0.525	0.475	AA:8,AG:47,GG:5	0.499	0.783	0.374
LUGG01000006.1	206894	C	T	0	60	0	C:49,T:71	0.592	0.408	CC:1,CT:47,TT:12	0.483	0.783	0.366
LUGG01000006.1	231687	T	G	0	60	0	G:62,T:58	0.517	0.483	GG:8,TG:46,TT:6	0.499	0.767	0.375
LUGG01000006.1	358754	G	C	0	60	0	C:56,G:64	0.533	0.467	CC:3,GC:50,GG:7	0.498	0.833	0.374
LUGG01000006.1	368073	A	G	0	60	0	A:48,G:72	0.6	0.4	AA:2,AG:44,GG:14	0.48	0.733	0.365
LUGG01000006.1	371487	C	T	0	60	0	C:56,T:64	0.533	0.467	CC:5,CT:46,TT:9	0.498	0.767	0.374
LUGG01000006.1	381389	A	G	0	60	0	A:79,G:41	0.658	0.342	AA:19,AG:41	0.45	0.683	0.349
LUGG01000006.1	382893	G	A	0	60	0	A:41,G:79	0.658	0.342	GA:41,GG:19	0.45	0.683	0.349
LUGG01000006.1	386544	G	A	0	60	0	A:69,G:51	0.575	0.425	AA:10,GA:49,GG:1	0.489	0.817	0.369
LUGG01000006.1	405816	G	A	0	60	0	A:82,G:38	0.683	0.317	AA:41,GG:19	0.433	0	0.339
LUGG01000006.1	412841	G	A	0	60	0	A:57,G:63	0.525	0.475	AA:4,GA:49,GG:7	0.499	0.817	0.374
LUGG01000006.1	487063	C	T	0	60	0	C:25,T:95	0.792	0.208	CC:10,CT:5,TT:45	0.33	0.083	0.275
LUGG01000006.1	487634	C	A	0	60	0	A:86,C:34	0.717	0.283	AA:41,CA:4,CC:15	0.406	0.067	0.324
LUGG01000006.1	502130	A	G	0	60	0	A:33,G:87	0.725	0.275	AA:14,AG:5,GG:41	0.399	0.083	0.319
LUGG01000006.1	502197	C	A	0	60	0	A:86,C:34	0.717	0.283	AA:41,CA:4,CC:15	0.406	0.067	0.324
LUGG01000006.1	523879	G	A	0	60	0	A:41,G:79	0.658	0.342	GA:41,GG:19	0.45	0.683	0.349
LUGG01000006.1	533203	G	A	0	60	0	A:62,G:58	0.517	0.483	AA:6,GA:50,GG:4	0.499	0.833	0.375
LUGG01000006.1	588671	G	A	0	60	0	A:42,G:78	0.65	0.35	GA:42,GG:18	0.455	0.7	0.351
LUGG01000006.1	597975	A	C	0	60	0	A:68,C:52	0.567	0.433	AA:8,AC:52	0.491	0.867	0.371
LUGG01000006.1	598098	G	A	0	60	0	A:99,G:21	0.825	0.175	AA:41,GA:17,GG:2	0.289	0.283	0.247
LUGG01000006.1	609618	T	C	0	60	0	C:55,T:65	0.542	0.458	CC:3,TC:49,TT:8	0.497	0.817	0.373
LUGG01000006.1	618584	C	T	0	60	0	C:79,T:41	0.658	0.342	CC:19,CT:41	0.45	0.683	0.349
LUGG01000006.1	713200	G	A	0	60	0	A:17,G:103	0.858	0.142	AA:4,GA:9,GG:47	0.243	0.15	0.214
LUGG01000006.1	713409	T	C	0	60	0	C:17,T:103	0.858	0.142	CC:4,TC:9,TT:47	0.243	0.15	0.214
LUGG01000006.1	713541	G	A	0	60	0	A:41,G:79	0.658	0.342	GA:41,GG:19	0.45	0.683	0.349
LUGG01000006.1	713628	A	G	0	60	0	A:103,G:17	0.858	0.142	AA:47,AG:9,GG:4	0.243	0.15	0.214
LUGG01000006.1	714532	A	G	0	60	0	A:103,G:17	0.858	0.142	AA:47,AG:9,GG:4	0.243	0.15	0.214
LUGG01000006.1	716444	G	A	0	60	0	A:60,G:60	0.5	0.5	AA:5,GA:50,GG:5	0.5	0.833	0.375
LUGG01000006.1	716652	T	C	0	60	0	C:60,T:60	0.5	0.5	CC:5,TC:50,TT:5	0.5	0.833	0.375
LUGG01000006.1	718221	A	G	0	60	0	A:58,G:62	0.517	0.483	AA:4,AG:50,GG:6	0.499	0.833	0.375
LUGG01000006.1	718330	C	T	0	60	0	C:58,T:62	0.517	0.483	CC:4,CT:50,TT:6	0.499	0.833	0.375
LUGG01000006.1	720743	C	T	0	60	0	C:58,T:62	0.517	0.483	CC:4,CT:50,TT:6	0.499	0.833	0.375
LUGG01000006.1	720841	G	A	0	60	0	A:62,G:58	0.517	0.483	AA:6,GA:50,GG:4	0.499	0.833	0.375
LUGG01000006.1	722280	G	A	0	60	0	A:43,G:77	0.642	0.358	GA:43,GG:17	0.46	0.717	0.354
LUGG01000006.1	722455	C	T	0	60	0	C:58,T:62	0.517	0.483	CC:4,CT:50,TT:6	0.499	0.833	0.375
LUGG01000006.1	722823	C	T	0	60	0	C:58,T:62	0.517	0.483	CC:4,CT:50,TT:6	0.499	0.833	0.375
LUGG01000006.1	723389	T	A	0	60	0	A:62,T:58	0.517	0.483	AA:6,TA:50,TT:4	0.499	0.833	0.375
LUGG01000006.1	726277	A	G	0	60	0	A:64,G:56	0.533	0.467	AA:8,AG:48,GG:4	0.498	0.8	0.374
LUGG01000006.1	734899	C	T	0	60	0	C:79,T:41	0.658	0.342	CC:19,CT:41	0.45	0.683	0.349
LUGG01000006.1	738115	G	A	0	60	0	A:45,G:75	0.625	0.375	GA:45,GG:15	0.469	0.75	0.359
LUGG01000006.1	758466	A	G	0	60	0	A:62,G:58	0.517	0.483	AA:4,AG:54,GG:2	0.499	0.9	0.375
LUGG01000006.1	770587	A	G	0	60	0	A:79,G:41	0.658	0.342	AA:19,AG:41	0.45	0.683	0.349
LUGG01000006.1	775508	T	C	0	60	0	C:20,T:100	0.833	0.167	CC:5,TC:10,TT:45	0.278	0.167	0.239
LUGG01000006.1	793383	A	G	0	60	0	A:67,G:53	0.558	0.442	AA:7,AG:53	0.493	0.883	0.372
LUGG01000006.1	796881	A	G	0	60	0	A:72,G:48	0.6	0.4	AA:13,AG:46,GG:1	0.48	0.767	0.365
LUGG01000006.1	802698	G	A	0	60	0	A:93,G:27	0.775	0.225	AA:41,GA:11,GG:8	0.349	0.183	0.288
LUGG01000006.1	890115	G	C	0	60	0	C:47,G:73	0.608	0.392	GC:47,GG:13	0.477	0.783	0.363
LUGG01000006.1	892574	G	A	0	60	0	A:50,G:70	0.583	0.417	GA:50,GG:10	0.486	0.833	0.368
LUGG01000006.1	893407	C	T	0	60	0	C:63,T:57	0.525	0.475	CC:4,CT:55,TT:1	0.499	0.917	0.374
LUGG01000006.1	936139	C	T	4	60	0.067	C:71,T:41	0.634	0.366	CC:15,CT:41	0.464	0.732	0.356
LUGG01000006.1	937778	G	A	5	60	0.083	A:80,G:30	0.727	0.273	AA:39,GA:2,GG:14	0.397	0.036	0.318
LUGG01000006.1	958658	A	G	0	60	0	A:79,G:41	0.658	0.342	AA:19,AG:41	0.45	0.683	0.349
LUGG01000006.1	966909	C	G	0	60	0	C:79,G:41	0.658	0.342	CC:19,CG:41	0.45	0.683	0.349
LUGG01000006.1	1007948	G	A	0	60	0	A:45,G:75	0.625	0.375	GA:45,GG:15	0.469	0.75	0.359
LUGG01000006.1	1008654	C	A	0	60	0	A:97,C:23	0.808	0.192	AA:47,CA:3,CC:10	0.31	0.05	0.262
LUGG01000006.1	1093704	C	T	0	60	0	C:102,T:18	0.85	0.15	CC:49,CT:4,TT:7	0.255	0.067	0.222
LUGG01000006.1	1093912	C	T	0	60	0	C:78,T:42	0.65	0.35	CC:18,CT:42	0.455	0.7	0.351
LUGG01000006.1	1126137	T	C	1	60	0.017	C:64,T:54	0.542	0.458	CC:5,TC:54	0.496	0.915	0.373
LUGG01000006.1	1127032	T	C	1	60	0.017	C:69,T:49	0.585	0.415	CC:10,TC:49	0.486	0.831	0.368
LUGG01000006.1	1142542	T	C	0	60	0	C:61,T:59	0.508	0.492	CC:6,TC:49,TT:5	0.5	0.817	0.375
LUGG01000006.1	1142660	T	C	0	60	0	C:61,T:59	0.508	0.492	CC:6,TC:49,TT:5	0.5	0.817	0.375
LUGG01000006.1	1148009	T	C	3	60	0.05	C:49,T:65	0.57	0.43	CC:4,TC:41,TT:12	0.49	0.719	0.37
LUGG01000006.1	1150700	A	C	3	60	0.05	A:60,C:54	0.526	0.474	AA:7,AC:46,CC:4	0.499	0.807	0.374
LUGG01000006.1	1152013	T	C	3	60	0.05	C:41,T:73	0.64	0.36	TC:41,TT:16	0.461	0.719	0.355
LUGG01000006.1	1163336	G	A	1	60	0.017	A:41,G:77	0.653	0.347	GA:41,GG:18	0.453	0.695	0.351
LUGG01000006.1	1173231	C	T	3	60	0.05	C:45,T:69	0.605	0.395	CC:2,CT:41,TT:14	0.478	0.719	0.364
LUGG01000006.1	1242207	G	A	0	60	0	A:65,G:55	0.542	0.458	AA:8,GA:49,GG:3	0.497	0.817	0.373
LUGG01000006.1	1267349	G	T	0	60	0	G:79,T:41	0.658	0.342	GG:19,GT:41	0.45	0.683	0.349
LUGG01000006.1	1386085	T	C	0	60	0	C:47,T:73	0.608	0.392	TC:47,TT:13	0.477	0.783	0.363
LUGG01000006.1	1397148	A	G	0	60	0	A:76,G:44	0.633	0.367	AA:16,AG:44	0.464	0.733	0.357
LUGG01000006.1	1397229	G	A	0	60	0	A:41,G:79	0.658	0.342	GA:41,GG:19	0.45	0.683	0.349
LUGG01000006.1	1399353	T	C	0	60	0	C:41,T:79	0.658	0.342	TC:41,TT:19	0.45	0.683	0.349
LUGG01000006.1	1417507	G	A	0	60	0	A:56,G:64	0.533	0.467	AA:1,GA:54,GG:5	0.498	0.9	0.374
LUGG01000006.1	1432980	T	A	0	60	0	A:43,T:77	0.642	0.358	TA:43,TT:17	0.46	0.717	0.354
LUGG01000006.1	1433131	T	C	0	60	0	C:46,T:74	0.617	0.383	CC:4,TC:38,TT:18	0.473	0.633	0.361
LUGG01000006.1	1495804	A	G	0	60	0	A:34,G:86	0.717	0.283	AA:15,AG:4,GG:41	0.406	0.067	0.324
LUGG01000006.1	1508735	G	A	0	60	0	A:89,G:31	0.742	0.258	AA:42,GA:5,GG:13	0.383	0.083	0.31
LUGG01000006.1	1514214	C	A	0	60	0	A:46,C:74	0.617	0.383	CA:46,CC:14	0.473	0.767	0.361
LUGG01000006.1	1523468	G	C	0	60	0	C:100,G:20	0.833	0.167	CC:46,GC:8,GG:6	0.278	0.133	0.239
LUGG01000006.1	1524136	T	C	0	60	0	C:101,T:19	0.842	0.158	CC:47,TC:7,TT:6	0.267	0.117	0.231
LUGG01000006.1	1524562	T	C	0	60	0	C:98,T:22	0.817	0.183	CC:47,TC:4,TT:9	0.299	0.067	0.255
LUGG01000006.1	1524658	T	C	0	60	0	C:101,T:19	0.842	0.158	CC:47,TC:7,TT:6	0.267	0.117	0.231
LUGG01000006.1	1524947	A	G	0	60	0	A:22,G:98	0.817	0.183	AA:9,AG:4,GG:47	0.299	0.067	0.255
LUGG01000006.1	1535163	G	A	0	60	0	A:82,G:38	0.683	0.317	AA:41,GG:19	0.433	0	0.339
LUGG01000006.1	1606627	A	C	0	60	0	A:76,C:44	0.633	0.367	AA:16,AC:44	0.464	0.733	0.357
LUGG01000006.1	1650532	T	C	0	60	0	C:55,T:65	0.542	0.458	CC:3,TC:49,TT:8	0.497	0.817	0.373
LUGG01000006.1	1657687	A	G	0	60	0	A:22,G:98	0.817	0.183	AA:7,AG:8,GG:45	0.299	0.133	0.255
LUGG01000006.1	1665797	C	A	0	60	0	A:98,C:22	0.817	0.183	AA:43,CA:12,CC:5	0.299	0.2	0.255
LUGG01000006.1	1674030	C	T	0	60	0	C:30,T:90	0.75	0.25	CC:11,CT:8,TT:41	0.375	0.133	0.305
LUGG01000006.1	1709541	C	T	0	60	0	C:79,T:41	0.658	0.342	CC:19,CT:41	0.45	0.683	0.349
LUGG01000006.1	1715262	G	A	0	60	0	A:102,G:18	0.85	0.15	AA:48,GA:6,GG:6	0.255	0.1	0.222
LUGG01000006.1	1733041	T	A	0	60	0	A:44,T:76	0.633	0.367	TA:44,TT:16	0.464	0.733	0.357
LUGG01000006.1	1735294	T	A	0	60	0	A:78,T:42	0.65	0.35	AA:18,TA:42	0.455	0.7	0.351
LUGG01000006.1	1735490	C	G	0	60	0	C:42,G:78	0.65	0.35	CG:42,GG:18	0.455	0.7	0.351
LUGG01000006.1	1736684	A	G	0	60	0	A:98,G:22	0.817	0.183	AA:43,AG:12,GG:5	0.299	0.2	0.255
LUGG01000006.1	1739892	A	G	0	60	0	A:48,G:72	0.6	0.4	AG:48,GG:12	0.48	0.8	0.365
LUGG01000006.1	1771934	A	G	2	60	0.033	A:46,G:70	0.603	0.397	AA:3,AG:40,GG:15	0.479	0.69	0.364
LUGG01000006.1	1888701	C	T	0	60	0	C:50,T:70	0.583	0.417	CC:2,CT:46,TT:12	0.486	0.767	0.368
LUGG01000007.1	15563	C	A	0	60	0	A:57,C:63	0.525	0.475	AA:7,CA:43,CC:10	0.499	0.717	0.374
LUGG01000007.1	57662	A	G	0	60	0	A:77,G:43	0.642	0.358	AA:17,AG:43	0.46	0.717	0.354
LUGG01000007.1	58433	G	T	0	60	0	G:54,T:66	0.55	0.45	GG:1,GT:52,TT:7	0.495	0.867	0.372
LUGG01000007.1	58959	A	G	0	60	0	A:102,G:18	0.85	0.15	AA:42,AG:18	0.255	0.3	0.222
LUGG01000007.1	60821	C	G	2	60	0.033	C:83,G:33	0.716	0.284	CC:25,CG:33	0.407	0.569	0.324
LUGG01000007.1	213499	T	C	3	60	0.05	C:26,T:88	0.772	0.228	CC:7,TC:12,TT:38	0.352	0.211	0.29
LUGG01000007.1	262270	T	C	0	60	0	C:41,T:79	0.658	0.342	TC:41,TT:19	0.45	0.683	0.349
LUGG01000007.1	333158	T	C	0	60	0	C:93,T:27	0.775	0.225	CC:41,TC:11,TT:8	0.349	0.183	0.288
LUGG01000007.1	335066	T	C	0	60	0	C:74,T:46	0.617	0.383	CC:14,TC:46	0.473	0.767	0.361
LUGG01000007.1	339261	C	T	0	60	0	C:104,T:16	0.867	0.133	CC:44,CT:16	0.231	0.267	0.204
LUGG01000007.1	350389	T	C	0	60	0	C:41,T:79	0.658	0.342	TC:41,TT:19	0.45	0.683	0.349
LUGG01000007.1	385999	A	G	0	60	0	A:76,G:44	0.633	0.367	AA:16,AG:44	0.464	0.733	0.357
LUGG01000007.1	396225	T	C	0	60	0	C:44,T:76	0.633	0.367	CC:2,TC:40,TT:18	0.464	0.667	0.357
LUGG01000007.1	477552	T	C	0	60	0	C:59,T:61	0.508	0.492	CC:4,TC:51,TT:5	0.5	0.85	0.375
LUGG01000007.1	522941	T	C	0	60	0	C:46,T:74	0.617	0.383	TC:46,TT:14	0.473	0.767	0.361
LUGG01000007.1	536999	T	C	0	60	0	C:51,T:69	0.575	0.425	CC:4,TC:43,TT:13	0.489	0.717	0.369
LUGG01000007.1	537063	A	G	6	60	0.1	A:15,G:93	0.861	0.139	AA:7,AG:1,GG:46	0.239	0.019	0.211
LUGG01000007.1	571177	A	T	0	60	0	A:73,T:47	0.608	0.392	AA:13,AT:47	0.477	0.783	0.363
LUGG01000007.1	576379	G	A	0	60	0	A:99,G:21	0.825	0.175	AA:45,GA:9,GG:6	0.289	0.15	0.247
LUGG01000007.1	578315	C	T	0	60	0	C:78,T:42	0.65	0.35	CC:18,CT:42	0.455	0.7	0.351
LUGG01000007.1	585574	T	C	0	60	0	C:41,T:79	0.658	0.342	TC:41,TT:19	0.45	0.683	0.349
LUGG01000007.1	618804	C	T	0	60	0	C:38,T:82	0.683	0.317	CC:19,TT:41	0.433	0	0.339
LUGG01000007.1	619007	G	A	0	60	0	A:98,G:22	0.817	0.183	AA:44,GA:10,GG:6	0.299	0.167	0.255
LUGG01000007.1	650679	G	A	0	60	0	A:47,G:73	0.608	0.392	AA:1,GA:45,GG:14	0.477	0.75	0.363
LUGG01000007.1	652204	A	G	0	60	0	A:102,G:18	0.85	0.15	AA:48,AG:6,GG:6	0.255	0.1	0.222
LUGG01000007.1	666502	G	A	0	60	0	A:26,G:94	0.783	0.217	GA:26,GG:34	0.339	0.433	0.282
LUGG01000007.1	690884	C	T	0	60	0	C:78,T:42	0.65	0.35	CC:18,CT:42	0.455	0.7	0.351
LUGG01000007.1	703412	A	T	0	60	0	A:76,T:44	0.633	0.367	AA:16,AT:44	0.464	0.733	0.357
LUGG01000007.1	716494	C	T	3	60	0.05	C:29,T:85	0.746	0.254	CC:11,CT:7,TT:39	0.379	0.123	0.307
LUGG01000007.1	773592	C	G	1	60	0.017	C:26,G:92	0.78	0.22	CC:8,CG:10,GG:41	0.344	0.169	0.285
LUGG01000007.1	777253	T	C	4	60	0.067	C:18,T:94	0.839	0.161	CC:8,TC:2,TT:46	0.27	0.036	0.233
LUGG01000007.1	876888	T	G	0	60	0	G:41,T:79	0.658	0.342	TG:41,TT:19	0.45	0.683	0.349
LUGG01000007.1	876941	G	A	0	60	0	A:60,G:60	0.5	0.5	AA:8,GA:44,GG:8	0.5	0.733	0.375
LUGG01000007.1	934047	T	C	0	60	0	C:73,T:47	0.608	0.392	CC:13,TC:47	0.477	0.783	0.363
LUGG01000007.1	936275	C	T	0	60	0	C:88,T:32	0.733	0.267	CC:28,CT:32	0.391	0.533	0.315
LUGG01000007.1	948205	T	G	0	60	0	G:41,T:79	0.658	0.342	TG:41,TT:19	0.45	0.683	0.349
LUGG01000007.1	961344	G	A	0	60	0	A:50,G:70	0.583	0.417	GA:50,GG:10	0.486	0.833	0.368
LUGG01000007.1	1037332	G	A	0	60	0	A:54,G:66	0.55	0.45	AA:1,GA:52,GG:7	0.495	0.867	0.372
LUGG01000007.1	1040011	G	A	0	60	0	A:41,G:79	0.658	0.342	GA:41,GG:19	0.45	0.683	0.349
LUGG01000007.1	1042246	C	T	0	60	0	C:75,T:45	0.625	0.375	CC:15,CT:45	0.469	0.75	0.359
LUGG01000007.1	1042315	A	C	0	60	0	A:70,C:50	0.583	0.417	AA:13,AC:44,CC:3	0.486	0.733	0.368
LUGG01000007.1	1042920	T	C	0	60	0	C:45,T:75	0.625	0.375	TC:45,TT:15	0.469	0.75	0.359
LUGG01000007.1	1107459	C	T	1	60	0.017	C:53,T:65	0.551	0.449	CC:2,CT:49,TT:8	0.495	0.831	0.372
LUGG01000007.1	1167685	G	A	0	60	0	A:43,G:77	0.642	0.358	GA:43,GG:17	0.46	0.717	0.354
LUGG01000007.1	1174828	G	A	0	60	0	A:46,G:74	0.617	0.383	GA:46,GG:14	0.473	0.767	0.361
LUGG01000007.1	1179537	A	T	0	60	0	A:75,T:45	0.625	0.375	AA:15,AT:45	0.469	0.75	0.359
LUGG01000007.1	1180074	G	A	0	60	0	A:66,G:54	0.55	0.45	AA:8,GA:50,GG:2	0.495	0.833	0.372
LUGG01000007.1	1180562	C	A	0	60	0	A:65,C:55	0.542	0.458	AA:8,CA:49,CC:3	0.497	0.817	0.373
LUGG01000007.1	1180851	C	T	0	60	0	C:55,T:65	0.542	0.458	CC:3,CT:49,TT:8	0.497	0.817	0.373
LUGG01000007.1	1182107	T	A	0	60	0	A:65,T:55	0.542	0.458	AA:8,TA:49,TT:3	0.497	0.817	0.373
LUGG01000007.1	1183465	C	T	0	60	0	C:77,T:43	0.642	0.358	CC:17,CT:43	0.46	0.717	0.354
LUGG01000007.1	1186108	C	T	0	60	0	C:77,T:43	0.642	0.358	CC:17,CT:43	0.46	0.717	0.354
LUGG01000007.1	1186329	T	C	0	60	0	C:70,T:50	0.583	0.417	CC:11,TC:48,TT:1	0.486	0.8	0.368
LUGG01000007.1	1186413	A	G	0	60	0	A:92,G:28	0.767	0.233	AA:42,AG:8,GG:10	0.358	0.133	0.294
LUGG01000007.1	1187994	G	A	0	60	0	A:50,G:70	0.583	0.417	GA:50,GG:10	0.486	0.833	0.368
LUGG01000007.1	1188060	T	C	0	60	0	C:44,T:76	0.633	0.367	TC:44,TT:16	0.464	0.733	0.357
LUGG01000007.1	1189741	G	A	0	60	0	A:58,G:62	0.517	0.483	AA:3,GA:52,GG:5	0.499	0.867	0.375
LUGG01000007.1	1206570	A	G	0	60	0	A:79,G:41	0.658	0.342	AA:19,AG:41	0.45	0.683	0.349
LUGG01000007.1	1208004	G	A	0	60	0	A:41,G:79	0.658	0.342	GA:41,GG:19	0.45	0.683	0.349
LUGG01000007.1	1272944	G	A	0	60	0	A:37,G:83	0.692	0.308	GA:37,GG:23	0.427	0.617	0.336
LUGG01000007.1	1289467	G	A	6	60	0.1	A:94,G:14	0.87	0.13	AA:46,GA:2,GG:6	0.226	0.037	0.2
LUGG01000007.1	1329711	A	G	0	60	0	A:54,G:66	0.55	0.45	AA:10,AG:34,GG:16	0.495	0.567	0.372
LUGG01000007.1	1373802	C	A	0	60	0	A:44,C:76	0.633	0.367	AA:1,CA:42,CC:17	0.464	0.7	0.357
LUGG01000007.1	1384203	T	G	0	60	0	G:101,T:19	0.842	0.158	GG:42,TG:17,TT:1	0.267	0.283	0.231
LUGG01000007.1	1384256	G	A	0	60	0	A:49,G:71	0.592	0.408	AA:1,GA:47,GG:12	0.483	0.783	0.366
LUGG01000007.1	1385130	T	G	0	60	0	G:60,T:60	0.5	0.5	GG:3,TG:54,TT:3	0.5	0.9	0.375
LUGG01000007.1	1386201	G	T	0	60	0	G:69,T:51	0.575	0.425	GG:10,GT:49,TT:1	0.489	0.817	0.369
LUGG01000007.1	1481265	G	A	0	60	0	A:42,G:78	0.65	0.35	GA:42,GG:18	0.455	0.7	0.351
LUGG01000007.1	1482278	T	C	0	60	0	C:42,T:78	0.65	0.35	TC:42,TT:18	0.455	0.7	0.351
LUGG01000007.1	1531092	T	C	0	60	0	C:41,T:79	0.658	0.342	TC:41,TT:19	0.45	0.683	0.349
LUGG01000007.1	1572700	A	G	0	60	0	A:80,G:40	0.667	0.333	AA:20,AG:40	0.444	0.667	0.346
LUGG01000007.1	1645999	G	T	0	60	0	G:72,T:48	0.6	0.4	GG:12,GT:48	0.48	0.8	0.365
LUGG01000007.1	1649505	C	T	0	60	0	C:74,T:46	0.617	0.383	CC:15,CT:44,TT:1	0.473	0.733	0.361
LUGG01000007.1	1649570	C	T	0	60	0	C:57,T:63	0.525	0.475	CC:5,CT:47,TT:8	0.499	0.783	0.374
LUGG01000007.1	1661509	C	T	0	60	0	C:79,T:41	0.658	0.342	CC:19,CT:41	0.45	0.683	0.349
LUGG01000007.1	1686058	A	T	0	60	0	A:79,T:41	0.658	0.342	AA:19,AT:41	0.45	0.683	0.349
LUGG01000007.1	1695947	G	C	1	60	0.017	C:65,G:53	0.551	0.449	CC:8,GC:49,GG:2	0.495	0.831	0.372
LUGG01000007.1	1707629	A	G	0	60	0	A:58,G:62	0.517	0.483	AA:7,AG:44,GG:9	0.499	0.733	0.375
LUGG01000007.1	1761282	T	C	0	60	0	C:47,T:73	0.608	0.392	TC:47,TT:13	0.477	0.783	0.363
LUGG01000007.1	1770657	G	A	0	60	0	A:25,G:95	0.792	0.208	AA:10,GA:5,GG:45	0.33	0.083	0.275
LUGG01000007.1	1871698	C	T	0	60	0	C:79,T:41	0.658	0.342	CC:19,CT:41	0.45	0.683	0.349
LUGG01000007.1	1872556	A	G	0	60	0	A:103,G:17	0.858	0.142	AA:44,AG:15,GG:1	0.243	0.25	0.214
LUGG01000007.1	1923754	A	G	0	60	0	A:71,G:49	0.592	0.408	AA:11,AG:49	0.483	0.817	0.366
LUGG01000007.1	1947526	G	T	4	60	0.067	G:21,T:91	0.812	0.188	GG:8,GT:5,TT:43	0.305	0.089	0.258
LUGG01000009.1	2503	T	C	0	60	0	C:20,T:100	0.833	0.167	CC:3,TC:14,TT:43	0.278	0.233	0.239
LUGG01000009.1	4708	A	G	0	60	0	A:101,G:19	0.842	0.158	AA:43,AG:15,GG:2	0.267	0.25	0.231
LUGG01000009.1	6846	G	A	0	60	0	A:69,G:51	0.575	0.425	AA:11,GA:47,GG:2	0.489	0.783	0.369
LUGG01000009.1	12749	T	C	0	60	0	C:50,T:70	0.583	0.417	CC:4,TC:42,TT:14	0.486	0.7	0.368
LUGG01000009.1	12833	T	C	0	60	0	C:74,T:46	0.617	0.383	CC:15,TC:44,TT:1	0.473	0.733	0.361
LUGG01000009.1	17382	G	A	0	60	0	A:53,G:67	0.558	0.442	GA:53,GG:7	0.493	0.883	0.372
LUGG01000009.1	18915	T	C	0	60	0	C:44,T:76	0.633	0.367	TC:44,TT:16	0.464	0.733	0.357
LUGG01000009.1	19025	C	T	0	60	0	C:63,T:57	0.525	0.475	CC:6,CT:51,TT:3	0.499	0.85	0.374
LUGG01000009.1	19249	A	C	0	60	0	A:76,C:44	0.633	0.367	AA:16,AC:44	0.464	0.733	0.357
LUGG01000009.1	39177	A	G	0	60	0	A:79,G:41	0.658	0.342	AA:19,AG:41	0.45	0.683	0.349
LUGG01000009.1	41566	G	T	0	60	0	G:76,T:44	0.633	0.367	GG:17,GT:42,TT:1	0.464	0.7	0.357
LUGG01000009.1	42101	T	C	0	60	0	C:44,T:76	0.633	0.367	CC:1,TC:42,TT:17	0.464	0.7	0.357
LUGG01000009.1	43988	G	A	0	60	0	A:51,G:69	0.575	0.425	GA:51,GG:9	0.489	0.85	0.369
LUGG01000009.1	50683	C	T	0	60	0	C:78,T:42	0.65	0.35	CC:18,CT:42	0.455	0.7	0.351
LUGG01000009.1	53015	C	T	0	60	0	C:78,T:42	0.65	0.35	CC:18,CT:42	0.455	0.7	0.351
LUGG01000009.1	61213	A	G	0	60	0	A:66,G:54	0.55	0.45	AA:6,AG:54	0.495	0.9	0.372
LUGG01000009.1	63846	T	G	0	60	0	G:47,T:73	0.608	0.392	GG:3,TG:41,TT:16	0.477	0.683	0.363
LUGG01000009.1	85259	T	A	0	60	0	A:51,T:69	0.575	0.425	AA:1,TA:49,TT:10	0.489	0.817	0.369
LUGG01000009.1	92923	G	A	0	60	0	A:78,G:42	0.65	0.35	AA:18,GA:42	0.455	0.7	0.351
LUGG01000009.1	93073	G	A	0	60	0	A:72,G:48	0.6	0.4	AA:13,GA:46,GG:1	0.48	0.767	0.365
LUGG01000009.1	119407	G	A	0	60	0	A:47,G:73	0.608	0.392	GA:47,GG:13	0.477	0.783	0.363
LUGG01000009.1	122638	A	G	0	60	0	A:77,G:43	0.642	0.358	AA:17,AG:43	0.46	0.717	0.354
LUGG01000009.1	126943	G	A	0	60	0	A:63,G:57	0.525	0.475	AA:4,GA:55,GG:1	0.499	0.917	0.374
LUGG01000009.1	131811	T	C	0	60	0	C:74,T:46	0.617	0.383	CC:14,TC:46	0.473	0.767	0.361
LUGG01000009.1	143901	T	C	0	60	0	C:42,T:78	0.65	0.35	TC:42,TT:18	0.455	0.7	0.351
LUGG01000009.1	150950	T	A	0	60	0	A:95,T:25	0.792	0.208	AA:43,TA:9,TT:8	0.33	0.15	0.275
LUGG01000009.1	157724	A	G	0	60	0	A:70,G:50	0.583	0.417	AA:10,AG:50	0.486	0.833	0.368
LUGG01000009.1	159407	A	G	0	60	0	A:71,G:49	0.592	0.408	AA:12,AG:47,GG:1	0.483	0.783	0.366
LUGG01000009.1	219258	G	A	0	60	0	A:49,G:71	0.592	0.408	AA:2,GA:45,GG:13	0.483	0.75	0.366
LUGG01000009.1	224830	C	G	0	60	0	C:78,G:42	0.65	0.35	CC:18,CG:42	0.455	0.7	0.351
LUGG01000009.1	238550	T	C	0	60	0	C:65,T:55	0.542	0.458	CC:10,TC:45,TT:5	0.497	0.75	0.373
LUGG01000009.1	240639	C	T	0	60	0	C:78,T:42	0.65	0.35	CC:18,CT:42	0.455	0.7	0.351
LUGG01000009.1	245380	C	T	0	60	0	C:48,T:72	0.6	0.4	CT:48,TT:12	0.48	0.8	0.365
LUGG01000009.1	247243	C	A	4	60	0.067	A:50,C:62	0.554	0.446	AA:4,CA:42,CC:10	0.494	0.75	0.372
LUGG01000009.1	280399	C	T	0	60	0	C:58,T:62	0.517	0.483	CC:4,CT:50,TT:6	0.499	0.833	0.375
LUGG01000009.1	281251	T	C	0	60	0	C:60,T:60	0.5	0.5	CC:3,TC:54,TT:3	0.5	0.9	0.375
LUGG01000009.1	299543	A	G	0	60	0	A:44,G:76	0.633	0.367	AG:44,GG:16	0.464	0.733	0.357
LUGG01000009.1	301397	G	A	0	60	0	A:43,G:77	0.642	0.358	GA:43,GG:17	0.46	0.717	0.354
LUGG01000009.1	305967	A	G	0	60	0	A:54,G:66	0.55	0.45	AA:4,AG:46,GG:10	0.495	0.767	0.372
LUGG01000009.1	306943	A	G	0	60	0	A:77,G:43	0.642	0.358	AA:17,AG:43	0.46	0.717	0.354
LUGG01000009.1	312267	C	T	0	60	0	C:70,T:50	0.583	0.417	CC:10,CT:50	0.486	0.833	0.368
LUGG01000009.1	317327	C	T	0	60	0	C:66,T:54	0.55	0.45	CC:8,CT:50,TT:2	0.495	0.833	0.372
LUGG01000009.1	323553	C	T	0	60	0	C:73,T:47	0.608	0.392	CC:14,CT:45,TT:1	0.477	0.75	0.363
LUGG01000009.1	455275	A	G	0	60	0	A:88,G:32	0.733	0.267	AA:41,AG:6,GG:13	0.391	0.1	0.315
LUGG01000009.1	479578	G	A	0	60	0	A:50,G:70	0.583	0.417	GA:50,GG:10	0.486	0.833	0.368
LUGG01000009.1	480030	C	T	0	60	0	C:79,T:41	0.658	0.342	CC:19,CT:41	0.45	0.683	0.349
LUGG01000009.1	491097	C	T	0	60	0	C:33,T:87	0.725	0.275	CC:14,CT:5,TT:41	0.399	0.083	0.319
LUGG01000009.1	503481	T	C	0	60	0	C:98,T:22	0.817	0.183	CC:45,TC:8,TT:7	0.299	0.133	0.255
LUGG01000009.1	504226	G	A	0	60	0	A:89,G:31	0.742	0.258	AA:42,GA:5,GG:13	0.383	0.083	0.31
LUGG01000009.1	521970	C	T	0	60	0	C:103,T:17	0.858	0.142	CC:44,CT:15,TT:1	0.243	0.25	0.214
LUGG01000009.1	557227	C	T	0	60	0	C:74,T:46	0.617	0.383	CC:14,CT:46	0.473	0.767	0.361
LUGG01000009.1	562206	C	T	0	60	0	C:76,T:44	0.633	0.367	CC:16,CT:44	0.464	0.733	0.357
LUGG01000009.1	566263	C	T	0	60	0	C:69,T:51	0.575	0.425	CC:10,CT:49,TT:1	0.489	0.817	0.369
LUGG01000009.1	567061	G	A	0	60	0	A:92,G:28	0.767	0.233	AA:42,GA:8,GG:10	0.358	0.133	0.294
LUGG01000009.1	647262	A	T	0	60	0	A:72,T:48	0.6	0.4	AA:12,AT:48	0.48	0.8	0.365
LUGG01000009.1	649384	C	T	0	60	0	C:78,T:42	0.65	0.35	CC:18,CT:42	0.455	0.7	0.351
LUGG01000009.1	737090	T	G	1	60	0.017	G:39,T:79	0.669	0.331	TG:39,TT:20	0.443	0.661	0.345
LUGG01000009.1	751326	C	T	0	60	0	C:79,T:41	0.658	0.342	CC:19,CT:41	0.45	0.683	0.349
LUGG01000009.1	767340	A	G	0	60	0	A:79,G:41	0.658	0.342	AA:19,AG:41	0.45	0.683	0.349
LUGG01000009.1	798815	A	G	0	60	0	A:104,G:16	0.867	0.133	AA:45,AG:14,GG:1	0.231	0.233	0.204
LUGG01000009.1	815122	T	C	0	60	0	C:83,T:37	0.692	0.308	CC:41,TC:1,TT:18	0.427	0.017	0.336
LUGG01000009.1	826504	T	C	0	60	0	C:47,T:73	0.608	0.392	TC:47,TT:13	0.477	0.783	0.363
LUGG01000009.1	863316	G	C	0	60	0	C:44,G:76	0.633	0.367	GC:44,GG:16	0.464	0.733	0.357
LUGG01000009.1	863441	A	G	0	60	0	A:75,G:45	0.625	0.375	AA:15,AG:45	0.469	0.75	0.359
LUGG01000009.1	883236	A	G	0	60	0	A:26,G:94	0.783	0.217	AA:12,AG:2,GG:46	0.339	0.033	0.282
LUGG01000009.1	935645	T	C	0	60	0	C:44,T:76	0.633	0.367	TC:44,TT:16	0.464	0.733	0.357
LUGG01000009.1	955327	G	A	0	60	0	A:102,G:18	0.85	0.15	AA:45,GA:12,GG:3	0.255	0.2	0.222
LUGG01000009.1	968693	G	C	0	60	0	C:54,G:66	0.55	0.45	CC:1,GC:52,GG:7	0.495	0.867	0.372
LUGG01000009.1	971602	A	G	0	60	0	A:52,G:68	0.567	0.433	AA:5,AG:42,GG:13	0.491	0.7	0.371
LUGG01000009.1	971987	C	A	0	60	0	A:45,C:75	0.625	0.375	CA:45,CC:15	0.469	0.75	0.359
LUGG01000009.1	995019	G	A	0	60	0	A:41,G:79	0.658	0.342	GA:41,GG:19	0.45	0.683	0.349
LUGG01000009.1	1001699	C	T	3	60	0.05	C:99,T:15	0.868	0.132	CC:44,CT:11,TT:2	0.229	0.193	0.202
LUGG01000009.1	1056615	T	C	1	60	0.017	C:56,T:62	0.525	0.475	CC:11,TC:34,TT:14	0.499	0.576	0.374
LUGG01000009.1	1091426	T	C	0	60	0	C:56,T:64	0.533	0.467	CC:5,TC:46,TT:9	0.498	0.767	0.374
LUGG01000009.1	1139552	A	G	0	60	0	A:55,G:65	0.542	0.458	AA:3,AG:49,GG:8	0.497	0.817	0.373
LUGG01000009.1	1162822	A	G	0	60	0	A:99,G:21	0.825	0.175	AA:45,AG:9,GG:6	0.289	0.15	0.247
LUGG01000009.1	1260344	C	G	0	60	0	C:79,G:41	0.658	0.342	CC:19,CG:41	0.45	0.683	0.349
LUGG01000009.1	1261169	A	C	0	60	0	A:79,C:41	0.658	0.342	AA:19,AC:41	0.45	0.683	0.349
LUGG01000009.1	1297272	T	C	0	60	0	C:21,T:99	0.825	0.175	CC:8,TC:5,TT:47	0.289	0.083	0.247
LUGG01000009.1	1335153	G	C	1	60	0.017	C:20,G:98	0.831	0.169	CC:4,GC:12,GG:43	0.282	0.203	0.242
LUGG01000009.1	1337250	C	G	0	60	0	C:63,G:57	0.525	0.475	CC:5,CG:53,GG:2	0.499	0.883	0.374
LUGG01000009.1	1381881	A	G	6	60	0.1	A:42,G:66	0.611	0.389	AG:42,GG:12	0.475	0.778	0.362
LUGG01000009.1	1388352	C	T	0	60	0	C:59,T:61	0.508	0.492	CT:59,TT:1	0.5	0.983	0.375
LUGG01000009.1	1423493	T	C	0	60	0	C:69,T:51	0.575	0.425	CC:10,TC:49,TT:1	0.489	0.817	0.369
LUGG01000009.1	1473101	G	A	0	60	0	A:72,G:48	0.6	0.4	AA:12,GA:48	0.48	0.8	0.365
LUGG01000009.1	1509167	T	C	0	60	0	C:93,T:27	0.775	0.225	CC:43,TC:7,TT:10	0.349	0.117	0.288
LUGG01000009.1	1638784	G	A	0	60	0	A:47,G:73	0.608	0.392	AA:1,GA:45,GG:14	0.477	0.75	0.363
LUGG01000009.1	1665499	T	C	0	60	0	C:18,T:102	0.85	0.15	CC:6,TC:6,TT:48	0.255	0.1	0.222
LUGG01000009.1	1678179	T	C	0	60	0	C:46,T:74	0.617	0.383	CC:1,TC:44,TT:15	0.473	0.733	0.361
LUGG01000009.1	1710102	G	A	0	60	0	A:47,G:73	0.608	0.392	GA:47,GG:13	0.477	0.783	0.363
LUGG01000009.1	1710963	G	A	0	60	0	A:41,G:79	0.658	0.342	GA:41,GG:19	0.45	0.683	0.349
LUGG01000009.1	1718137	C	T	0	60	0	C:65,T:55	0.542	0.458	CC:11,CT:43,TT:6	0.497	0.717	0.373
LUGG01000009.1	1737392	C	T	0	60	0	C:79,T:41	0.658	0.342	CC:19,CT:41	0.45	0.683	0.349
LUGG01000009.1	1744990	C	T	0	60	0	C:63,T:57	0.525	0.475	CC:8,CT:47,TT:5	0.499	0.783	0.374
LUGG01000010.1	16965	G	C	0	60	0	C:46,G:74	0.617	0.383	GC:46,GG:14	0.473	0.767	0.361
LUGG01000010.1	17451	C	T	0	60	0	C:101,T:19	0.842	0.158	CC:50,CT:1,TT:9	0.267	0.017	0.231
LUGG01000010.1	23116	C	T	0	60	0	C:50,T:70	0.583	0.417	CT:50,TT:10	0.486	0.833	0.368
LUGG01000010.1	27076	A	G	6	60	0.1	A:15,G:93	0.861	0.139	AA:7,AG:1,GG:46	0.239	0.019	0.211
LUGG01000010.1	28170	T	C	6	60	0.1	C:93,T:15	0.861	0.139	CC:46,TC:1,TT:7	0.239	0.019	0.211
LUGG01000010.1	28926	C	T	6	60	0.1	C:16,T:92	0.852	0.148	CC:8,TT:46	0.252	0	0.221
LUGG01000010.1	29174	A	G	6	60	0.1	A:16,G:92	0.852	0.148	AA:8,GG:46	0.252	0	0.221
LUGG01000010.1	29744	G	A	6	60	0.1	A:92,G:16	0.852	0.148	AA:46,GG:8	0.252	0	0.221
LUGG01000010.1	32920	C	T	0	60	0	C:53,T:67	0.558	0.442	CC:1,CT:51,TT:8	0.493	0.85	0.372
LUGG01000010.1	51346	G	A	0	60	0	A:51,G:69	0.575	0.425	GA:51,GG:9	0.489	0.85	0.369
LUGG01000010.1	55973	G	A	0	60	0	A:45,G:75	0.625	0.375	GA:45,GG:15	0.469	0.75	0.359
LUGG01000010.1	65200	C	T	0	60	0	C:75,T:45	0.625	0.375	CC:15,CT:45	0.469	0.75	0.359
LUGG01000010.1	111868	T	C	0	60	0	C:66,T:54	0.55	0.45	CC:7,TC:52,TT:1	0.495	0.867	0.372
LUGG01000010.1	206690	G	C	0	60	0	C:43,G:77	0.642	0.358	GC:43,GG:17	0.46	0.717	0.354
LUGG01000010.1	225817	G	T	0	60	0	G:70,T:50	0.583	0.417	GG:10,GT:50	0.486	0.833	0.368
LUGG01000010.1	226398	A	G	0	60	0	A:44,G:76	0.633	0.367	AG:44,GG:16	0.464	0.733	0.357
LUGG01000010.1	279927	C	T	0	60	0	C:35,T:85	0.708	0.292	CC:17,CT:1,TT:42	0.413	0.017	0.328
LUGG01000010.1	311263	G	A	3	60	0.05	A:70,G:44	0.614	0.386	AA:13,GA:44	0.474	0.772	0.362
LUGG01000010.1	346230	A	G	0	60	0	A:49,G:71	0.592	0.408	AG:49,GG:11	0.483	0.817	0.366
LUGG01000010.1	358960	G	A	0	60	0	A:65,G:55	0.542	0.458	AA:8,GA:49,GG:3	0.497	0.817	0.373
LUGG01000010.1	401869	G	A	0	60	0	A:45,G:75	0.625	0.375	GA:45,GG:15	0.469	0.75	0.359
LUGG01000010.1	431712	G	T	0	60	0	G:47,T:73	0.608	0.392	GG:1,GT:45,TT:14	0.477	0.75	0.363
LUGG01000010.1	458124	G	A	0	60	0	A:43,G:77	0.642	0.358	GA:43,GG:17	0.46	0.717	0.354
LUGG01000010.1	463612	A	G	0	60	0	A:78,G:42	0.65	0.35	AA:18,AG:42	0.455	0.7	0.351
LUGG01000011.1	43851	T	G	0	60	0	G:41,T:79	0.658	0.342	TG:41,TT:19	0.45	0.683	0.349
LUGG01000011.1	51702	C	T	0	60	0	C:79,T:41	0.658	0.342	CC:19,CT:41	0.45	0.683	0.349
LUGG01000011.1	52351	T	C	0	60	0	C:41,T:79	0.658	0.342	TC:41,TT:19	0.45	0.683	0.349
LUGG01000011.1	64584	G	A	0	60	0	A:41,G:79	0.658	0.342	GA:41,GG:19	0.45	0.683	0.349
LUGG01000011.1	85726	T	C	0	60	0	C:58,T:62	0.517	0.483	CC:2,TC:54,TT:4	0.499	0.9	0.375
LUGG01000011.1	89261	G	A	0	60	0	A:94,G:26	0.783	0.217	AA:47,GG:13	0.339	0	0.282
LUGG01000011.1	180248	T	C	0	60	0	C:48,T:72	0.6	0.4	TC:48,TT:12	0.48	0.8	0.365
LUGG01000011.1	182792	C	T	0	60	0	C:51,T:69	0.575	0.425	CT:51,TT:9	0.489	0.85	0.369
LUGG01000011.1	189702	T	C	0	60	0	C:17,T:103	0.858	0.142	CC:7,TC:3,TT:50	0.243	0.05	0.214
LUGG01000011.1	221941	C	G	0	60	0	C:79,G:41	0.658	0.342	CC:19,CG:41	0.45	0.683	0.349
LUGG01000011.1	232111	A	G	0	60	0	A:29,G:91	0.758	0.242	AA:12,AG:5,GG:43	0.367	0.083	0.299
LUGG01000011.1	285296	C	T	3	60	0.05	C:67,T:47	0.588	0.412	CC:13,CT:41,TT:3	0.485	0.719	0.367
LUGG01000011.1	327358	G	A	0	60	0	A:46,G:74	0.617	0.383	AA:1,GA:44,GG:15	0.473	0.733	0.361
LUGG01000011.1	371569	A	G	0	60	0	A:61,G:59	0.508	0.492	AA:7,AG:47,GG:6	0.5	0.783	0.375
LUGG01000011.1	377612	T	A	0	60	0	A:41,T:79	0.658	0.342	TA:41,TT:19	0.45	0.683	0.349
LUGG01000011.1	423909	T	C	0	60	0	C:71,T:49	0.592	0.408	CC:14,TC:43,TT:3	0.483	0.717	0.366
LUGG01000011.1	479595	T	C	0	60	0	C:79,T:41	0.658	0.342	CC:19,TC:41	0.45	0.683	0.349
LUGG01000011.1	496717	T	C	0	60	0	C:43,T:77	0.642	0.358	TC:43,TT:17	0.46	0.717	0.354
LUGG01000011.1	559415	T	C	0	60	0	C:45,T:75	0.625	0.375	TC:45,TT:15	0.469	0.75	0.359
LUGG01000011.1	578313	C	T	2	60	0.033	C:23,T:93	0.802	0.198	CC:7,CT:9,TT:42	0.318	0.155	0.267
LUGG01000011.1	590912	C	T	0	60	0	C:100,T:20	0.833	0.167	CC:43,CT:14,TT:3	0.278	0.233	0.239
LUGG01000011.1	594536	C	G	0	60	0	C:58,G:62	0.517	0.483	CC:4,CG:50,GG:6	0.499	0.833	0.375
LUGG01000011.1	595393	C	A	0	60	0	A:68,C:52	0.567	0.433	AA:9,CA:50,CC:1	0.491	0.833	0.371
LUGG01000011.1	596635	G	A	0	60	0	A:48,G:72	0.6	0.4	GA:48,GG:12	0.48	0.8	0.365
LUGG01000011.1	596828	A	G	0	60	0	A:46,G:74	0.617	0.383	AA:1,AG:44,GG:15	0.473	0.733	0.361
LUGG01000011.1	598835	C	G	0	60	0	C:78,G:42	0.65	0.35	CC:18,CG:42	0.455	0.7	0.351
LUGG01000011.1	601689	T	C	0	60	0	C:44,T:76	0.633	0.367	TC:44,TT:16	0.464	0.733	0.357
LUGG01000011.1	706818	C	G	0	60	0	C:74,G:46	0.617	0.383	CC:14,CG:46	0.473	0.767	0.361
LUGG01000011.1	730653	G	A	0	60	0	A:51,G:69	0.575	0.425	AA:2,GA:47,GG:11	0.489	0.783	0.369
LUGG01000011.1	743503	T	C	0	60	0	C:48,T:72	0.6	0.4	CC:1,TC:46,TT:13	0.48	0.767	0.365
LUGG01000011.1	882199	A	G	0	60	0	A:101,G:19	0.842	0.158	AA:43,AG:15,GG:2	0.267	0.25	0.231
LUGG01000011.1	902021	G	C	0	60	0	C:49,G:71	0.592	0.408	GC:49,GG:11	0.483	0.817	0.366
LUGG01000011.1	1032019	C	T	0	60	0	C:73,T:47	0.608	0.392	CC:14,CT:45,TT:1	0.477	0.75	0.363
LUGG01000011.1	1064394	C	T	5	60	0.083	C:21,T:89	0.809	0.191	CC:8,CT:5,TT:42	0.309	0.091	0.261
LUGG01000011.1	1079145	A	G	1	60	0.017	A:36,G:82	0.695	0.305	AA:18,GG:41	0.424	0	0.334
LUGG01000011.1	1085042	T	C	0	60	0	C:52,T:68	0.567	0.433	TC:52,TT:8	0.491	0.867	0.371
LUGG01000011.1	1087113	C	T	0	60	0	C:70,T:50	0.583	0.417	CC:11,CT:48,TT:1	0.486	0.8	0.368
LUGG01000011.1	1124833	C	T	4	60	0.067	C:57,T:55	0.509	0.491	CC:7,CT:43,TT:6	0.5	0.768	0.375
LUGG01000011.1	1124912	A	G	4	60	0.067	A:58,G:54	0.518	0.482	AA:8,AG:42,GG:6	0.499	0.75	0.375
LUGG01000011.1	1127027	G	A	1	60	0.017	A:45,G:73	0.619	0.381	AA:3,GA:39,GG:17	0.472	0.661	0.361
LUGG01000011.1	1127122	C	T	1	60	0.017	C:78,T:40	0.661	0.339	CC:20,CT:38,TT:1	0.448	0.644	0.348
LUGG01000011.1	1186271	T	C	0	60	0	C:54,T:66	0.55	0.45	CC:3,TC:48,TT:9	0.495	0.8	0.372
LUGG01000011.1	1191223	T	C	0	60	0	C:41,T:79	0.658	0.342	TC:41,TT:19	0.45	0.683	0.349
LUGG01000011.1	1201151	T	C	0	60	0	C:93,T:27	0.775	0.225	CC:43,TC:7,TT:10	0.349	0.117	0.288
LUGG01000011.1	1235122	A	G	1	60	0.017	A:97,G:21	0.822	0.178	AA:45,AG:7,GG:7	0.293	0.119	0.25
LUGG01000011.1	1300142	G	A	0	60	0	A:50,G:70	0.583	0.417	AA:2,GA:46,GG:12	0.486	0.767	0.368
LUGG01000011.1	1327862	T	C	0	60	0	C:18,T:102	0.85	0.15	CC:8,TC:2,TT:50	0.255	0.033	0.222
LUGG01000011.1	1358457	C	T	0	60	0	C:60,T:60	0.5	0.5	CC:5,CT:50,TT:5	0.5	0.833	0.375
LUGG01000011.1	1391461	T	C	0	60	0	C:41,T:79	0.658	0.342	TC:41,TT:19	0.45	0.683	0.349
LUGG01000011.1	1418622	A	G	0	60	0	A:38,G:82	0.683	0.317	AA:19,GG:41	0.433	0	0.339
LUGG01000011.1	1490256	T	C	0	60	0	C:41,T:79	0.658	0.342	TC:41,TT:19	0.45	0.683	0.349
LUGG01000011.1	1495581	T	C	0	60	0	C:62,T:58	0.517	0.483	CC:6,TC:50,TT:4	0.499	0.833	0.375
LUGG01000011.1	1525365	G	A	0	60	0	A:57,G:63	0.525	0.475	GA:57,GG:3	0.499	0.95	0.374
LUGG01000011.1	1544557	C	T	6	60	0.1	C:14,T:94	0.87	0.13	CC:7,TT:47	0.226	0	0.2
LUGG01000011.1	1545540	C	T	6	60	0.1	C:20,T:88	0.815	0.185	CC:10,TT:44	0.302	0	0.256
LUGG01000011.1	1547180	G	A	0	60	0	A:64,G:56	0.533	0.467	AA:6,GA:52,GG:2	0.498	0.867	0.374
LUGG01000011.1	1647851	A	G	0	60	0	A:36,G:84	0.7	0.3	AA:17,AG:2,GG:41	0.42	0.033	0.332
LUGG01000011.1	1664951	G	A	0	60	0	A:55,G:65	0.542	0.458	AA:5,GA:45,GG:10	0.497	0.75	0.373
LUGG01000011.1	1741574	C	A	0	60	0	A:36,C:84	0.7	0.3	AA:17,CA:2,CC:41	0.42	0.033	0.332
LUGG01000011.1	1755066	T	G	0	60	0	G:44,T:76	0.633	0.367	TG:44,TT:16	0.464	0.733	0.357
LUGG01000011.1	1755172	A	G	0	60	0	A:79,G:41	0.658	0.342	AA:19,AG:41	0.45	0.683	0.349
LUGG01000011.1	1760613	T	C	0	60	0	C:67,T:53	0.558	0.442	CC:8,TC:51,TT:1	0.493	0.85	0.372
LUGG01000011.1	1762086	C	T	0	60	0	C:104,T:16	0.867	0.133	CC:45,CT:14,TT:1	0.231	0.233	0.204
LUGG01000013.1	37185	C	T	1	60	0.017	C:38,T:80	0.678	0.322	CC:19,TT:40	0.437	0	0.341
LUGG01000013.1	75731	G	A	1	60	0.017	A:43,G:75	0.636	0.364	GA:43,GG:16	0.463	0.729	0.356
LUGG01000013.1	89291	A	G	2	60	0.033	A:33,G:83	0.716	0.284	AA:15,AG:3,GG:40	0.407	0.052	0.324
LUGG01000013.1	146434	A	T	0	60	0	A:77,T:43	0.642	0.358	AA:18,AT:41,TT:1	0.46	0.683	0.354
LUGG01000013.1	154836	C	T	0	60	0	C:78,T:42	0.65	0.35	CC:18,CT:42	0.455	0.7	0.351
LUGG01000013.1	210628	T	C	0	60	0	C:41,T:79	0.658	0.342	TC:41,TT:19	0.45	0.683	0.349
LUGG01000013.1	266583	T	C	0	60	0	C:41,T:79	0.658	0.342	TC:41,TT:19	0.45	0.683	0.349
LUGG01000013.1	269064	G	A	0	60	0	A:94,G:26	0.783	0.217	AA:44,GA:6,GG:10	0.339	0.1	0.282
LUGG01000013.1	274103	G	A	0	60	0	A:41,G:79	0.658	0.342	GA:41,GG:19	0.45	0.683	0.349
LUGG01000013.1	274664	T	C	0	60	0	C:49,T:71	0.592	0.408	CC:1,TC:47,TT:12	0.483	0.783	0.366
LUGG01000013.1	275034	A	G	0	60	0	A:73,G:47	0.608	0.392	AA:13,AG:47	0.477	0.783	0.363
LUGG01000013.1	293939	C	T	0	60	0	C:75,T:45	0.625	0.375	CC:15,CT:45	0.469	0.75	0.359
LUGG01000013.1	307424	G	A	0	60	0	A:49,G:71	0.592	0.408	GA:49,GG:11	0.483	0.817	0.366
LUGG01000013.1	348175	A	G	0	60	0	A:41,G:79	0.658	0.342	AG:41,GG:19	0.45	0.683	0.349
LUGG01000013.1	367798	A	G	0	60	0	A:101,G:19	0.842	0.158	AA:47,AG:7,GG:6	0.267	0.117	0.231
LUGG01000013.1	375878	T	C	0	60	0	C:44,T:76	0.633	0.367	TC:44,TT:16	0.464	0.733	0.357
LUGG01000013.1	475070	C	T	3	60	0.05	C:32,T:82	0.719	0.281	CC:16,TT:41	0.404	0	0.322
LUGG01000013.1	482725	A	G	3	60	0.05	A:82,G:32	0.719	0.281	AA:41,GG:16	0.404	0	0.322
LUGG01000013.1	500222	C	T	0	60	0	C:102,T:18	0.85	0.15	CC:43,CT:16,TT:1	0.255	0.267	0.222
LUGG01000013.1	511963	C	G	0	60	0	C:77,G:43	0.642	0.358	CC:18,CG:41,GG:1	0.46	0.683	0.354
LUGG01000013.1	544314	G	A	0	60	0	A:45,G:75	0.625	0.375	GA:45,GG:15	0.469	0.75	0.359
LUGG01000013.1	612191	C	T	0	60	0	C:58,T:62	0.517	0.483	CT:58,TT:2	0.499	0.967	0.375
LUGG01000013.1	644123	C	T	0	60	0	C:79,T:41	0.658	0.342	CC:19,CT:41	0.45	0.683	0.349
LUGG01000013.1	651578	T	C	0	60	0	C:53,T:67	0.558	0.442	CC:1,TC:51,TT:8	0.493	0.85	0.372
LUGG01000013.1	715731	G	T	0	60	0	G:55,T:65	0.542	0.458	GT:55,TT:5	0.497	0.917	0.373
LUGG01000013.1	759534	G	A	0	60	0	A:50,G:70	0.583	0.417	GA:50,GG:10	0.486	0.833	0.368
LUGG01000013.1	793376	A	G	1	60	0.017	A:28,G:90	0.763	0.237	AA:13,AG:2,GG:44	0.362	0.034	0.296
LUGG01000013.1	871100	C	T	0	60	0	C:59,T:61	0.508	0.492	CC:5,CT:49,TT:6	0.5	0.817	0.375
LUGG01000013.1	874184	C	T	0	60	0	C:79,T:41	0.658	0.342	CC:19,CT:41	0.45	0.683	0.349
LUGG01000013.1	875181	G	A	0	60	0	A:102,G:18	0.85	0.15	AA:47,GA:8,GG:5	0.255	0.133	0.222
LUGG01000013.1	882414	T	C	0	60	0	C:45,T:75	0.625	0.375	TC:45,TT:15	0.469	0.75	0.359
LUGG01000013.1	887331	G	C	0	60	0	C:44,G:76	0.633	0.367	GC:44,GG:16	0.464	0.733	0.357
LUGG01000013.1	894926	C	T	1	60	0.017	C:74,T:44	0.627	0.373	CC:15,CT:44	0.468	0.746	0.358
LUGG01000013.1	907385	T	C	0	60	0	C:45,T:75	0.625	0.375	TC:45,TT:15	0.469	0.75	0.359
LUGG01000013.1	918336	C	T	0	60	0	C:45,T:75	0.625	0.375	CT:45,TT:15	0.469	0.75	0.359
LUGG01000013.1	921412	T	C	0	60	0	C:43,T:77	0.642	0.358	TC:43,TT:17	0.46	0.717	0.354
LUGG01000013.1	940747	G	A	0	60	0	A:58,G:62	0.517	0.483	AA:3,GA:52,GG:5	0.499	0.867	0.375
LUGG01000013.1	943040	G	A	0	60	0	A:41,G:79	0.658	0.342	GA:41,GG:19	0.45	0.683	0.349
LUGG01000013.1	951911	G	A	1	60	0.017	A:38,G:80	0.678	0.322	GA:38,GG:21	0.437	0.644	0.341
LUGG01000013.1	967637	C	T	1	60	0.017	C:82,T:36	0.695	0.305	CC:41,TT:18	0.424	0	0.334
LUGG01000013.1	967941	C	T	0	60	0	C:79,T:41	0.658	0.342	CC:19,CT:41	0.45	0.683	0.349
LUGG01000013.1	1005401	T	C	0	60	0	C:17,T:103	0.858	0.142	CC:7,TC:3,TT:50	0.243	0.05	0.214
LUGG01000013.1	1074321	A	G	0	60	0	A:44,G:76	0.633	0.367	AG:44,GG:16	0.464	0.733	0.357
LUGG01000013.1	1094227	T	C	0	60	0	C:79,T:41	0.658	0.342	CC:19,TC:41	0.45	0.683	0.349
LUGG01000013.1	1095046	T	C	0	60	0	C:73,T:47	0.608	0.392	CC:13,TC:47	0.477	0.783	0.363
LUGG01000013.1	1162281	A	G	0	60	0	A:21,G:99	0.825	0.175	AA:4,AG:13,GG:43	0.289	0.217	0.247
LUGG01000013.1	1169922	T	G	0	60	0	G:61,T:59	0.508	0.492	GG:6,TG:49,TT:5	0.5	0.817	0.375
LUGG01000013.1	1351445	G	A	0	60	0	A:19,G:101	0.842	0.158	GA:19,GG:41	0.267	0.317	0.231
LUGG01000013.1	1362963	C	T	0	60	0	C:102,T:18	0.85	0.15	CC:42,CT:18	0.255	0.3	0.222
LUGG01000013.1	1363300	T	C	0	60	0	C:36,T:84	0.7	0.3	TC:36,TT:24	0.42	0.6	0.332
LUGG01000013.1	1379138	C	T	0	60	0	C:101,T:19	0.842	0.158	CC:41,CT:19	0.267	0.317	0.231
LUGG01000013.1	1379529	C	T	0	60	0	C:101,T:19	0.842	0.158	CC:41,CT:19	0.267	0.317	0.231
LUGG01000013.1	1401717	T	C	0	60	0	C:24,T:96	0.8	0.2	CC:5,TC:14,TT:41	0.32	0.233	0.269
LUGG01000013.1	1402229	C	T	0	60	0	C:101,T:19	0.842	0.158	CC:41,CT:19	0.267	0.317	0.231
LUGG01000013.1	1412174	G	A	0	60	0	A:17,G:103	0.858	0.142	GA:17,GG:43	0.243	0.283	0.214
LUGG01000013.1	1429169	C	T	0	60	0	C:96,T:24	0.8	0.2	CC:41,CT:14,TT:5	0.32	0.233	0.269
LUGG01000013.1	1455457	G	T	0	60	0	G:75,T:45	0.625	0.375	GG:15,GT:45	0.469	0.75	0.359
LUGG01000013.1	1501000	T	A	0	60	0	A:18,T:102	0.85	0.15	AA:1,TA:16,TT:43	0.255	0.267	0.222
LUGG01000013.1	1501066	A	G	0	60	0	A:103,G:17	0.858	0.142	AA:44,AG:15,GG:1	0.243	0.25	0.214
LUGG01000013.1	1509632	C	T	1	60	0.017	C:96,T:22	0.814	0.186	CC:41,CT:14,TT:4	0.303	0.237	0.257
LUGG01000013.1	1509986	G	A	1	60	0.017	A:58,G:60	0.508	0.492	AA:17,GA:24,GG:18	0.5	0.407	0.375
LUGG01000013.1	1514478	T	C	4	60	0.067	C:18,T:94	0.839	0.161	CC:3,TC:12,TT:41	0.27	0.214	0.233
LUGG01000013.1	1519038	G	T	4	60	0.067	G:71,T:41	0.634	0.366	GG:15,GT:41	0.464	0.732	0.356
LUGG01000014.1	45656	G	A	0	60	0	A:44,G:76	0.633	0.367	GA:44,GG:16	0.464	0.733	0.357
LUGG01000014.1	132573	T	C	0	60	0	C:45,T:75	0.625	0.375	TC:45,TT:15	0.469	0.75	0.359
LUGG01000014.1	198973	C	G	0	60	0	C:25,G:95	0.792	0.208	CC:6,CG:13,GG:41	0.33	0.217	0.275
LUGG01000014.1	209297	T	C	0	60	0	C:50,T:70	0.583	0.417	TC:50,TT:10	0.486	0.833	0.368
LUGG01000014.1	284955	A	T	0	60	0	A:28,T:92	0.767	0.233	AA:11,AT:6,TT:43	0.358	0.1	0.294
LUGG01000014.1	305834	C	T	0	60	0	C:72,T:48	0.6	0.4	CC:13,CT:46,TT:1	0.48	0.767	0.365
LUGG01000014.1	307240	G	T	0	60	0	G:70,T:50	0.583	0.417	GG:10,GT:50	0.486	0.833	0.368
LUGG01000014.1	311403	A	G	0	60	0	A:66,G:54	0.55	0.45	AA:10,AG:46,GG:4	0.495	0.767	0.372
LUGG01000014.1	326593	C	T	0	60	0	C:79,T:41	0.658	0.342	CC:19,CT:41	0.45	0.683	0.349
LUGG01000014.1	330085	C	T	0	60	0	C:70,T:50	0.583	0.417	CC:11,CT:48,TT:1	0.486	0.8	0.368
LUGG01000014.1	342304	T	C	0	60	0	C:41,T:79	0.658	0.342	TC:41,TT:19	0.45	0.683	0.349
LUGG01000014.1	365777	C	T	0	60	0	C:73,T:47	0.608	0.392	CC:15,CT:43,TT:2	0.477	0.717	0.363
LUGG01000014.1	399559	G	A	0	60	0	A:56,G:64	0.533	0.467	AA:1,GA:54,GG:5	0.498	0.9	0.374
LUGG01000014.1	536021	T	C	0	60	0	C:94,T:26	0.783	0.217	CC:42,TC:10,TT:8	0.339	0.167	0.282
LUGG01000014.1	538384	G	C	0	60	0	C:93,G:27	0.775	0.225	CC:43,GC:7,GG:10	0.349	0.117	0.288
LUGG01000014.1	542556	T	G	0	60	0	G:41,T:79	0.658	0.342	TG:41,TT:19	0.45	0.683	0.349
LUGG01000014.1	542649	T	G	0	60	0	G:77,T:43	0.642	0.358	GG:17,TG:43	0.46	0.717	0.354
LUGG01000014.1	545926	T	A	0	60	0	A:59,T:61	0.508	0.492	AA:4,TA:51,TT:5	0.5	0.85	0.375
LUGG01000014.1	552631	A	G	0	60	0	A:54,G:66	0.55	0.45	AA:1,AG:52,GG:7	0.495	0.867	0.372
LUGG01000014.1	552998	A	G	0	60	0	A:62,G:58	0.517	0.483	AA:4,AG:54,GG:2	0.499	0.9	0.375
LUGG01000014.1	563049	C	T	0	60	0	C:52,T:68	0.567	0.433	CT:52,TT:8	0.491	0.867	0.371
LUGG01000014.1	583190	C	T	0	60	0	C:101,T:19	0.842	0.158	CC:47,CT:7,TT:6	0.267	0.117	0.231
LUGG01000014.1	633237	A	G	0	60	0	A:79,G:41	0.658	0.342	AA:19,AG:41	0.45	0.683	0.349
LUGG01000014.1	635096	C	T	0	60	0	C:62,T:58	0.517	0.483	CC:5,CT:52,TT:3	0.499	0.867	0.375
LUGG01000014.1	681851	G	A	0	60	0	A:43,G:77	0.642	0.358	AA:1,GA:41,GG:18	0.46	0.683	0.354
LUGG01000014.1	688026	C	T	0	60	0	C:71,T:49	0.592	0.408	CC:13,CT:45,TT:2	0.483	0.75	0.366
LUGG01000014.1	722013	T	C	0	60	0	C:34,T:86	0.717	0.283	CC:15,TC:4,TT:41	0.406	0.067	0.324
LUGG01000014.1	737999	T	A	0	60	0	A:84,T:36	0.7	0.3	AA:42,TT:18	0.42	0	0.332
LUGG01000014.1	744641	C	T	0	60	0	C:77,T:43	0.642	0.358	CC:17,CT:43	0.46	0.717	0.354
LUGG01000014.1	761669	C	T	0	60	0	C:75,T:45	0.625	0.375	CC:15,CT:45	0.469	0.75	0.359
LUGG01000014.1	787223	G	A	0	60	0	A:41,G:79	0.658	0.342	GA:41,GG:19	0.45	0.683	0.349
LUGG01000014.1	794703	A	G	0	60	0	A:73,G:47	0.608	0.392	AA:13,AG:47	0.477	0.783	0.363
LUGG01000014.1	808617	T	C	0	60	0	C:41,T:79	0.658	0.342	TC:41,TT:19	0.45	0.683	0.349
LUGG01000014.1	809170	C	A	0	60	0	A:94,C:26	0.783	0.217	AA:41,CA:12,CC:7	0.339	0.2	0.282
LUGG01000014.1	810802	T	C	0	60	0	C:63,T:57	0.525	0.475	CC:7,TC:49,TT:4	0.499	0.817	0.374
LUGG01000014.1	811627	C	A	0	60	0	A:44,C:76	0.633	0.367	CA:44,CC:16	0.464	0.733	0.357
LUGG01000014.1	822949	T	C	0	60	0	C:51,T:69	0.575	0.425	TC:51,TT:9	0.489	0.85	0.369
LUGG01000014.1	823119	A	G	0	60	0	A:68,G:52	0.567	0.433	AA:9,AG:50,GG:1	0.491	0.833	0.371
LUGG01000014.1	984591	C	T	0	60	0	C:73,T:47	0.608	0.392	CC:13,CT:47	0.477	0.783	0.363
LUGG01000014.1	1004234	G	A	0	60	0	A:44,G:76	0.633	0.367	GA:44,GG:16	0.464	0.733	0.357
LUGG01000014.1	1004875	C	T	0	60	0	C:79,T:41	0.658	0.342	CC:19,CT:41	0.45	0.683	0.349
LUGG01000014.1	1004987	A	G	0	60	0	A:79,G:41	0.658	0.342	AA:19,AG:41	0.45	0.683	0.349
LUGG01000014.1	1007211	A	T	0	60	0	A:64,T:56	0.533	0.467	AA:6,AT:52,TT:2	0.498	0.867	0.374
LUGG01000014.1	1011198	G	T	0	60	0	G:46,T:74	0.617	0.383	GT:46,TT:14	0.473	0.767	0.361
LUGG01000014.1	1012827	A	G	0	60	0	A:101,G:19	0.842	0.158	AA:48,AG:5,GG:7	0.267	0.083	0.231
LUGG01000014.1	1024016	C	T	0	60	0	C:72,T:48	0.6	0.4	CC:12,CT:48	0.48	0.8	0.365
LUGG01000014.1	1049507	G	A	0	60	0	A:59,G:61	0.508	0.492	AA:3,GA:53,GG:4	0.5	0.883	0.375
LUGG01000014.1	1057837	A	T	0	60	0	A:104,T:16	0.867	0.133	AA:44,AT:16	0.231	0.267	0.204
LUGG01000014.1	1059881	A	G	0	60	0	A:25,G:95	0.792	0.208	AA:10,AG:5,GG:45	0.33	0.083	0.275
LUGG01000014.1	1073713	T	C	0	60	0	C:88,T:32	0.733	0.267	CC:42,TC:4,TT:14	0.391	0.067	0.315
LUGG01000014.1	1077385	T	C	0	60	0	C:43,T:77	0.642	0.358	CC:1,TC:41,TT:18	0.46	0.683	0.354
LUGG01000014.1	1077607	A	C	0	60	0	A:77,C:43	0.642	0.358	AA:18,AC:41,CC:1	0.46	0.683	0.354
LUGG01000014.1	1077808	C	G	0	60	0	C:77,G:43	0.642	0.358	CC:18,CG:41,GG:1	0.46	0.683	0.354
LUGG01000014.1	1080725	G	A	0	60	0	A:43,G:77	0.642	0.358	AA:1,GA:41,GG:18	0.46	0.683	0.354
LUGG01000014.1	1084506	C	T	0	60	0	C:79,T:41	0.658	0.342	CC:19,CT:41	0.45	0.683	0.349
LUGG01000014.1	1090198	C	T	0	60	0	C:70,T:50	0.583	0.417	CC:11,CT:48,TT:1	0.486	0.8	0.368
LUGG01000014.1	1090989	C	T	0	60	0	C:79,T:41	0.658	0.342	CC:19,CT:41	0.45	0.683	0.349
LUGG01000014.1	1091654	G	C	0	60	0	C:41,G:79	0.658	0.342	GC:41,GG:19	0.45	0.683	0.349
LUGG01000014.1	1091720	G	A	0	60	0	A:67,G:53	0.558	0.442	AA:8,GA:51,GG:1	0.493	0.85	0.372
LUGG01000014.1	1092476	G	A	0	60	0	A:22,G:98	0.817	0.183	GA:22,GG:38	0.299	0.367	0.255
LUGG01000014.1	1094096	C	T	0	60	0	C:57,T:63	0.525	0.475	CC:2,CT:53,TT:5	0.499	0.883	0.374
LUGG01000014.1	1125146	G	A	0	60	0	A:54,G:66	0.55	0.45	AA:1,GA:52,GG:7	0.495	0.867	0.372
LUGG01000014.1	1144189	A	T	0	60	0	A:75,T:45	0.625	0.375	AA:15,AT:45	0.469	0.75	0.359
LUGG01000014.1	1147779	A	G	0	60	0	A:76,G:44	0.633	0.367	AA:16,AG:44	0.464	0.733	0.357
LUGG01000014.1	1166720	G	A	0	60	0	A:43,G:77	0.642	0.358	GA:43,GG:17	0.46	0.717	0.354
LUGG01000014.1	1167546	G	A	0	60	0	A:65,G:55	0.542	0.458	AA:6,GA:53,GG:1	0.497	0.883	0.373
LUGG01000014.1	1167642	G	C	0	60	0	C:65,G:55	0.542	0.458	CC:6,GC:53,GG:1	0.497	0.883	0.373
LUGG01000014.1	1171399	G	A	0	60	0	A:97,G:23	0.808	0.192	AA:43,GA:11,GG:6	0.31	0.183	0.262
LUGG01000014.1	1174267	A	G	0	60	0	A:52,G:68	0.567	0.433	AA:4,AG:44,GG:12	0.491	0.733	0.371
LUGG01000014.1	1175035	G	T	0	60	0	G:59,T:61	0.508	0.492	GG:4,GT:51,TT:5	0.5	0.85	0.375
LUGG01000014.1	1177793	T	C	0	60	0	C:56,T:64	0.533	0.467	CC:2,TC:52,TT:6	0.498	0.867	0.374
LUGG01000014.1	1184790	G	A	0	60	0	A:61,G:59	0.508	0.492	AA:5,GA:51,GG:4	0.5	0.85	0.375
LUGG01000014.1	1187957	A	G	0	60	0	A:71,G:49	0.592	0.408	AA:11,AG:49	0.483	0.817	0.366
LUGG01000014.1	1188162	A	G	0	60	0	A:67,G:53	0.558	0.442	AA:10,AG:47,GG:3	0.493	0.783	0.372
LUGG01000014.1	1223517	G	A	0	60	0	A:22,G:98	0.817	0.183	AA:6,GA:10,GG:44	0.299	0.167	0.255
LUGG01000014.1	1223827	A	G	0	60	0	A:75,G:45	0.625	0.375	AA:15,AG:45	0.469	0.75	0.359
LUGG01000014.1	1233154	G	A	0	60	0	A:17,G:103	0.858	0.142	AA:1,GA:15,GG:44	0.243	0.25	0.214
LUGG01000014.1	1233714	T	C	0	60	0	C:41,T:79	0.658	0.342	TC:41,TT:19	0.45	0.683	0.349
LUGG01000014.1	1234032	T	C	0	60	0	C:71,T:49	0.592	0.408	CC:13,TC:45,TT:2	0.483	0.75	0.366
LUGG01000014.1	1234236	T	G	0	60	0	G:71,T:49	0.592	0.408	GG:13,TG:45,TT:2	0.483	0.75	0.366
LUGG01000014.1	1234656	G	A	0	60	0	A:42,G:78	0.65	0.35	GA:42,GG:18	0.455	0.7	0.351
LUGG01000014.1	1242358	G	A	0	60	0	A:57,G:63	0.525	0.475	AA:3,GA:51,GG:6	0.499	0.85	0.374
LUGG01000014.1	1247561	T	G	0	60	0	G:54,T:66	0.55	0.45	GG:2,TG:50,TT:8	0.495	0.833	0.372
LUGG01000014.1	1255245	T	C	0	60	0	C:46,T:74	0.617	0.383	TC:46,TT:14	0.473	0.767	0.361
LUGG01000014.1	1256438	A	G	0	60	0	A:76,G:44	0.633	0.367	AA:17,AG:42,GG:1	0.464	0.7	0.357
LUGG01000014.1	1257923	G	A	0	60	0	A:95,G:25	0.792	0.208	AA:43,GA:9,GG:8	0.33	0.15	0.275
LUGG01000014.1	1264366	C	T	0	60	0	C:77,T:43	0.642	0.358	CC:17,CT:43	0.46	0.717	0.354
LUGG01000014.1	1268705	T	C	0	60	0	C:103,T:17	0.858	0.142	CC:46,TC:11,TT:3	0.243	0.183	0.214
LUGG01000015.1	84354	A	G	0	60	0	A:44,G:76	0.633	0.367	AG:44,GG:16	0.464	0.733	0.357
LUGG01000015.1	86106	G	T	0	60	0	G:104,T:16	0.867	0.133	GG:49,GT:6,TT:5	0.231	0.1	0.204
LUGG01000015.1	90408	C	T	0	60	0	C:65,T:55	0.542	0.458	CC:5,CT:55	0.497	0.917	0.373
LUGG01000015.1	91034	G	A	0	60	0	A:56,G:64	0.533	0.467	GA:56,GG:4	0.498	0.933	0.374
LUGG01000015.1	100113	G	C	0	60	0	C:55,G:65	0.542	0.458	CC:4,GC:47,GG:9	0.497	0.783	0.373
LUGG01000015.1	115920	A	G	0	60	0	A:101,G:19	0.842	0.158	AA:43,AG:15,GG:2	0.267	0.25	0.231
LUGG01000015.1	140849	C	T	0	60	0	C:72,T:48	0.6	0.4	CC:12,CT:48	0.48	0.8	0.365
LUGG01000015.1	304579	T	C	2	60	0.033	C:95,T:21	0.819	0.181	CC:45,TC:5,TT:8	0.297	0.086	0.253
LUGG01000015.1	332413	C	T	0	60	0	C:76,T:44	0.633	0.367	CC:16,CT:44	0.464	0.733	0.357
LUGG01000015.1	341968	C	G	0	60	0	C:67,G:53	0.558	0.442	CC:8,CG:51,GG:1	0.493	0.85	0.372
LUGG01000015.1	367043	T	C	0	60	0	C:54,T:66	0.55	0.45	CC:3,TC:48,TT:9	0.495	0.8	0.372
LUGG01000015.1	372546	T	C	0	60	0	C:65,T:55	0.542	0.458	CC:8,TC:49,TT:3	0.497	0.817	0.373
LUGG01000015.1	379877	T	A	0	60	0	A:45,T:75	0.625	0.375	TA:45,TT:15	0.469	0.75	0.359
LUGG01000015.1	415073	T	C	0	60	0	C:58,T:62	0.517	0.483	CC:7,TC:44,TT:9	0.499	0.733	0.375
LUGG01000015.1	415962	C	T	0	60	0	C:70,T:50	0.583	0.417	CC:14,CT:42,TT:4	0.486	0.7	0.368
LUGG01000015.1	518898	C	T	0	60	0	C:62,T:58	0.517	0.483	CC:6,CT:50,TT:4	0.499	0.833	0.375
LUGG01000015.1	519156	G	A	0	60	0	A:58,G:62	0.517	0.483	AA:4,GA:50,GG:6	0.499	0.833	0.375
LUGG01000015.1	519322	G	A	0	60	0	A:47,G:73	0.608	0.392	GA:47,GG:13	0.477	0.783	0.363
LUGG01000015.1	544141	T	C	0	60	0	C:66,T:54	0.55	0.45	CC:11,TC:44,TT:5	0.495	0.733	0.372
LUGG01000015.1	548893	T	C	0	60	0	C:19,T:101	0.842	0.158	CC:5,TC:9,TT:46	0.267	0.15	0.231
LUGG01000015.1	714943	G	A	0	60	0	A:41,G:79	0.658	0.342	GA:41,GG:19	0.45	0.683	0.349
LUGG01000015.1	717481	A	G	0	60	0	A:104,G:16	0.867	0.133	AA:45,AG:14,GG:1	0.231	0.233	0.204
LUGG01000015.1	719951	C	T	1	60	0.017	C:102,T:16	0.864	0.136	CC:49,CT:4,TT:6	0.234	0.068	0.207
LUGG01000015.1	763778	C	T	0	60	0	C:16,T:104	0.867	0.133	CT:16,TT:44	0.231	0.267	0.204
LUGG01000015.1	770118	C	T	0	60	0	C:96,T:24	0.8	0.2	CC:43,CT:10,TT:7	0.32	0.167	0.269
LUGG01000015.1	813690	C	T	0	60	0	C:58,T:62	0.517	0.483	CC:5,CT:48,TT:7	0.499	0.8	0.375
LUGG01000015.1	818202	A	G	0	60	0	A:21,G:99	0.825	0.175	AA:6,AG:9,GG:45	0.289	0.15	0.247
LUGG01000015.1	824201	G	A	0	60	0	A:41,G:79	0.658	0.342	GA:41,GG:19	0.45	0.683	0.349
LUGG01000015.1	835724	T	C	0	60	0	C:45,T:75	0.625	0.375	CC:1,TC:43,TT:16	0.469	0.717	0.359
LUGG01000015.1	998839	C	T	0	60	0	C:102,T:18	0.85	0.15	CC:42,CT:18	0.255	0.3	0.222
LUGG01000015.1	1008694	A	G	0	60	0	A:57,G:63	0.525	0.475	AA:5,AG:47,GG:8	0.499	0.783	0.374
LUGG01000015.1	1009177	A	G	0	60	0	A:94,G:26	0.783	0.217	AA:34,AG:26	0.339	0.433	0.282
LUGG01000015.1	1014126	A	C	0	60	0	A:82,C:38	0.683	0.317	AA:22,AC:38	0.433	0.633	0.339
LUGG01000015.1	1120852	G	A	0	60	0	A:41,G:79	0.658	0.342	GA:41,GG:19	0.45	0.683	0.349
LUGG01000015.1	1125048	T	C	0	60	0	C:71,T:49	0.592	0.408	CC:13,TC:45,TT:2	0.483	0.75	0.366
LUGG01000015.1	1135735	A	G	0	60	0	A:79,G:41	0.658	0.342	AA:19,AG:41	0.45	0.683	0.349
LUGG01000015.1	1136151	A	G	0	60	0	A:104,G:16	0.867	0.133	AA:47,AG:10,GG:3	0.231	0.167	0.204
LUGG01000015.1	1154959	A	G	0	60	0	A:60,G:60	0.5	0.5	AG:60	0.5	1	0.375
LUGG01000015.1	1223764	C	G	0	60	0	C:102,G:18	0.85	0.15	CC:45,CG:12,GG:3	0.255	0.2	0.222
LUGG01000015.1	1243160	A	C	0	60	0	A:79,C:41	0.658	0.342	AA:19,AC:41	0.45	0.683	0.349
LUGG01000015.1	1245554	A	G	0	60	0	A:60,G:60	0.5	0.5	AA:5,AG:50,GG:5	0.5	0.833	0.375
LUGG01000015.1	1274089	T	C	0	60	0	C:87,T:33	0.725	0.275	CC:42,TC:3,TT:15	0.399	0.05	0.319
LUGG01000015.1	1280349	A	C	0	60	0	A:59,C:61	0.508	0.492	AA:3,AC:53,CC:4	0.5	0.883	0.375
LUGG01000015.1	1281357	C	T	0	60	0	C:78,T:42	0.65	0.35	CC:18,CT:42	0.455	0.7	0.351
LUGG01000015.1	1282086	G	C	0	60	0	C:60,G:60	0.5	0.5	CC:4,GC:52,GG:4	0.5	0.867	0.375
LUGG01000015.1	1284519	G	A	0	60	0	A:41,G:79	0.658	0.342	GA:41,GG:19	0.45	0.683	0.349
LUGG01000015.1	1284732	G	C	0	60	0	C:60,G:60	0.5	0.5	CC:4,GC:52,GG:4	0.5	0.867	0.375
LUGG01000015.1	1290018	C	T	0	60	0	C:79,T:41	0.658	0.342	CC:19,CT:41	0.45	0.683	0.349
LUGG01000017.1	86397	G	C	0	60	0	C:46,G:74	0.617	0.383	GC:46,GG:14	0.473	0.767	0.361
LUGG01000017.1	153380	A	G	5	60	0.083	A:69,G:41	0.627	0.373	AA:14,AG:41	0.468	0.745	0.358
LUGG01000017.1	156103	T	C	4	60	0.067	C:23,T:89	0.795	0.205	CC:1,TC:21,TT:34	0.326	0.375	0.273
LUGG01000018.1	36832	T	G	0	60	0	G:41,T:79	0.658	0.342	TG:41,TT:19	0.45	0.683	0.349
LUGG01000018.1	38543	G	C	0	60	0	C:60,G:60	0.5	0.5	CC:8,GC:44,GG:8	0.5	0.733	0.375
LUGG01000018.1	40257	T	C	0	60	0	C:41,T:79	0.658	0.342	TC:41,TT:19	0.45	0.683	0.349
LUGG01000018.1	52304	C	T	0	60	0	C:68,T:52	0.567	0.433	CC:9,CT:50,TT:1	0.491	0.833	0.371
LUGG01000018.1	60652	T	C	0	60	0	C:20,T:100	0.833	0.167	CC:5,TC:10,TT:45	0.278	0.167	0.239
LUGG01000018.1	82834	G	A	0	60	0	A:43,G:77	0.642	0.358	GA:43,GG:17	0.46	0.717	0.354
LUGG01000018.1	84321	G	A	0	60	0	A:41,G:79	0.658	0.342	GA:41,GG:19	0.45	0.683	0.349
LUGG01000018.1	382671	G	A	1	60	0.017	A:22,G:96	0.814	0.186	AA:11,GG:48	0.303	0	0.257
LUGG01000018.1	489946	G	A	0	60	0	A:42,G:78	0.65	0.35	GA:42,GG:18	0.455	0.7	0.351
LUGG01000018.1	511778	C	T	0	60	0	C:44,T:76	0.633	0.367	CT:44,TT:16	0.464	0.733	0.357
LUGG01000018.1	582330	C	T	0	60	0	C:79,T:41	0.658	0.342	CC:19,CT:41	0.45	0.683	0.349
LUGG01000018.1	606976	T	G	0	60	0	G:74,T:46	0.617	0.383	GG:14,TG:46	0.473	0.767	0.361
LUGG01000018.1	638630	T	C	0	60	0	C:63,T:57	0.525	0.475	CC:8,TC:47,TT:5	0.499	0.783	0.374
LUGG01000018.1	656950	A	C	6	60	0.1	A:75,C:33	0.694	0.306	AA:21,AC:33	0.424	0.611	0.334
LUGG01000019.1	93544	T	A	0	60	0	A:81,T:39	0.675	0.325	AA:40,TA:1,TT:19	0.439	0.017	0.342
LUGG01000019.1	94524	T	C	0	60	0	C:81,T:39	0.675	0.325	CC:40,TC:1,TT:19	0.439	0.017	0.342
LUGG01000019.1	95757	A	G	0	60	0	A:73,G:47	0.608	0.392	AA:13,AG:47	0.477	0.783	0.363
LUGG01000019.1	114324	C	G	0	60	0	C:79,G:41	0.658	0.342	CC:19,CG:41	0.45	0.683	0.349
LUGG01000019.1	129240	C	T	0	60	0	C:62,T:58	0.517	0.483	CC:2,CT:58	0.499	0.967	0.375
LUGG01000019.1	135041	C	T	5	60	0.083	C:68,T:42	0.618	0.382	CC:14,CT:40,TT:1	0.472	0.727	0.361
LUGG01000019.1	144316	G	T	0	60	0	G:59,T:61	0.508	0.492	GG:4,GT:51,TT:5	0.5	0.85	0.375
LUGG01000019.1	146963	A	G	0	60	0	A:60,G:60	0.5	0.5	AA:4,AG:52,GG:4	0.5	0.867	0.375
LUGG01000019.1	181590	G	A	0	60	0	A:68,G:52	0.567	0.433	AA:9,GA:50,GG:1	0.491	0.833	0.371
LUGG01000019.1	198469	T	C	0	60	0	C:99,T:21	0.825	0.175	CC:44,TC:11,TT:5	0.289	0.183	0.247
LUGG01000019.1	227123	T	C	0	60	0	C:54,T:66	0.55	0.45	CC:1,TC:52,TT:7	0.495	0.867	0.372
LUGG01000019.1	228862	A	G	0	60	0	A:75,G:45	0.625	0.375	AA:15,AG:45	0.469	0.75	0.359
LUGG01000019.1	249334	G	A	0	60	0	A:23,G:97	0.808	0.192	AA:4,GA:15,GG:41	0.31	0.25	0.262
LUGG01000019.1	390079	C	T	0	60	0	C:78,T:42	0.65	0.35	CC:18,CT:42	0.455	0.7	0.351
LUGG01000019.1	425548	C	T	0	60	0	C:59,T:61	0.508	0.492	CC:5,CT:49,TT:6	0.5	0.817	0.375
LUGG01000019.1	441577	A	G	0	60	0	A:74,G:46	0.617	0.383	AA:14,AG:46	0.473	0.767	0.361
LUGG01000019.1	456864	G	A	0	60	0	A:42,G:78	0.65	0.35	GA:42,GG:18	0.455	0.7	0.351
LUGG01000019.1	458449	T	A	0	60	0	A:21,T:99	0.825	0.175	AA:2,TA:17,TT:41	0.289	0.283	0.247
LUGG01000019.1	524692	G	A	4	60	0.067	A:57,G:55	0.509	0.491	AA:4,GA:49,GG:3	0.5	0.875	0.375
LUGG01000019.1	527750	T	C	0	60	0	C:58,T:62	0.517	0.483	CC:6,TC:46,TT:8	0.499	0.767	0.375
LUGG01000019.1	621340	T	C	0	60	0	C:45,T:75	0.625	0.375	TC:45,TT:15	0.469	0.75	0.359
LUGG01000019.1	634864	A	T	0	60	0	A:75,T:45	0.625	0.375	AA:15,AT:45	0.469	0.75	0.359
LUGG01000019.1	722216	C	T	4	60	0.067	C:90,T:22	0.804	0.196	CC:34,CT:22	0.316	0.393	0.266
LUGG01000019.1	740107	A	G	0	60	0	A:64,G:56	0.533	0.467	AA:7,AG:50,GG:3	0.498	0.833	0.374
LUGG01000019.1	768644	C	T	0	60	0	C:50,T:70	0.583	0.417	CT:50,TT:10	0.486	0.833	0.368
LUGG01000019.1	770738	A	G	0	60	0	A:65,G:55	0.542	0.458	AA:6,AG:53,GG:1	0.497	0.883	0.373
LUGG01000019.1	861177	A	G	0	60	0	A:34,G:86	0.717	0.283	AA:15,AG:4,GG:41	0.406	0.067	0.324
LUGG01000019.1	879493	T	C	0	60	0	C:48,T:72	0.6	0.4	TC:48,TT:12	0.48	0.8	0.365
LUGG01000019.1	913803	C	T	0	60	0	C:93,T:27	0.775	0.225	CC:42,CT:9,TT:9	0.349	0.15	0.288
LUGG01000019.1	1023029	G	A	1	60	0.017	A:17,G:101	0.856	0.144	AA:7,GA:3,GG:49	0.247	0.051	0.216
LUGG01000019.1	1045545	G	A	0	60	0	A:25,G:95	0.792	0.208	GA:25,GG:35	0.33	0.417	0.275
LUGG01000019.1	1045823	C	A	0	60	0	A:21,C:99	0.825	0.175	AA:1,CA:19,CC:40	0.289	0.317	0.247
LUGG01000019.1	1058770	A	T	4	60	0.067	A:93,T:19	0.83	0.17	AA:40,AT:13,TT:3	0.282	0.232	0.242
LUGG01000019.1	1098230	A	G	1	60	0.017	A:87,G:31	0.737	0.263	AA:29,AG:29,GG:1	0.387	0.492	0.312
LUGG01000019.1	1105047	G	A	6	60	0.1	A:89,G:19	0.824	0.176	AA:44,GA:1,GG:9	0.29	0.019	0.248
LUGG01000020.1	109634	T	C	0	60	0	C:41,T:79	0.658	0.342	TC:41,TT:19	0.45	0.683	0.349
LUGG01000020.1	121438	T	C	0	60	0	C:42,T:78	0.65	0.35	TC:42,TT:18	0.455	0.7	0.351
LUGG01000020.1	127606	C	T	0	60	0	C:96,T:24	0.8	0.2	CC:46,CT:4,TT:10	0.32	0.067	0.269
LUGG01000020.1	129412	C	T	0	60	0	C:79,T:41	0.658	0.342	CC:19,CT:41	0.45	0.683	0.349
LUGG01000020.1	158015	G	A	0	60	0	A:33,G:87	0.725	0.275	AA:15,GA:3,GG:42	0.399	0.05	0.319
LUGG01000020.1	172639	C	T	0	60	0	C:79,T:41	0.658	0.342	CC:19,CT:41	0.45	0.683	0.349
LUGG01000020.1	202161	C	T	0	60	0	C:96,T:24	0.8	0.2	CC:47,CT:2,TT:11	0.32	0.033	0.269
LUGG01000020.1	238034	T	G	4	60	0.067	G:25,T:87	0.777	0.223	GG:11,TG:3,TT:42	0.347	0.054	0.287
LUGG01000020.1	247595	G	A	0	60	0	A:27,G:93	0.775	0.225	AA:11,GA:5,GG:44	0.349	0.083	0.288
LUGG01000020.1	351008	T	C	0	60	0	C:20,T:100	0.833	0.167	CC:6,TC:8,TT:46	0.278	0.133	0.239
LUGG01000020.1	410041	A	G	0	60	0	A:92,G:28	0.767	0.233	AA:42,AG:8,GG:10	0.358	0.133	0.294
LUGG01000020.1	455756	C	T	0	60	0	C:100,T:20	0.833	0.167	CC:46,CT:8,TT:6	0.278	0.133	0.239
LUGG01000020.1	455815	T	A	0	60	0	A:28,T:92	0.767	0.233	AA:10,TA:8,TT:42	0.358	0.133	0.294
LUGG01000020.1	463877	T	C	0	60	0	C:28,T:92	0.767	0.233	CC:10,TC:8,TT:42	0.358	0.133	0.294
LUGG01000020.1	473385	T	C	0	60	0	C:20,T:100	0.833	0.167	CC:6,TC:8,TT:46	0.278	0.133	0.239
LUGG01000020.1	507286	T	A	0	60	0	A:40,T:80	0.667	0.333	TA:40,TT:20	0.444	0.667	0.346
LUGG01000020.1	536979	G	A	0	60	0	A:45,G:75	0.625	0.375	GA:45,GG:15	0.469	0.75	0.359
LUGG01000020.1	539739	T	A	0	60	0	A:28,T:92	0.767	0.233	AA:10,TA:8,TT:42	0.358	0.133	0.294
LUGG01000020.1	540225	A	G	0	60	0	A:79,G:41	0.658	0.342	AA:19,AG:41	0.45	0.683	0.349
LUGG01000020.1	544076	C	T	0	60	0	C:103,T:17	0.858	0.142	CC:46,CT:11,TT:3	0.243	0.183	0.214
LUGG01000020.1	572752	T	C	0	60	0	C:28,T:92	0.767	0.233	CC:10,TC:8,TT:42	0.358	0.133	0.294
LUGG01000020.1	588121	C	T	0	60	0	C:100,T:20	0.833	0.167	CC:46,CT:8,TT:6	0.278	0.133	0.239
LUGG01000020.1	690696	G	A	0	60	0	A:16,G:104	0.867	0.133	AA:6,GA:4,GG:50	0.231	0.067	0.204
LUGG01000020.1	704259	T	C	6	60	0.1	C:49,T:59	0.546	0.454	CC:12,TC:25,TT:17	0.496	0.463	0.373
LUGG01000022.1	65250	A	G	0	60	0	A:59,G:61	0.508	0.492	AA:1,AG:57,GG:2	0.5	0.95	0.375
LUGG01000022.1	65866	C	T	0	60	0	C:54,T:66	0.55	0.45	CC:1,CT:52,TT:7	0.495	0.867	0.372
LUGG01000022.1	72727	A	T	0	60	0	A:75,T:45	0.625	0.375	AA:15,AT:45	0.469	0.75	0.359
LUGG01000022.1	72900	G	C	0	60	0	C:41,G:79	0.658	0.342	GC:41,GG:19	0.45	0.683	0.349
LUGG01000022.1	77013	T	C	0	60	0	C:45,T:75	0.625	0.375	TC:45,TT:15	0.469	0.75	0.359
LUGG01000022.1	78705	A	G	0	60	0	A:70,G:50	0.583	0.417	AA:11,AG:48,GG:1	0.486	0.8	0.368
LUGG01000022.1	79767	A	C	0	60	0	A:77,C:43	0.642	0.358	AA:17,AC:43	0.46	0.717	0.354
LUGG01000022.1	79865	A	G	0	60	0	A:67,G:53	0.558	0.442	AA:8,AG:51,GG:1	0.493	0.85	0.372
LUGG01000022.1	79955	T	G	0	60	0	G:41,T:79	0.658	0.342	TG:41,TT:19	0.45	0.683	0.349
LUGG01000022.1	80332	A	T	0	60	0	A:67,T:53	0.558	0.442	AA:8,AT:51,TT:1	0.493	0.85	0.372
LUGG01000022.1	80913	C	T	0	60	0	C:79,T:41	0.658	0.342	CC:19,CT:41	0.45	0.683	0.349
LUGG01000022.1	95231	C	T	0	60	0	C:70,T:50	0.583	0.417	CC:10,CT:50	0.486	0.833	0.368
LUGG01000022.1	98693	G	A	0	60	0	A:60,G:60	0.5	0.5	AA:4,GA:52,GG:4	0.5	0.867	0.375
LUGG01000022.1	116912	C	T	0	60	0	C:100,T:20	0.833	0.167	CC:44,CT:12,TT:4	0.278	0.2	0.239
LUGG01000022.1	120526	A	G	0	60	0	A:78,G:42	0.65	0.35	AA:18,AG:42	0.455	0.7	0.351
LUGG01000022.1	172211	A	T	0	60	0	A:93,T:27	0.775	0.225	AA:42,AT:9,TT:9	0.349	0.15	0.288
LUGG01000022.1	202124	G	A	0	60	0	A:42,G:78	0.65	0.35	AA:1,GA:40,GG:19	0.455	0.667	0.351
LUGG01000022.1	203833	G	A	0	60	0	A:41,G:79	0.658	0.342	GA:41,GG:19	0.45	0.683	0.349
LUGG01000022.1	206042	T	C	0	60	0	C:52,T:68	0.567	0.433	CC:3,TC:46,TT:11	0.491	0.767	0.371
LUGG01000022.1	222209	C	T	0	60	0	C:26,T:94	0.783	0.217	CC:9,CT:8,TT:43	0.339	0.133	0.282
LUGG01000022.1	222270	C	T	0	60	0	C:78,T:42	0.65	0.35	CC:18,CT:42	0.455	0.7	0.351
LUGG01000022.1	256952	G	A	0	60	0	A:62,G:58	0.517	0.483	AA:3,GA:56,GG:1	0.499	0.933	0.375
LUGG01000022.1	258884	G	T	0	60	0	G:64,T:56	0.533	0.467	GG:5,GT:54,TT:1	0.498	0.9	0.374
LUGG01000022.1	272044	T	C	0	60	0	C:60,T:60	0.5	0.5	CC:6,TC:48,TT:6	0.5	0.8	0.375
LUGG01000022.1	294393	A	G	0	60	0	A:74,G:46	0.617	0.383	AA:14,AG:46	0.473	0.767	0.361
LUGG01000022.1	325762	C	A	0	60	0	A:19,C:101	0.842	0.158	AA:4,CA:11,CC:45	0.267	0.183	0.231
LUGG01000022.1	329752	C	T	0	60	0	C:75,T:45	0.625	0.375	CC:15,CT:45	0.469	0.75	0.359
LUGG01000022.1	349941	T	C	0	60	0	C:42,T:78	0.65	0.35	TC:42,TT:18	0.455	0.7	0.351
LUGG01000022.1	351712	T	C	0	60	0	C:44,T:76	0.633	0.367	TC:44,TT:16	0.464	0.733	0.357
LUGG01000022.1	464590	T	C	0	60	0	C:82,T:38	0.683	0.317	CC:41,TT:19	0.433	0	0.339
LUGG01000022.1	464660	A	G	0	60	0	A:98,G:22	0.817	0.183	AA:44,AG:10,GG:6	0.299	0.167	0.255
LUGG01000022.1	466934	A	G	0	60	0	A:98,G:22	0.817	0.183	AA:44,AG:10,GG:6	0.299	0.167	0.255
LUGG01000022.1	469530	G	A	0	60	0	A:22,G:98	0.817	0.183	AA:6,GA:10,GG:44	0.299	0.167	0.255
LUGG01000022.1	471460	T	C	0	60	0	C:22,T:98	0.817	0.183	CC:6,TC:10,TT:44	0.299	0.167	0.255
LUGG01000022.1	475758	T	C	0	60	0	C:22,T:98	0.817	0.183	CC:6,TC:10,TT:44	0.299	0.167	0.255
LUGG01000022.1	475881	A	G	0	60	0	A:99,G:21	0.825	0.175	AA:45,AG:9,GG:6	0.289	0.15	0.247
LUGG01000022.1	499049	C	A	0	60	0	A:82,C:38	0.683	0.317	AA:41,CC:19	0.433	0	0.339
LUGG01000022.1	499394	C	A	0	60	0	A:95,C:25	0.792	0.208	AA:44,CA:7,CC:9	0.33	0.117	0.275
LUGG01000022.1	499471	G	C	0	60	0	C:82,G:38	0.683	0.317	CC:41,GG:19	0.433	0	0.339
LUGG01000022.1	506130	A	G	0	60	0	A:28,G:92	0.767	0.233	AA:9,AG:10,GG:41	0.358	0.167	0.294
LUGG01000022.1	508307	G	A	0	60	0	A:86,G:34	0.717	0.283	AA:41,GA:4,GG:15	0.406	0.067	0.324
LUGG01000022.1	510822	T	C	0	60	0	C:90,T:30	0.75	0.25	CC:41,TC:8,TT:11	0.375	0.133	0.305
LUGG01000022.1	512790	A	G	0	60	0	A:38,G:82	0.683	0.317	AA:19,GG:41	0.433	0	0.339
LUGG01000022.1	515623	C	T	0	60	0	C:35,T:85	0.708	0.292	CC:16,CT:3,TT:41	0.413	0.05	0.328
LUGG01000022.1	517286	T	C	0	60	0	C:85,T:35	0.708	0.292	CC:41,TC:3,TT:16	0.413	0.05	0.328
LUGG01000022.1	518543	T	C	0	60	0	C:85,T:35	0.708	0.292	CC:41,TC:3,TT:16	0.413	0.05	0.328
LUGG01000022.1	518663	G	A	0	60	0	A:85,G:35	0.708	0.292	AA:41,GA:3,GG:16	0.413	0.05	0.328
LUGG01000022.1	519065	C	G	0	60	0	C:35,G:85	0.708	0.292	CC:16,CG:3,GG:41	0.413	0.05	0.328
LUGG01000022.1	522794	C	T	0	60	0	C:35,T:85	0.708	0.292	CC:16,CT:3,TT:41	0.413	0.05	0.328
LUGG01000022.1	570129	C	T	3	60	0.05	C:27,T:87	0.763	0.237	CC:11,CT:5,TT:41	0.361	0.088	0.296
LUGG01000022.1	571227	G	A	0	60	0	A:79,G:41	0.658	0.342	AA:33,GA:13,GG:14	0.45	0.217	0.349
LUGG01000022.1	613754	T	G	0	60	0	G:89,T:31	0.742	0.258	GG:41,TG:7,TT:12	0.383	0.117	0.31
LUGG01000022.1	614008	T	G	0	60	0	G:94,T:26	0.783	0.217	GG:42,TG:10,TT:8	0.339	0.167	0.282
LUGG01000022.1	630568	C	T	0	60	0	C:69,T:51	0.575	0.425	CC:10,CT:49,TT:1	0.489	0.817	0.369
LUGG01000022.1	630656	C	A	0	60	0	A:66,C:54	0.55	0.45	AA:6,CA:54	0.495	0.9	0.372
LUGG01000022.1	634783	G	A	0	60	0	A:62,G:58	0.517	0.483	AA:6,GA:50,GG:4	0.499	0.833	0.375
LUGG01000022.1	637885	C	T	0	60	0	C:69,T:51	0.575	0.425	CC:9,CT:51	0.489	0.85	0.369
LUGG01000022.1	639672	A	G	0	60	0	A:57,G:63	0.525	0.475	AA:2,AG:53,GG:5	0.499	0.883	0.374
LUGG01000022.1	640188	T	C	0	60	0	C:51,T:69	0.575	0.425	TC:51,TT:9	0.489	0.85	0.369
LUGG01000022.1	645784	G	T	0	60	0	G:63,T:57	0.525	0.475	GG:6,GT:51,TT:3	0.499	0.85	0.374
LUGG01000022.1	646994	A	G	0	60	0	A:30,G:90	0.75	0.25	AA:11,AG:8,GG:41	0.375	0.133	0.305
LUGG01000022.1	650344	G	A	0	60	0	A:41,G:79	0.658	0.342	GA:41,GG:19	0.45	0.683	0.349
LUGG01000022.1	653675	A	G	0	60	0	A:104,G:16	0.867	0.133	AA:47,AG:10,GG:3	0.231	0.167	0.204
LUGG01000022.1	654024	A	G	0	60	0	A:84,G:36	0.7	0.3	AA:41,AG:2,GG:17	0.42	0.033	0.332
LUGG01000022.1	656196	A	T	0	60	0	A:104,T:16	0.867	0.133	AA:46,AT:12,TT:2	0.231	0.2	0.204
LUGG01000022.1	664289	A	G	0	60	0	A:79,G:41	0.658	0.342	AA:19,AG:41	0.45	0.683	0.349
LUGG01000022.1	666884	A	C	0	60	0	A:78,C:42	0.65	0.35	AA:18,AC:42	0.455	0.7	0.351
LUGG01000022.1	678740	G	A	0	60	0	A:56,G:64	0.533	0.467	AA:5,GA:46,GG:9	0.498	0.767	0.374
LUGG01000022.1	679575	C	A	0	60	0	A:48,C:72	0.6	0.4	AA:1,CA:46,CC:13	0.48	0.767	0.365
LUGG01000022.1	679662	G	A	0	60	0	A:48,G:72	0.6	0.4	AA:1,GA:46,GG:13	0.48	0.767	0.365
LUGG01000022.1	685407	T	C	0	60	0	C:51,T:69	0.575	0.425	CC:3,TC:45,TT:12	0.489	0.75	0.369
LUGG01000022.1	708241	A	C	0	60	0	A:60,C:60	0.5	0.5	AA:1,AC:58,CC:1	0.5	0.967	0.375
LUGG01000022.1	719753	C	T	1	60	0.017	C:77,T:41	0.653	0.347	CC:18,CT:41	0.453	0.695	0.351
LUGG01000022.1	723955	G	A	1	60	0.017	A:44,G:74	0.627	0.373	AA:1,GA:42,GG:16	0.468	0.712	0.358
LUGG01000022.1	760696	A	C	0	60	0	A:79,C:41	0.658	0.342	AA:19,AC:41	0.45	0.683	0.349
LUGG01000022.1	765756	T	C	0	60	0	C:41,T:79	0.658	0.342	TC:41,TT:19	0.45	0.683	0.349
LUGG01000022.1	791133	T	A	0	60	0	A:26,T:94	0.783	0.217	AA:10,TA:6,TT:44	0.339	0.1	0.282
LUGG01000022.1	846944	C	T	0	60	0	C:81,T:39	0.675	0.325	CC:21,CT:39	0.439	0.65	0.342
LUGG01000022.1	960681	A	G	6	60	0.1	A:18,G:90	0.833	0.167	AA:5,AG:8,GG:41	0.278	0.148	0.239
LUGG01000022.1	1065372	G	A	0	60	0	A:41,G:79	0.658	0.342	GA:41,GG:19	0.45	0.683	0.349
LUGG01000023.1	15713	T	G	0	60	0	G:75,T:45	0.625	0.375	GG:15,TG:45	0.469	0.75	0.359
LUGG01000023.1	26324	T	G	0	60	0	G:44,T:76	0.633	0.367	TG:44,TT:16	0.464	0.733	0.357
LUGG01000023.1	106794	C	T	0	60	0	C:36,T:84	0.7	0.3	CC:17,CT:2,TT:41	0.42	0.033	0.332
LUGG01000023.1	107774	G	A	0	60	0	A:52,G:68	0.567	0.433	AA:1,GA:50,GG:9	0.491	0.833	0.371
LUGG01000023.1	299164	C	T	0	60	0	C:79,T:41	0.658	0.342	CC:19,CT:41	0.45	0.683	0.349
LUGG01000023.1	320102	G	A	0	60	0	A:42,G:78	0.65	0.35	GA:42,GG:18	0.455	0.7	0.351
LUGG01000023.1	327105	C	G	0	60	0	C:79,G:41	0.658	0.342	CC:19,CG:41	0.45	0.683	0.349
LUGG01000023.1	339862	G	T	0	60	0	G:60,T:60	0.5	0.5	GG:7,GT:46,TT:7	0.5	0.767	0.375
LUGG01000023.1	401039	G	A	2	60	0.033	A:83,G:33	0.716	0.284	AA:29,GA:25,GG:4	0.407	0.431	0.324
LUGG01000023.1	410202	T	C	0	60	0	C:59,T:61	0.508	0.492	CC:5,TC:49,TT:6	0.5	0.817	0.375
LUGG01000023.1	453275	T	C	0	60	0	C:58,T:62	0.517	0.483	CC:2,TC:54,TT:4	0.499	0.9	0.375
LUGG01000023.1	476543	A	G	0	60	0	A:43,G:77	0.642	0.358	AA:16,AG:11,GG:33	0.46	0.183	0.354
LUGG01000023.1	482466	C	T	1	60	0.017	C:68,T:50	0.576	0.424	CC:11,CT:46,TT:2	0.488	0.78	0.369
LUGG01000023.1	482602	T	C	3	60	0.05	C:96,T:18	0.842	0.158	CC:42,TC:12,TT:3	0.266	0.211	0.231
LUGG01000023.1	551489	T	G	0	60	0	G:67,T:53	0.558	0.442	GG:9,TG:49,TT:2	0.493	0.817	0.372
LUGG01000023.1	559163	T	C	0	60	0	C:40,T:80	0.667	0.333	TC:40,TT:20	0.444	0.667	0.346
LUGG01000023.1	592910	G	A	0	60	0	A:51,G:69	0.575	0.425	AA:2,GA:47,GG:11	0.489	0.783	0.369
LUGG01000023.1	654227	G	A	0	60	0	A:41,G:79	0.658	0.342	GA:41,GG:19	0.45	0.683	0.349
LUGG01000023.1	656066	G	A	0	60	0	A:58,G:62	0.517	0.483	AA:3,GA:52,GG:5	0.499	0.867	0.375
LUGG01000023.1	660042	C	T	0	60	0	C:62,T:58	0.517	0.483	CC:5,CT:52,TT:3	0.499	0.867	0.375
LUGG01000023.1	668398	A	T	0	60	0	A:101,T:19	0.842	0.158	AA:42,AT:17,TT:1	0.267	0.283	0.231
LUGG01000023.1	737622	G	C	0	60	0	C:51,G:69	0.575	0.425	CC:2,GC:47,GG:11	0.489	0.783	0.369
LUGG01000023.1	738306	A	G	0	60	0	A:60,G:60	0.5	0.5	AA:6,AG:48,GG:6	0.5	0.8	0.375
LUGG01000023.1	763672	C	T	0	60	0	C:70,T:50	0.583	0.417	CC:11,CT:48,TT:1	0.486	0.8	0.368
LUGG01000023.1	772832	A	G	0	60	0	A:50,G:70	0.583	0.417	AA:1,AG:48,GG:11	0.486	0.8	0.368
LUGG01000023.1	1006640	T	A	0	60	0	A:68,T:52	0.567	0.433	AA:8,TA:52	0.491	0.867	0.371
LUGG01000023.1	1017099	G	A	0	60	0	A:64,G:56	0.533	0.467	AA:6,GA:52,GG:2	0.498	0.867	0.374
LUGG01000024.1	50394	G	A	0	60	0	A:41,G:79	0.658	0.342	GA:41,GG:19	0.45	0.683	0.349
LUGG01000024.1	95557	G	A	0	60	0	A:24,G:96	0.8	0.2	AA:10,GA:4,GG:46	0.32	0.067	0.269
LUGG01000024.1	105442	C	A	0	60	0	A:78,C:42	0.65	0.35	AA:18,CA:42	0.455	0.7	0.351
LUGG01000024.1	154527	T	C	0	60	0	C:52,T:68	0.567	0.433	CC:1,TC:50,TT:9	0.491	0.833	0.371
LUGG01000024.1	154748	C	T	0	60	0	C:69,T:51	0.575	0.425	CC:9,CT:51	0.489	0.85	0.369
LUGG01000024.1	243612	A	G	0	60	0	A:84,G:36	0.7	0.3	AA:24,AG:36	0.42	0.6	0.332
LUGG01000024.1	274455	T	G	0	60	0	G:32,T:88	0.733	0.267	TG:32,TT:28	0.391	0.533	0.315
LUGG01000024.1	389322	G	T	0	60	0	G:79,T:41	0.658	0.342	GG:19,GT:41	0.45	0.683	0.349
LUGG01000024.1	391227	T	C	0	60	0	C:41,T:79	0.658	0.342	TC:41,TT:19	0.45	0.683	0.349
LUGG01000024.1	406584	T	C	0	60	0	C:58,T:62	0.517	0.483	CC:3,TC:52,TT:5	0.499	0.867	0.375
LUGG01000024.1	408585	C	G	0	60	0	C:79,G:41	0.658	0.342	CC:19,CG:41	0.45	0.683	0.349
LUGG01000024.1	409291	G	A	0	60	0	A:41,G:79	0.658	0.342	GA:41,GG:19	0.45	0.683	0.349
LUGG01000025.1	10454	C	G	0	60	0	C:73,G:47	0.608	0.392	CC:15,CG:43,GG:2	0.477	0.717	0.363
LUGG01000025.1	66484	A	G	0	60	0	A:17,G:103	0.858	0.142	AA:5,AG:7,GG:48	0.243	0.117	0.214
LUGG01000025.1	110293	A	G	0	60	0	A:34,G:86	0.717	0.283	AA:15,AG:4,GG:41	0.406	0.067	0.324
LUGG01000025.1	114209	G	A	0	60	0	A:41,G:79	0.658	0.342	GA:41,GG:19	0.45	0.683	0.349
LUGG01000025.1	128550	A	G	0	60	0	A:23,G:97	0.808	0.192	AA:6,AG:11,GG:43	0.31	0.183	0.262
LUGG01000025.1	133724	C	A	0	60	0	A:41,C:79	0.658	0.342	CA:41,CC:19	0.45	0.683	0.349
LUGG01000025.1	133775	A	G	0	60	0	A:45,G:75	0.625	0.375	AG:45,GG:15	0.469	0.75	0.359
LUGG01000025.1	168813	C	T	0	60	0	C:72,T:48	0.6	0.4	CC:13,CT:46,TT:1	0.48	0.767	0.365
LUGG01000025.1	172137	C	T	0	60	0	C:33,T:87	0.725	0.275	CC:14,CT:5,TT:41	0.399	0.083	0.319
LUGG01000025.1	175242	C	G	0	60	0	C:79,G:41	0.658	0.342	CC:19,CG:41	0.45	0.683	0.349
LUGG01000025.1	175755	G	A	0	60	0	A:53,G:67	0.558	0.442	GA:53,GG:7	0.493	0.883	0.372
LUGG01000025.1	175835	T	C	0	60	0	C:41,T:79	0.658	0.342	TC:41,TT:19	0.45	0.683	0.349
LUGG01000025.1	197602	T	C	0	60	0	C:47,T:73	0.608	0.392	TC:47,TT:13	0.477	0.783	0.363
LUGG01000025.1	213641	T	C	0	60	0	C:100,T:20	0.833	0.167	CC:49,TC:2,TT:9	0.278	0.033	0.239
LUGG01000025.1	216228	A	G	0	60	0	A:61,G:59	0.508	0.492	AA:7,AG:47,GG:6	0.5	0.783	0.375
LUGG01000025.1	255507	T	C	0	60	0	C:88,T:32	0.733	0.267	CC:41,TC:6,TT:13	0.391	0.1	0.315
LUGG01000025.1	267562	C	T	0	60	0	C:79,T:41	0.658	0.342	CC:19,CT:41	0.45	0.683	0.349
LUGG01000025.1	268197	A	G	0	60	0	A:70,G:50	0.583	0.417	AA:10,AG:50	0.486	0.833	0.368
LUGG01000025.1	269112	G	A	0	60	0	A:63,G:57	0.525	0.475	AA:7,GA:49,GG:4	0.499	0.817	0.374
LUGG01000025.1	315452	C	T	2	60	0.033	C:24,T:92	0.793	0.207	CC:10,CT:4,TT:44	0.328	0.069	0.274
LUGG01000025.1	316423	G	A	2	60	0.033	A:86,G:30	0.741	0.259	AA:43,GG:15	0.383	0	0.31
LUGG01000025.1	318655	G	A	2	60	0.033	A:89,G:27	0.767	0.233	AA:43,GA:3,GG:12	0.357	0.052	0.293
LUGG01000025.1	320326	C	T	2	60	0.033	C:27,T:89	0.767	0.233	CC:12,CT:3,TT:43	0.357	0.052	0.293
LUGG01000025.1	339113	G	A	0	60	0	A:16,G:104	0.867	0.133	AA:5,GA:6,GG:49	0.231	0.1	0.204
LUGG01000025.1	340309	A	G	0	60	0	A:27,G:93	0.775	0.225	AA:9,AG:9,GG:42	0.349	0.15	0.288
LUGG01000025.1	440719	C	T	0	60	0	C:53,T:67	0.558	0.442	CC:1,CT:51,TT:8	0.493	0.85	0.372
LUGG01000025.1	513315	G	A	0	60	0	A:40,G:80	0.667	0.333	AA:1,GA:38,GG:21	0.444	0.633	0.346
LUGG01000025.1	619558	C	G	0	60	0	C:72,G:48	0.6	0.4	CC:12,CG:48	0.48	0.8	0.365
LUGG01000025.1	623068	G	A	0	60	0	A:92,G:28	0.767	0.233	AA:43,GA:6,GG:11	0.358	0.1	0.294
LUGG01000025.1	627024	G	A	0	60	0	A:65,G:55	0.542	0.458	AA:11,GA:43,GG:6	0.497	0.717	0.373
LUGG01000025.1	639969	C	T	0	60	0	C:78,T:42	0.65	0.35	CC:18,CT:42	0.455	0.7	0.351
LUGG01000025.1	648039	C	T	0	60	0	C:75,T:45	0.625	0.375	CC:15,CT:45	0.469	0.75	0.359
LUGG01000025.1	659444	C	T	0	60	0	C:79,T:41	0.658	0.342	CC:19,CT:41	0.45	0.683	0.349
LUGG01000025.1	660587	G	A	0	60	0	A:41,G:79	0.658	0.342	GA:41,GG:19	0.45	0.683	0.349
LUGG01000025.1	740006	G	A	1	60	0.017	A:42,G:76	0.644	0.356	AA:1,GA:40,GG:18	0.458	0.678	0.353
LUGG01000025.1	793342	T	C	6	60	0.1	C:45,T:63	0.583	0.417	CC:3,TC:39,TT:12	0.486	0.722	0.368
LUGG01000027.1	65129	G	A	0	60	0	A:56,G:64	0.533	0.467	AA:1,GA:54,GG:5	0.498	0.9	0.374
LUGG01000027.1	106923	T	C	0	60	0	C:55,T:65	0.542	0.458	CC:7,TC:41,TT:12	0.497	0.683	0.373
LUGG01000027.1	168530	C	T	1	60	0.017	C:32,T:86	0.729	0.271	CC:13,CT:6,TT:40	0.395	0.102	0.317
LUGG01000027.1	179454	A	G	0	60	0	A:71,G:49	0.592	0.408	AA:11,AG:49	0.483	0.817	0.366
LUGG01000027.1	181387	T	C	0	60	0	C:63,T:57	0.525	0.475	CC:7,TC:49,TT:4	0.499	0.817	0.374
LUGG01000027.1	247492	G	A	4	60	0.067	A:31,G:81	0.723	0.277	GA:31,GG:25	0.4	0.554	0.32
LUGG01000027.1	314021	G	A	0	60	0	A:98,G:22	0.817	0.183	AA:44,GA:10,GG:6	0.299	0.167	0.255
LUGG01000027.1	324678	A	G	0	60	0	A:79,G:41	0.658	0.342	AA:19,AG:41	0.45	0.683	0.349
LUGG01000027.1	389826	C	T	0	60	0	C:79,T:41	0.658	0.342	CC:19,CT:41	0.45	0.683	0.349
LUGG01000027.1	454544	T	A	2	60	0.033	A:23,T:93	0.802	0.198	AA:10,TA:3,TT:45	0.318	0.052	0.267
LUGG01000027.1	469062	A	G	0	60	0	A:86,G:34	0.717	0.283	AA:27,AG:32,GG:1	0.406	0.533	0.324
LUGG01000027.1	470674	T	C	0	60	0	C:21,T:99	0.825	0.175	CC:9,TC:3,TT:48	0.289	0.05	0.247
LUGG01000027.1	472966	T	A	0	60	0	A:41,T:79	0.658	0.342	TA:41,TT:19	0.45	0.683	0.349
LUGG01000027.1	473858	A	T	0	60	0	A:66,T:54	0.55	0.45	AA:16,AT:34,TT:10	0.495	0.567	0.372
LUGG01000027.1	476181	C	T	2	60	0.033	C:47,T:69	0.595	0.405	CC:1,CT:45,TT:12	0.482	0.776	0.366
LUGG01000027.1	477080	G	A	0	60	0	A:52,G:68	0.567	0.433	GA:52,GG:8	0.491	0.867	0.371
LUGG01000027.1	497920	T	C	0	60	0	C:41,T:79	0.658	0.342	TC:41,TT:19	0.45	0.683	0.349
LUGG01000027.1	522659	G	T	0	60	0	G:66,T:54	0.55	0.45	GG:6,GT:54	0.495	0.9	0.372
LUGG01000027.1	546806	A	T	0	60	0	A:51,T:69	0.575	0.425	AA:3,AT:45,TT:12	0.489	0.75	0.369
LUGG01000027.1	618013	C	T	0	60	0	C:72,T:48	0.6	0.4	CC:13,CT:46,TT:1	0.48	0.767	0.365
LUGG01000027.1	628321	G	A	0	60	0	A:42,G:78	0.65	0.35	GA:42,GG:18	0.455	0.7	0.351
LUGG01000027.1	638974	A	G	0	60	0	A:71,G:49	0.592	0.408	AA:11,AG:49	0.483	0.817	0.366
LUGG01000027.1	639435	T	C	0	60	0	C:71,T:49	0.592	0.408	CC:13,TC:45,TT:2	0.483	0.75	0.366
LUGG01000027.1	664389	T	C	0	60	0	C:51,T:69	0.575	0.425	TC:51,TT:9	0.489	0.85	0.369
LUGG01000027.1	664877	T	C	0	60	0	C:44,T:76	0.633	0.367	TC:44,TT:16	0.464	0.733	0.357
LUGG01000027.1	686058	C	G	0	60	0	C:16,G:104	0.867	0.133	CC:1,CG:14,GG:45	0.231	0.233	0.204
LUGG01000029.1	28625	C	T	0	60	0	C:67,T:53	0.558	0.442	CC:8,CT:51,TT:1	0.493	0.85	0.372
LUGG01000029.1	44025	G	A	0	60	0	A:17,G:103	0.858	0.142	AA:2,GA:13,GG:45	0.243	0.217	0.214
LUGG01000029.1	132212	G	T	0	60	0	G:56,T:64	0.533	0.467	GG:2,GT:52,TT:6	0.498	0.867	0.374
LUGG01000029.1	137824	T	C	0	60	0	C:48,T:72	0.6	0.4	CC:1,TC:46,TT:13	0.48	0.767	0.365
LUGG01000029.1	138910	C	T	0	60	0	C:74,T:46	0.617	0.383	CC:14,CT:46	0.473	0.767	0.361
LUGG01000029.1	145715	A	G	0	60	0	A:78,G:42	0.65	0.35	AA:18,AG:42	0.455	0.7	0.351
LUGG01000029.1	152677	A	T	0	60	0	A:74,T:46	0.617	0.383	AA:14,AT:46	0.473	0.767	0.361
LUGG01000029.1	153506	T	C	0	60	0	C:67,T:53	0.558	0.442	CC:8,TC:51,TT:1	0.493	0.85	0.372
LUGG01000029.1	154121	G	A	0	60	0	A:19,G:101	0.842	0.158	AA:2,GA:15,GG:43	0.267	0.25	0.231
LUGG01000029.1	331171	C	T	0	60	0	C:65,T:55	0.542	0.458	CC:8,CT:49,TT:3	0.497	0.817	0.373
LUGG01000029.1	332115	T	C	6	60	0.1	C:47,T:61	0.565	0.435	CC:1,TC:45,TT:8	0.492	0.833	0.371
LUGG01000029.1	337591	T	C	0	60	0	C:49,T:71	0.592	0.408	TC:49,TT:11	0.483	0.817	0.366
LUGG01000029.1	366828	T	C	0	60	0	C:44,T:76	0.633	0.367	TC:44,TT:16	0.464	0.733	0.357
LUGG01000029.1	372162	C	T	0	60	0	C:79,T:41	0.658	0.342	CC:19,CT:41	0.45	0.683	0.349
LUGG01000029.1	394175	A	T	0	60	0	A:79,T:41	0.658	0.342	AA:19,AT:41	0.45	0.683	0.349
LUGG01000029.1	406460	G	A	0	60	0	A:61,G:59	0.508	0.492	AA:3,GA:55,GG:2	0.5	0.917	0.375
LUGG01000031.1	29504	A	G	0	60	0	A:64,G:56	0.533	0.467	AA:11,AG:42,GG:7	0.498	0.7	0.374
LUGG01000031.1	30134	C	T	0	60	0	C:78,T:42	0.65	0.35	CC:18,CT:42	0.455	0.7	0.351
LUGG01000031.1	31942	C	G	0	60	0	C:48,G:72	0.6	0.4	CC:1,CG:46,GG:13	0.48	0.767	0.365
LUGG01000031.1	35639	T	C	0	60	0	C:73,T:47	0.608	0.392	CC:13,TC:47	0.477	0.783	0.363
LUGG01000031.1	35861	G	A	0	60	0	A:64,G:56	0.533	0.467	AA:8,GA:48,GG:4	0.498	0.8	0.374
LUGG01000031.1	36317	T	C	0	60	0	C:72,T:48	0.6	0.4	CC:12,TC:48	0.48	0.8	0.365
LUGG01000031.1	41245	G	A	0	60	0	A:56,G:64	0.533	0.467	AA:4,GA:48,GG:8	0.498	0.8	0.374
LUGG01000031.1	41743	G	A	0	60	0	A:16,G:104	0.867	0.133	AA:2,GA:12,GG:46	0.231	0.2	0.204
LUGG01000031.1	42627	A	G	0	60	0	A:79,G:41	0.658	0.342	AA:19,AG:41	0.45	0.683	0.349
LUGG01000031.1	51346	C	T	0	60	0	C:60,T:60	0.5	0.5	CC:3,CT:54,TT:3	0.5	0.9	0.375
LUGG01000031.1	56280	C	T	0	60	0	C:75,T:45	0.625	0.375	CC:15,CT:45	0.469	0.75	0.359
LUGG01000031.1	105350	G	A	0	60	0	A:82,G:38	0.683	0.317	AA:41,GG:19	0.433	0	0.339
LUGG01000031.1	105791	C	T	0	60	0	C:74,T:46	0.617	0.383	CC:14,CT:46	0.473	0.767	0.361
LUGG01000031.1	118524	G	A	0	60	0	A:49,G:71	0.592	0.408	GA:49,GG:11	0.483	0.817	0.366
LUGG01000031.1	181463	C	T	1	60	0.017	C:90,T:28	0.763	0.237	CC:42,CT:6,TT:11	0.362	0.102	0.296
LUGG01000031.1	238120	C	T	5	60	0.083	C:66,T:44	0.6	0.4	CC:11,CT:44	0.48	0.8	0.365
LUGG01000031.1	246684	T	C	0	60	0	C:29,T:91	0.758	0.242	CC:13,TC:3,TT:44	0.367	0.05	0.299
LUGG01000031.1	253608	T	G	0	60	0	G:101,T:19	0.842	0.158	GG:42,TG:17,TT:1	0.267	0.283	0.231
LUGG01000031.1	353860	T	C	0	60	0	C:54,T:66	0.55	0.45	CC:1,TC:52,TT:7	0.495	0.867	0.372
LUGG01000031.1	357394	G	A	4	60	0.067	A:41,G:71	0.634	0.366	GA:41,GG:15	0.464	0.732	0.356
LUGG01000031.1	393816	G	A	3	60	0.05	A:34,G:80	0.702	0.298	GA:34,GG:23	0.419	0.596	0.331
LUGG01000031.1	407755	T	C	0	60	0	C:103,T:17	0.858	0.142	CC:45,TC:13,TT:2	0.243	0.217	0.214
LUGG01000031.1	409387	A	G	0	60	0	A:63,G:57	0.525	0.475	AA:6,AG:51,GG:3	0.499	0.85	0.374
LUGG01000031.1	432989	C	T	0	60	0	C:27,T:93	0.775	0.225	CC:8,CT:11,TT:41	0.349	0.183	0.288
LUGG01000031.1	449444	A	G	0	60	0	A:43,G:77	0.642	0.358	AG:43,GG:17	0.46	0.717	0.354
LUGG01000031.1	463747	A	G	0	60	0	A:85,G:35	0.708	0.292	AA:41,AG:3,GG:16	0.413	0.05	0.328
LUGG01000031.1	464518	A	C	0	60	0	A:87,C:33	0.725	0.275	AA:42,AC:3,CC:15	0.399	0.05	0.319
LUGG01000031.1	466695	T	C	0	60	0	C:38,T:82	0.683	0.317	CC:19,TT:41	0.433	0	0.339
LUGG01000031.1	474278	G	T	0	60	0	G:38,T:82	0.683	0.317	GG:19,TT:41	0.433	0	0.339
LUGG01000031.1	480075	C	T	0	60	0	C:82,T:38	0.683	0.317	CC:41,TT:19	0.433	0	0.339
LUGG01000031.1	482814	C	T	0	60	0	C:82,T:38	0.683	0.317	CC:41,TT:19	0.433	0	0.339
LUGG01000031.1	487009	G	A	0	60	0	A:27,G:93	0.775	0.225	AA:9,GA:9,GG:42	0.349	0.15	0.288
LUGG01000031.1	487070	T	C	0	60	0	C:38,T:82	0.683	0.317	CC:19,TT:41	0.433	0	0.339
LUGG01000031.1	490603	A	T	0	60	0	A:90,T:30	0.75	0.25	AA:41,AT:8,TT:11	0.375	0.133	0.305
LUGG01000031.1	493862	T	C	0	60	0	C:36,T:84	0.7	0.3	CC:17,TC:2,TT:41	0.42	0.033	0.332
LUGG01000031.1	517586	G	A	5	60	0.083	A:21,G:89	0.809	0.191	GA:21,GG:34	0.309	0.382	0.261
LUGG01000031.1	542323	A	G	0	60	0	A:69,G:51	0.575	0.425	AA:9,AG:51	0.489	0.85	0.369
LUGG01000032.1	51743	G	A	0	60	0	A:41,G:79	0.658	0.342	GA:41,GG:19	0.45	0.683	0.349
LUGG01000032.1	102905	C	T	0	60	0	C:79,T:41	0.658	0.342	CC:19,CT:41	0.45	0.683	0.349
LUGG01000032.1	149214	G	C	0	60	0	C:48,G:72	0.6	0.4	GC:48,GG:12	0.48	0.8	0.365
LUGG01000032.1	195987	A	G	0	60	0	A:72,G:48	0.6	0.4	AA:12,AG:48	0.48	0.8	0.365
LUGG01000032.1	222050	T	C	0	60	0	C:41,T:79	0.658	0.342	TC:41,TT:19	0.45	0.683	0.349
LUGG01000032.1	222853	G	A	0	60	0	A:55,G:65	0.542	0.458	AA:5,GA:45,GG:10	0.497	0.75	0.373
LUGG01000032.1	232327	A	G	0	60	0	A:79,G:41	0.658	0.342	AA:19,AG:41	0.45	0.683	0.349
LUGG01000032.1	355222	G	A	0	60	0	A:83,G:37	0.692	0.308	AA:41,GA:1,GG:18	0.427	0.017	0.336
LUGG01000032.1	382383	G	T	0	60	0	G:79,T:41	0.658	0.342	GG:19,GT:41	0.45	0.683	0.349
LUGG01000032.1	406965	C	T	0	60	0	C:62,T:58	0.517	0.483	CC:6,CT:50,TT:4	0.499	0.833	0.375
LUGG01000032.1	459581	G	C	1	60	0.017	C:49,G:69	0.585	0.415	CC:3,GC:43,GG:13	0.486	0.729	0.368
LUGG01000033.1	78211	T	C	2	60	0.033	C:41,T:75	0.647	0.353	TC:41,TT:17	0.457	0.707	0.353
LUGG01000033.1	80014	C	T	0	60	0	C:70,T:50	0.583	0.417	CC:19,CT:32,TT:9	0.486	0.533	0.368
LUGG01000033.1	81520	C	T	0	60	0	C:95,T:25	0.792	0.208	CC:35,CT:25	0.33	0.417	0.275
LUGG01000033.1	102740	G	A	2	60	0.033	A:41,G:75	0.647	0.353	GA:41,GG:17	0.457	0.707	0.353
LUGG01000033.1	104254	C	T	0	60	0	C:90,T:30	0.75	0.25	CC:30,CT:30	0.375	0.5	0.305
LUGG01000033.1	125692	C	G	0	60	0	C:86,G:34	0.717	0.283	CC:26,CG:34	0.406	0.567	0.324
LUGG01000033.1	128487	G	A	1	60	0.017	A:41,G:77	0.653	0.347	GA:41,GG:18	0.453	0.695	0.351
LUGG01000033.1	129247	C	T	6	60	0.1	C:64,T:44	0.593	0.407	CC:14,CT:36,TT:4	0.483	0.667	0.366
LUGG01000033.1	135130	G	T	0	60	0	G:101,T:19	0.842	0.158	GG:45,GT:11,TT:4	0.267	0.183	0.231
LUGG01000033.1	182680	C	A	1	60	0.017	A:36,C:82	0.695	0.305	CA:36,CC:23	0.424	0.61	0.334
LUGG01000033.1	224016	G	A	0	60	0	A:41,G:79	0.658	0.342	GA:41,GG:19	0.45	0.683	0.349
LUGG01000033.1	285874	G	A	0	60	0	A:101,G:19	0.842	0.158	AA:43,GA:15,GG:2	0.267	0.25	0.231
LUGG01000033.1	289680	A	G	4	60	0.067	A:41,G:71	0.634	0.366	AA:13,AG:15,GG:28	0.464	0.268	0.356
LUGG01000033.1	342791	C	T	0	60	0	C:92,T:28	0.767	0.233	CC:34,CT:24,TT:2	0.358	0.4	0.294
LUGG01000033.1	343610	A	G	2	60	0.033	A:57,G:59	0.509	0.491	AA:17,AG:23,GG:18	0.5	0.397	0.375
LUGG01000033.1	349075	A	G	0	60	0	A:49,G:71	0.592	0.408	AA:13,AG:23,GG:24	0.483	0.383	0.366
LUGG01000033.1	360336	C	T	0	60	0	C:84,T:36	0.7	0.3	CC:24,CT:36	0.42	0.6	0.332
LUGG01000033.1	395507	C	T	0	60	0	C:79,T:41	0.658	0.342	CC:19,CT:41	0.45	0.683	0.349
LUGG01000033.1	409659	C	T	0	60	0	C:66,T:54	0.55	0.45	CC:8,CT:50,TT:2	0.495	0.833	0.372
LUGG01000033.1	411523	A	G	0	60	0	A:75,G:45	0.625	0.375	AA:16,AG:43,GG:1	0.469	0.717	0.359
LUGG01000033.1	420040	G	A	0	60	0	A:46,G:74	0.617	0.383	GA:46,GG:14	0.473	0.767	0.361
LUGG01000033.1	423122	A	G	0	60	0	A:69,G:51	0.575	0.425	AA:9,AG:51	0.489	0.85	0.369
LUGG01000034.1	20218	T	C	0	60	0	C:79,T:41	0.658	0.342	CC:19,TC:41	0.45	0.683	0.349
LUGG01000034.1	37905	A	G	0	60	0	A:66,G:54	0.55	0.45	AA:6,AG:54	0.495	0.9	0.372
LUGG01000035.1	13050	T	G	0	60	0	G:38,T:82	0.683	0.317	TG:38,TT:22	0.433	0.633	0.339
LUGG01000035.1	35525	A	G	0	60	0	A:45,G:75	0.625	0.375	AG:45,GG:15	0.469	0.75	0.359
LUGG01000038.1	17590	C	T	0	60	0	C:78,T:42	0.65	0.35	CC:18,CT:42	0.455	0.7	0.351
LUGG01000038.1	38616	C	T	0	60	0	C:79,T:41	0.658	0.342	CC:19,CT:41	0.45	0.683	0.349
LUGG01000038.1	47427	A	G	0	60	0	A:64,G:56	0.533	0.467	AA:9,AG:46,GG:5	0.498	0.767	0.374
LUGG01000038.1	60706	T	C	0	60	0	C:41,T:79	0.658	0.342	TC:41,TT:19	0.45	0.683	0.349
LUGG01000038.1	114776	C	T	0	60	0	C:21,T:99	0.825	0.175	CC:3,CT:15,TT:42	0.289	0.25	0.247
LUGG01000038.1	115027	A	G	0	60	0	A:78,G:42	0.65	0.35	AA:18,AG:42	0.455	0.7	0.351
LUGG01000038.1	119551	C	T	0	60	0	C:52,T:68	0.567	0.433	CC:2,CT:48,TT:10	0.491	0.8	0.371
LUGG01000038.1	163771	C	T	0	60	0	C:61,T:59	0.508	0.492	CC:6,CT:49,TT:5	0.5	0.817	0.375
LUGG01000038.1	164716	G	A	0	60	0	A:59,G:61	0.508	0.492	AA:5,GA:49,GG:6	0.5	0.817	0.375
LUGG01000038.1	168660	C	T	2	60	0.033	C:75,T:41	0.647	0.353	CC:17,CT:41	0.457	0.707	0.353
LUGG01000038.1	193438	G	A	0	60	0	A:54,G:66	0.55	0.45	GA:54,GG:6	0.495	0.9	0.372
LUGG01000038.1	216171	C	G	3	60	0.05	C:54,G:60	0.526	0.474	CC:7,CG:40,GG:10	0.499	0.702	0.374
LUGG01000038.1	220494	T	C	0	60	0	C:56,T:64	0.533	0.467	CC:4,TC:48,TT:8	0.498	0.8	0.374
LUGG01000041.1	37245	C	T	0	60	0	C:54,T:66	0.55	0.45	CC:3,CT:48,TT:9	0.495	0.8	0.372
LUGG01000041.1	121102	C	T	0	60	0	C:77,T:43	0.642	0.358	CC:17,CT:43	0.46	0.717	0.354
LUGG01000041.1	139865	A	G	0	60	0	A:79,G:41	0.658	0.342	AA:19,AG:41	0.45	0.683	0.349
LUGG01000041.1	188907	C	T	0	60	0	C:70,T:50	0.583	0.417	CC:11,CT:48,TT:1	0.486	0.8	0.368
LUGG01000041.1	261208	A	G	0	60	0	A:79,G:41	0.658	0.342	AA:19,AG:41	0.45	0.683	0.349
LUGG01000043.1	65172	A	G	0	60	0	A:18,G:102	0.85	0.15	AA:6,AG:6,GG:48	0.255	0.1	0.222
LUGG01000043.1	289108	G	C	1	60	0.017	C:102,G:16	0.864	0.136	CC:45,GC:12,GG:2	0.234	0.203	0.207
LUGG01000043.1	316308	G	A	0	60	0	A:56,G:64	0.533	0.467	GA:56,GG:4	0.498	0.933	0.374
LUGG01000043.1	322481	A	G	0	60	0	A:69,G:51	0.575	0.425	AA:9,AG:51	0.489	0.85	0.369
LUGG01000043.1	324468	C	T	0	60	0	C:79,T:41	0.658	0.342	CC:19,CT:41	0.45	0.683	0.349
LUGG01000043.1	332199	G	T	0	60	0	G:27,T:93	0.775	0.225	GG:9,GT:9,TT:42	0.349	0.15	0.288
LUGG01000043.1	332947	C	G	0	60	0	C:104,G:16	0.867	0.133	CC:47,CG:10,GG:3	0.231	0.167	0.204
LUGG01000044.1	60490	C	T	0	60	0	C:46,T:74	0.617	0.383	CT:46,TT:14	0.473	0.767	0.361
LUGG01000044.1	81955	T	C	0	60	0	C:42,T:78	0.65	0.35	TC:42,TT:18	0.455	0.7	0.351
LUGG01000044.1	91719	C	G	0	60	0	C:78,G:42	0.65	0.35	CC:18,CG:42	0.455	0.7	0.351
LUGG01000044.1	103663	C	G	0	60	0	C:79,G:41	0.658	0.342	CC:19,CG:41	0.45	0.683	0.349
LUGG01000044.1	106461	A	G	0	60	0	A:66,G:54	0.55	0.45	AA:7,AG:52,GG:1	0.495	0.867	0.372
LUGG01000044.1	116725	A	G	4	60	0.067	A:60,G:52	0.536	0.464	AA:9,AG:42,GG:5	0.497	0.75	0.374
LUGG01000044.1	193474	C	T	0	60	0	C:35,T:85	0.708	0.292	CC:16,CT:3,TT:41	0.413	0.05	0.328
LUGG01000044.1	219847	G	A	0	60	0	A:46,G:74	0.617	0.383	GA:46,GG:14	0.473	0.767	0.361
LUGG01000044.1	225050	T	C	0	60	0	C:76,T:44	0.633	0.367	CC:17,TC:42,TT:1	0.464	0.7	0.357
LUGG01000044.1	230451	T	C	6	60	0.1	C:39,T:69	0.639	0.361	TC:39,TT:15	0.461	0.722	0.355
LUGG01000045.1	30405	G	A	4	60	0.067	A:41,G:71	0.634	0.366	GA:41,GG:15	0.464	0.732	0.356
LUGG01000047.1	3833	G	A	0	60	0	A:54,G:66	0.55	0.45	GA:54,GG:6	0.495	0.9	0.372
LUGG01000047.1	124003	C	T	0	60	0	C:30,T:90	0.75	0.25	CC:11,CT:8,TT:41	0.375	0.133	0.305
LUGG01000047.1	159430	C	T	0	60	0	C:73,T:47	0.608	0.392	CC:13,CT:47	0.477	0.783	0.363
LUGG01000052.1	58587	C	T	0	60	0	C:79,T:41	0.658	0.342	CC:19,CT:41	0.45	0.683	0.349
LUGG01000052.1	83834	C	G	0	60	0	C:19,G:101	0.842	0.158	CC:3,CG:13,GG:44	0.267	0.217	0.231
LUGG01000052.1	84781	C	T	0	60	0	C:78,T:42	0.65	0.35	CC:18,CT:42	0.455	0.7	0.351
LUGG01000053.1	5954	G	A	0	60	0	A:57,G:63	0.525	0.475	GA:57,GG:3	0.499	0.95	0.374
LUGG01000053.1	22782	C	T	0	60	0	C:73,T:47	0.608	0.392	CC:13,CT:47	0.477	0.783	0.363
LUGG01000053.1	31970	G	A	0	60	0	A:51,G:69	0.575	0.425	AA:2,GA:47,GG:11	0.489	0.783	0.369
LUGG01000056.1	18925	G	A	0	60	0	A:43,G:77	0.642	0.358	AA:1,GA:41,GG:18	0.46	0.683	0.354
LUGG01000056.1	27855	G	A	0	60	0	A:42,G:78	0.65	0.35	GA:42,GG:18	0.455	0.7	0.351
LUGG01000056.1	28056	C	T	0	60	0	C:78,T:42	0.65	0.35	CC:18,CT:42	0.455	0.7	0.351
LUGG01000056.1	28801	T	C	0	60	0	C:17,T:103	0.858	0.142	CC:5,TC:7,TT:48	0.243	0.117	0.214
LUGG01000056.1	31952	G	A	0	60	0	A:41,G:79	0.658	0.342	GA:41,GG:19	0.45	0.683	0.349
LUGG01000056.1	32007	G	A	0	60	0	A:41,G:79	0.658	0.342	GA:41,GG:19	0.45	0.683	0.349
LUGG01000056.1	41009	T	C	0	60	0	C:33,T:87	0.725	0.275	TC:33,TT:27	0.399	0.55	0.319
LUGG01000056.1	52308	T	C	0	60	0	C:50,T:70	0.583	0.417	CC:4,TC:42,TT:14	0.486	0.7	0.368
LUGG01000056.1	52476	T	C	0	60	0	C:102,T:18	0.85	0.15	CC:49,TC:4,TT:7	0.255	0.067	0.222
LUGG01000056.1	59623	T	C	0	60	0	C:98,T:22	0.817	0.183	CC:47,TC:4,TT:9	0.299	0.067	0.255
LUGG01000056.1	67547	T	C	0	60	0	C:47,T:73	0.608	0.392	TC:47,TT:13	0.477	0.783	0.363
LUGG01000056.1	67710	A	G	0	60	0	A:69,G:51	0.575	0.425	AA:11,AG:47,GG:2	0.489	0.783	0.369
LUGG01000059.1	14045	G	A	0	60	0	A:47,G:73	0.608	0.392	GA:47,GG:13	0.477	0.783	0.363
LUGG01000125.1	30726	G	A	3	60	0.05	A:81,G:33	0.711	0.289	AA:40,GA:1,GG:16	0.411	0.018	0.327
LUGG01000125.1	38514	G	A	2	60	0.033	A:82,G:34	0.707	0.293	AA:41,GG:17	0.414	0	0.329
LUGG01000125.1	39093	G	A	3	60	0.05	A:82,G:32	0.719	0.281	AA:41,GG:16	0.404	0	0.322

## Sheet: Table S5
Table S5. Genetic diversity analysis of 1473 SNP marker sets.
#Chr	Pos	Ref	Alt	Nmiss	Nind	Nratio	NAllele	pAll	qAll	NGeno	HetExpAll	HetObsAll	PIC
LUGG01000001.1	32482	T	C	0	60	0	C:81,T:39	0.675	0.325	CC:36,TC:9,TT:15	0.439	0.15	0.342
LUGG01000001.1	45588	A	T	0	60	0	A:29,T:91	0.758	0.242	AA:10,AT:9,TT:41	0.367	0.15	0.299
LUGG01000001.1	104023	C	T	0	60	0	C:78,T:42	0.65	0.35	CC:18,CT:42	0.455	0.7	0.351
LUGG01000001.1	140726	C	T	0	60	0	C:74,T:46	0.617	0.383	CC:15,CT:44,TT:1	0.473	0.733	0.361
LUGG01000001.1	140795	C	A	0	60	0	A:59,C:61	0.508	0.492	AA:5,CA:49,CC:6	0.5	0.817	0.375
LUGG01000001.1	170346	C	T	0	60	0	C:96,T:24	0.8	0.2	CC:42,CT:12,TT:6	0.32	0.2	0.269
LUGG01000001.1	206040	A	G	1	60	0.017	A:17,G:101	0.856	0.144	AA:6,AG:5,GG:48	0.247	0.085	0.216
LUGG01000001.1	213648	A	G	4	60	0.067	A:93,G:19	0.83	0.17	AA:42,AG:9,GG:5	0.282	0.161	0.242
LUGG01000001.1	214611	C	T	2	60	0.033	C:60,T:56	0.517	0.483	CC:15,CT:30,TT:13	0.499	0.517	0.375
LUGG01000001.1	229737	T	G	0	60	0	G:41,T:79	0.658	0.342	TG:41,TT:19	0.45	0.683	0.349
LUGG01000001.1	234628	G	A	0	60	0	A:38,G:82	0.683	0.317	AA:1,GA:36,GG:23	0.433	0.6	0.339
LUGG01000001.1	247261	T	C	0	60	0	C:48,T:72	0.6	0.4	CC:3,TC:42,TT:15	0.48	0.7	0.365
LUGG01000001.1	272889	T	G	0	60	0	G:55,T:65	0.542	0.458	GG:5,TG:45,TT:10	0.497	0.75	0.373
LUGG01000001.1	272945	G	A	0	60	0	A:47,G:73	0.608	0.392	GA:47,GG:13	0.477	0.783	0.363
LUGG01000001.1	273310	G	A	0	60	0	A:55,G:65	0.542	0.458	AA:5,GA:45,GG:10	0.497	0.75	0.373
LUGG01000001.1	277450	G	T	0	60	0	G:77,T:43	0.642	0.358	GG:17,GT:43	0.46	0.717	0.354
LUGG01000001.1	277615	C	T	0	60	0	C:55,T:65	0.542	0.458	CT:55,TT:5	0.497	0.917	0.373
LUGG01000001.1	279360	G	A	0	60	0	A:43,G:77	0.642	0.358	GA:43,GG:17	0.46	0.717	0.354
LUGG01000001.1	281810	T	C	0	60	0	C:44,T:76	0.633	0.367	CC:1,TC:42,TT:17	0.464	0.7	0.357
LUGG01000001.1	296062	G	A	0	60	0	A:41,G:79	0.658	0.342	GA:41,GG:19	0.45	0.683	0.349
LUGG01000001.1	332283	A	G	0	60	0	A:76,G:44	0.633	0.367	AA:16,AG:44	0.464	0.733	0.357
LUGG01000001.1	350120	A	G	0	60	0	A:72,G:48	0.6	0.4	AA:13,AG:46,GG:1	0.48	0.767	0.365
LUGG01000001.1	351697	T	A	0	60	0	A:45,T:75	0.625	0.375	TA:45,TT:15	0.469	0.75	0.359
LUGG01000001.1	355815	C	T	0	60	0	C:79,T:41	0.658	0.342	CC:19,CT:41	0.45	0.683	0.349
LUGG01000001.1	355890	T	C	0	60	0	C:71,T:49	0.592	0.408	CC:11,TC:49	0.483	0.817	0.366
LUGG01000001.1	369910	G	A	0	60	0	A:83,G:37	0.692	0.308	AA:41,GA:1,GG:18	0.427	0.017	0.336
LUGG01000001.1	370366	G	T	0	60	0	G:71,T:49	0.592	0.408	GG:11,GT:49	0.483	0.817	0.366
LUGG01000001.1	390503	C	T	0	60	0	C:45,T:75	0.625	0.375	CT:45,TT:15	0.469	0.75	0.359
LUGG01000001.1	473943	C	T	0	60	0	C:74,T:46	0.617	0.383	CC:14,CT:46	0.473	0.767	0.361
LUGG01000001.1	478955	T	C	0	60	0	C:16,T:104	0.867	0.133	CC:2,TC:12,TT:46	0.231	0.2	0.204
LUGG01000001.1	490378	C	G	0	60	0	C:79,G:41	0.658	0.342	CC:19,CG:41	0.45	0.683	0.349
LUGG01000001.1	493877	A	G	0	60	0	A:60,G:60	0.5	0.5	AA:5,AG:50,GG:5	0.5	0.833	0.375
LUGG01000001.1	593471	G	A	0	60	0	A:62,G:58	0.517	0.483	AA:4,GA:54,GG:2	0.499	0.9	0.375
LUGG01000001.1	593737	C	T	0	60	0	C:58,T:62	0.517	0.483	CC:2,CT:54,TT:4	0.499	0.9	0.375
LUGG01000001.1	594595	G	A	0	60	0	A:46,G:74	0.617	0.383	GA:46,GG:14	0.473	0.767	0.361
LUGG01000001.1	596788	C	T	0	60	0	C:71,T:49	0.592	0.408	CC:11,CT:49	0.483	0.817	0.366
LUGG01000001.1	599910	G	A	0	60	0	A:96,G:24	0.8	0.2	AA:43,GA:10,GG:7	0.32	0.167	0.269
LUGG01000001.1	599978	G	C	0	60	0	C:48,G:72	0.6	0.4	GC:48,GG:12	0.48	0.8	0.365
LUGG01000001.1	602779	G	A	0	60	0	A:43,G:77	0.642	0.358	GA:43,GG:17	0.46	0.717	0.354
LUGG01000001.1	604150	A	T	0	60	0	A:71,T:49	0.592	0.408	AA:11,AT:49	0.483	0.817	0.366
LUGG01000001.1	604677	T	C	0	60	0	C:49,T:71	0.592	0.408	TC:49,TT:11	0.483	0.817	0.366
LUGG01000001.1	608883	C	A	0	60	0	A:53,C:67	0.558	0.442	CA:53,CC:7	0.493	0.883	0.372
LUGG01000001.1	613077	A	G	0	60	0	A:65,G:55	0.542	0.458	AA:5,AG:55	0.497	0.917	0.373
LUGG01000001.1	613263	G	A	0	60	0	A:65,G:55	0.542	0.458	AA:8,GA:49,GG:3	0.497	0.817	0.373
LUGG01000001.1	613354	C	T	0	60	0	C:77,T:43	0.642	0.358	CC:17,CT:43	0.46	0.717	0.354
LUGG01000001.1	613984	T	C	0	60	0	C:70,T:50	0.583	0.417	CC:10,TC:50	0.486	0.833	0.368
LUGG01000001.1	626802	C	T	0	60	0	C:73,T:47	0.608	0.392	CC:14,CT:45,TT:1	0.477	0.75	0.363
LUGG01000001.1	631777	T	G	0	60	0	G:41,T:79	0.658	0.342	TG:41,TT:19	0.45	0.683	0.349
LUGG01000001.1	633973	T	C	0	60	0	C:46,T:74	0.617	0.383	CC:1,TC:44,TT:15	0.473	0.733	0.361
LUGG01000001.1	714139	C	T	0	60	0	C:72,T:48	0.6	0.4	CC:12,CT:48	0.48	0.8	0.365
LUGG01000001.1	724787	G	A	0	60	0	A:41,G:79	0.658	0.342	GA:41,GG:19	0.45	0.683	0.349
LUGG01000001.1	766539	G	A	0	60	0	A:62,G:58	0.517	0.483	AA:7,GA:48,GG:5	0.499	0.8	0.375
LUGG01000001.1	767420	G	A	0	60	0	A:42,G:78	0.65	0.35	GA:42,GG:18	0.455	0.7	0.351
LUGG01000001.1	811343	G	C	0	60	0	C:44,G:76	0.633	0.367	CC:1,GC:42,GG:17	0.464	0.7	0.357
LUGG01000001.1	906993	A	G	0	60	0	A:89,G:31	0.742	0.258	AA:43,AG:3,GG:14	0.383	0.05	0.31
LUGG01000001.1	1015818	C	T	3	60	0.05	C:30,T:84	0.737	0.263	CC:15,TT:42	0.388	0	0.313
LUGG01000001.1	1070681	T	C	0	60	0	C:43,T:77	0.642	0.358	CC:1,TC:41,TT:18	0.46	0.683	0.354
LUGG01000001.1	1091160	G	A	5	60	0.083	A:83,G:27	0.755	0.245	AA:41,GA:1,GG:13	0.37	0.018	0.302
LUGG01000001.1	1091489	C	T	5	60	0.083	C:27,T:83	0.755	0.245	CC:13,CT:1,TT:41	0.37	0.018	0.302
LUGG01000001.1	1108011	G	A	0	60	0	A:16,G:104	0.867	0.133	AA:1,GA:14,GG:45	0.231	0.233	0.204
LUGG01000001.1	1108729	G	A	0	60	0	A:26,G:94	0.783	0.217	AA:7,GA:12,GG:41	0.339	0.2	0.282
LUGG01000001.1	1111591	A	G	0	60	0	A:98,G:22	0.817	0.183	AA:47,AG:4,GG:9	0.299	0.067	0.255
LUGG01000001.1	1215378	T	C	0	60	0	C:41,T:79	0.658	0.342	TC:41,TT:19	0.45	0.683	0.349
LUGG01000001.1	1218356	A	G	0	60	0	A:79,G:41	0.658	0.342	AA:19,AG:41	0.45	0.683	0.349
LUGG01000001.1	1238455	T	C	0	60	0	C:73,T:47	0.608	0.392	CC:13,TC:47	0.477	0.783	0.363
LUGG01000001.1	1248690	A	G	0	60	0	A:101,G:19	0.842	0.158	AA:45,AG:11,GG:4	0.267	0.183	0.231
LUGG01000001.1	1259727	G	A	0	60	0	A:20,G:100	0.833	0.167	AA:3,GA:14,GG:43	0.278	0.233	0.239
LUGG01000001.1	1260891	A	G	0	60	0	A:102,G:18	0.85	0.15	AA:44,AG:14,GG:2	0.255	0.233	0.222
LUGG01000001.1	1262098	G	A	0	60	0	A:42,G:78	0.65	0.35	GA:42,GG:18	0.455	0.7	0.351
LUGG01000001.1	1264089	C	T	0	60	0	C:104,T:16	0.867	0.133	CC:45,CT:14,TT:1	0.231	0.233	0.204
LUGG01000001.1	1264703	C	T	0	60	0	C:104,T:16	0.867	0.133	CC:45,CT:14,TT:1	0.231	0.233	0.204
LUGG01000001.1	1268544	G	A	0	60	0	A:20,G:100	0.833	0.167	AA:3,GA:14,GG:43	0.278	0.233	0.239
LUGG01000001.1	1279296	C	T	0	60	0	C:103,T:17	0.858	0.142	CC:48,CT:7,TT:5	0.243	0.117	0.214
LUGG01000001.1	1305711	A	G	0	60	0	A:75,G:45	0.625	0.375	AA:15,AG:45	0.469	0.75	0.359
LUGG01000001.1	1319170	T	G	0	60	0	G:48,T:72	0.6	0.4	TG:48,TT:12	0.48	0.8	0.365
LUGG01000001.1	1358429	T	C	0	60	0	C:43,T:77	0.642	0.358	TC:43,TT:17	0.46	0.717	0.354
LUGG01000001.1	1367371	A	G	0	60	0	A:45,G:75	0.625	0.375	AG:45,GG:15	0.469	0.75	0.359
LUGG01000001.1	1386118	G	A	0	60	0	A:44,G:76	0.633	0.367	GA:44,GG:16	0.464	0.733	0.357
LUGG01000001.1	1415126	G	C	0	60	0	C:77,G:43	0.642	0.358	CC:17,GC:43	0.46	0.717	0.354
LUGG01000001.1	1460929	G	A	0	60	0	A:42,G:78	0.65	0.35	GA:42,GG:18	0.455	0.7	0.351
LUGG01000001.1	1527047	C	T	0	60	0	C:73,T:47	0.608	0.392	CC:13,CT:47	0.477	0.783	0.363
LUGG01000001.1	1590739	C	T	0	60	0	C:72,T:48	0.6	0.4	CC:12,CT:48	0.48	0.8	0.365
LUGG01000001.1	1655683	C	T	0	60	0	C:71,T:49	0.592	0.408	CC:11,CT:49	0.483	0.817	0.366
LUGG01000001.1	1658412	C	T	0	60	0	C:62,T:58	0.517	0.483	CC:8,CT:46,TT:6	0.499	0.767	0.375
LUGG01000001.1	1828807	C	T	0	60	0	C:79,T:41	0.658	0.342	CC:19,CT:41	0.45	0.683	0.349
LUGG01000001.1	1861754	A	C	0	60	0	A:79,C:41	0.658	0.342	AA:19,AC:41	0.45	0.683	0.349
LUGG01000001.1	1899276	G	A	0	60	0	A:46,G:74	0.617	0.383	GA:46,GG:14	0.473	0.767	0.361
LUGG01000001.1	1915715	G	A	0	60	0	A:47,G:73	0.608	0.392	GA:47,GG:13	0.477	0.783	0.363
LUGG01000001.1	1919369	T	C	0	60	0	C:19,T:101	0.842	0.158	CC:2,TC:15,TT:43	0.267	0.25	0.231
LUGG01000001.1	1927240	T	C	0	60	0	C:45,T:75	0.625	0.375	TC:45,TT:15	0.469	0.75	0.359
LUGG01000001.1	2004594	G	A	0	60	0	A:45,G:75	0.625	0.375	AA:2,GA:41,GG:17	0.469	0.683	0.359
LUGG01000001.1	2028519	G	A	0	60	0	A:47,G:73	0.608	0.392	GA:47,GG:13	0.477	0.783	0.363
LUGG01000001.1	2129191	C	T	0	60	0	C:101,T:19	0.842	0.158	CC:46,CT:9,TT:5	0.267	0.15	0.231
LUGG01000001.1	2137495	T	C	0	60	0	C:41,T:79	0.658	0.342	TC:41,TT:19	0.45	0.683	0.349
LUGG01000001.1	2190406	T	G	0	60	0	G:103,T:17	0.858	0.142	GG:47,TG:9,TT:4	0.243	0.15	0.214
LUGG01000001.1	2192182	C	T	0	60	0	C:79,T:41	0.658	0.342	CC:19,CT:41	0.45	0.683	0.349
LUGG01000001.1	2217502	T	C	0	60	0	C:52,T:68	0.567	0.433	TC:52,TT:8	0.491	0.867	0.371
LUGG01000001.1	2234658	A	G	0	60	0	A:73,G:47	0.608	0.392	AA:14,AG:45,GG:1	0.477	0.75	0.363
LUGG01000001.1	2254849	C	T	0	60	0	C:66,T:54	0.55	0.45	CC:7,CT:52,TT:1	0.495	0.867	0.372
LUGG01000001.1	2275573	A	G	0	60	0	A:48,G:72	0.6	0.4	AG:48,GG:12	0.48	0.8	0.365
LUGG01000001.1	2319070	G	A	0	60	0	A:47,G:73	0.608	0.392	GA:47,GG:13	0.477	0.783	0.363
LUGG01000001.1	2324314	A	G	0	60	0	A:58,G:62	0.517	0.483	AA:1,AG:56,GG:3	0.499	0.933	0.375
LUGG01000001.1	2331979	A	G	0	60	0	A:57,G:63	0.525	0.475	AA:4,AG:49,GG:7	0.499	0.817	0.374
LUGG01000001.1	2343723	A	C	0	60	0	A:74,C:46	0.617	0.383	AA:14,AC:46	0.473	0.767	0.361
LUGG01000001.1	2370873	T	C	0	60	0	C:48,T:72	0.6	0.4	TC:48,TT:12	0.48	0.8	0.365
LUGG01000001.1	2390128	G	A	0	60	0	A:103,G:17	0.858	0.142	AA:48,GA:7,GG:5	0.243	0.117	0.214
LUGG01000001.1	2455903	C	A	0	60	0	A:63,C:57	0.525	0.475	AA:7,CA:49,CC:4	0.499	0.817	0.374
LUGG01000001.1	2456809	A	G	0	60	0	A:103,G:17	0.858	0.142	AA:46,AG:11,GG:3	0.243	0.183	0.214
LUGG01000001.1	2478424	A	C	0	60	0	A:66,C:54	0.55	0.45	AA:9,AC:48,CC:3	0.495	0.8	0.372
LUGG01000001.1	2482337	C	T	0	60	0	C:19,T:101	0.842	0.158	CC:7,CT:5,TT:48	0.267	0.083	0.231
LUGG01000001.1	2495343	G	A	0	60	0	A:16,G:104	0.867	0.133	AA:7,GA:2,GG:51	0.231	0.033	0.204
LUGG01000001.1	2556094	T	C	0	60	0	C:52,T:68	0.567	0.433	CC:3,TC:46,TT:11	0.491	0.767	0.371
LUGG01000001.1	2561295	A	G	0	60	0	A:68,G:52	0.567	0.433	AA:9,AG:50,GG:1	0.491	0.833	0.371
LUGG01000001.1	2571583	C	T	0	60	0	C:76,T:44	0.633	0.367	CC:16,CT:44	0.464	0.733	0.357
LUGG01000001.1	2578727	C	T	0	60	0	C:77,T:43	0.642	0.358	CC:17,CT:43	0.46	0.717	0.354
LUGG01000001.1	2580177	A	G	0	60	0	A:92,G:28	0.767	0.233	AA:42,AG:8,GG:10	0.358	0.133	0.294
LUGG01000001.1	2590403	C	T	0	60	0	C:71,T:49	0.592	0.408	CC:11,CT:49	0.483	0.817	0.366
LUGG01000001.1	2664605	T	C	0	60	0	C:53,T:67	0.558	0.442	CC:2,TC:49,TT:9	0.493	0.817	0.372
LUGG01000001.1	2665551	A	G	0	60	0	A:51,G:69	0.575	0.425	AG:51,GG:9	0.489	0.85	0.369
LUGG01000001.1	2676917	C	T	0	60	0	C:72,T:48	0.6	0.4	CC:12,CT:48	0.48	0.8	0.365
LUGG01000001.1	2701394	C	T	0	60	0	C:96,T:24	0.8	0.2	CC:37,CT:22,TT:1	0.32	0.367	0.269
LUGG01000001.1	2874397	G	A	0	60	0	A:56,G:64	0.533	0.467	AA:3,GA:50,GG:7	0.498	0.833	0.374
LUGG01000001.1	2925682	G	A	0	60	0	A:47,G:73	0.608	0.392	GA:47,GG:13	0.477	0.783	0.363
LUGG01000001.1	2955630	A	G	0	60	0	A:58,G:62	0.517	0.483	AA:3,AG:52,GG:5	0.499	0.867	0.375
LUGG01000001.1	2968113	A	G	0	60	0	A:72,G:48	0.6	0.4	AA:12,AG:48	0.48	0.8	0.365
LUGG01000001.1	2968497	A	G	0	60	0	A:41,G:79	0.658	0.342	AG:41,GG:19	0.45	0.683	0.349
LUGG01000001.1	2989897	C	T	0	60	0	C:75,T:45	0.625	0.375	CC:17,CT:41,TT:2	0.469	0.683	0.359
LUGG01000001.1	3016112	C	T	0	60	0	C:74,T:46	0.617	0.383	CC:14,CT:46	0.473	0.767	0.361
LUGG01000001.1	3056340	T	C	0	60	0	C:53,T:67	0.558	0.442	TC:53,TT:7	0.493	0.883	0.372
LUGG01000001.1	3076034	C	T	0	60	0	C:58,T:62	0.517	0.483	CC:6,CT:46,TT:8	0.499	0.767	0.375
LUGG01000001.1	3102262	A	G	0	60	0	A:55,G:65	0.542	0.458	AA:3,AG:49,GG:8	0.497	0.817	0.373
LUGG01000001.1	3116959	T	C	0	60	0	C:62,T:58	0.517	0.483	CC:8,TC:46,TT:6	0.499	0.767	0.375
LUGG01000001.1	3140144	C	T	0	60	0	C:100,T:20	0.833	0.167	CC:46,CT:8,TT:6	0.278	0.133	0.239
LUGG01000001.1	3168232	A	G	1	60	0.017	A:18,G:100	0.847	0.153	AA:5,AG:8,GG:46	0.259	0.136	0.225
LUGG01000001.1	3171804	A	G	0	60	0	A:54,G:66	0.55	0.45	AA:5,AG:44,GG:11	0.495	0.733	0.372
LUGG01000001.1	3186367	G	A	0	60	0	A:49,G:71	0.592	0.408	AA:4,GA:41,GG:15	0.483	0.683	0.366
LUGG01000001.1	3186418	C	A	0	60	0	A:49,C:71	0.592	0.408	AA:4,CA:41,CC:15	0.483	0.683	0.366
LUGG01000001.1	3189637	A	G	0	60	0	A:51,G:69	0.575	0.425	AA:2,AG:47,GG:11	0.489	0.783	0.369
LUGG01000001.1	3292046	C	A	0	60	0	A:19,C:101	0.842	0.158	AA:6,CA:7,CC:47	0.267	0.117	0.231
LUGG01000001.1	3315667	G	A	0	60	0	A:23,G:97	0.808	0.192	AA:6,GA:11,GG:43	0.31	0.183	0.262
LUGG01000001.1	3414321	A	G	0	60	0	A:100,G:20	0.833	0.167	AA:46,AG:8,GG:6	0.278	0.133	0.239
LUGG01000001.1	3456845	G	A	0	60	0	A:41,G:79	0.658	0.342	GA:41,GG:19	0.45	0.683	0.349
LUGG01000001.1	3467839	A	G	0	60	0	A:100,G:20	0.833	0.167	AA:46,AG:8,GG:6	0.278	0.133	0.239
LUGG01000001.1	3486699	T	A	0	60	0	A:28,T:92	0.767	0.233	AA:10,TA:8,TT:42	0.358	0.133	0.294
LUGG01000001.1	3518062	G	A	0	60	0	A:100,G:20	0.833	0.167	AA:46,GA:8,GG:6	0.278	0.133	0.239
LUGG01000002.1	71329	C	T	6	60	0.1	C:87,T:21	0.806	0.194	CC:43,CT:1,TT:10	0.313	0.019	0.264
LUGG01000002.1	71884	T	C	6	60	0.1	C:19,T:89	0.824	0.176	CC:8,TC:3,TT:43	0.29	0.056	0.248
LUGG01000002.1	93932	C	T	6	60	0.1	C:89,T:19	0.824	0.176	CC:43,CT:3,TT:8	0.29	0.056	0.248
LUGG01000002.1	100011	A	G	0	60	0	A:79,G:41	0.658	0.342	AA:19,AG:41	0.45	0.683	0.349
LUGG01000002.1	117006	A	G	6	60	0.1	A:90,G:18	0.833	0.167	AA:43,AG:4,GG:7	0.278	0.074	0.239
LUGG01000002.1	126360	G	A	6	60	0.1	A:82,G:26	0.759	0.241	AA:41,GG:13	0.366	0	0.299
LUGG01000002.1	212776	A	T	0	60	0	A:73,T:47	0.608	0.392	AA:14,AT:45,TT:1	0.477	0.75	0.363
LUGG01000002.1	250042	T	A	0	60	0	A:41,T:79	0.658	0.342	TA:41,TT:19	0.45	0.683	0.349
LUGG01000002.1	265903	A	G	0	60	0	A:43,G:77	0.642	0.358	AA:15,AG:13,GG:32	0.46	0.217	0.354
LUGG01000002.1	267804	G	A	0	60	0	A:59,G:61	0.508	0.492	AA:6,GA:47,GG:7	0.5	0.783	0.375
LUGG01000002.1	312386	C	T	0	60	0	C:57,T:63	0.525	0.475	CC:2,CT:53,TT:5	0.499	0.883	0.374
LUGG01000002.1	335316	C	T	0	60	0	C:104,T:16	0.867	0.133	CC:51,CT:2,TT:7	0.231	0.033	0.204
LUGG01000002.1	336052	C	T	0	60	0	C:17,T:103	0.858	0.142	CC:7,CT:3,TT:50	0.243	0.05	0.214
LUGG01000002.1	338453	T	C	0	60	0	C:72,T:48	0.6	0.4	CC:12,TC:48	0.48	0.8	0.365
LUGG01000002.1	338949	G	A	0	60	0	A:28,G:92	0.767	0.233	AA:9,GA:10,GG:41	0.358	0.167	0.294
LUGG01000002.1	366386	G	A	0	60	0	A:41,G:79	0.658	0.342	GA:41,GG:19	0.45	0.683	0.349
LUGG01000002.1	400701	G	C	0	60	0	C:55,G:65	0.542	0.458	CC:2,GC:51,GG:7	0.497	0.85	0.373
LUGG01000002.1	451882	C	T	1	60	0.017	C:78,T:40	0.661	0.339	CC:20,CT:38,TT:1	0.448	0.644	0.348
LUGG01000002.1	454768	C	T	0	60	0	C:62,T:58	0.517	0.483	CC:5,CT:52,TT:3	0.499	0.867	0.375
LUGG01000002.1	461266	G	T	0	60	0	G:79,T:41	0.658	0.342	GG:19,GT:41	0.45	0.683	0.349
LUGG01000002.1	470843	A	G	0	60	0	A:18,G:102	0.85	0.15	AA:6,AG:6,GG:48	0.255	0.1	0.222
LUGG01000002.1	473513	T	C	0	60	0	C:98,T:22	0.817	0.183	CC:47,TC:4,TT:9	0.299	0.067	0.255
LUGG01000002.1	475133	A	C	0	60	0	A:74,C:46	0.617	0.383	AA:14,AC:46	0.473	0.767	0.361
LUGG01000002.1	479919	T	C	0	60	0	C:104,T:16	0.867	0.133	CC:49,TC:6,TT:5	0.231	0.1	0.204
LUGG01000002.1	483503	C	T	0	60	0	C:78,T:42	0.65	0.35	CC:18,CT:42	0.455	0.7	0.351
LUGG01000002.1	496181	C	T	0	60	0	C:79,T:41	0.658	0.342	CC:19,CT:41	0.45	0.683	0.349
LUGG01000002.1	496977	C	T	0	60	0	C:19,T:101	0.842	0.158	CC:8,CT:3,TT:49	0.267	0.05	0.231
LUGG01000002.1	499585	A	G	0	60	0	A:79,G:41	0.658	0.342	AA:19,AG:41	0.45	0.683	0.349
LUGG01000002.1	509622	C	T	0	60	0	C:79,T:41	0.658	0.342	CC:19,CT:41	0.45	0.683	0.349
LUGG01000002.1	586973	C	T	0	60	0	C:18,T:102	0.85	0.15	CC:7,CT:4,TT:49	0.255	0.067	0.222
LUGG01000002.1	587949	G	A	0	60	0	A:41,G:79	0.658	0.342	GA:41,GG:19	0.45	0.683	0.349
LUGG01000002.1	596066	A	G	0	60	0	A:100,G:20	0.833	0.167	AA:48,AG:4,GG:8	0.278	0.067	0.239
LUGG01000002.1	601288	C	T	0	60	0	C:79,T:41	0.658	0.342	CC:19,CT:41	0.45	0.683	0.349
LUGG01000002.1	603966	C	G	0	60	0	C:79,G:41	0.658	0.342	CC:19,CG:41	0.45	0.683	0.349
LUGG01000002.1	604167	G	A	0	60	0	A:96,G:24	0.8	0.2	AA:42,GA:12,GG:6	0.32	0.2	0.269
LUGG01000002.1	606381	T	C	0	60	0	C:53,T:67	0.558	0.442	TC:53,TT:7	0.493	0.883	0.372
LUGG01000002.1	637117	C	T	0	60	0	C:46,T:74	0.617	0.383	CC:1,CT:44,TT:15	0.473	0.733	0.361
LUGG01000002.1	642253	T	C	0	60	0	C:47,T:73	0.608	0.392	TC:47,TT:13	0.477	0.783	0.363
LUGG01000002.1	695321	G	C	0	60	0	C:46,G:74	0.617	0.383	GC:46,GG:14	0.473	0.767	0.361
LUGG01000002.1	702721	C	A	0	60	0	A:41,C:79	0.658	0.342	CA:41,CC:19	0.45	0.683	0.349
LUGG01000002.1	760132	C	G	0	60	0	C:76,G:44	0.633	0.367	CC:16,CG:44	0.464	0.733	0.357
LUGG01000002.1	790515	T	C	1	60	0.017	C:52,T:66	0.559	0.441	TC:52,TT:7	0.493	0.881	0.371
LUGG01000002.1	803510	A	G	0	60	0	A:68,G:52	0.567	0.433	AA:10,AG:48,GG:2	0.491	0.8	0.371
LUGG01000002.1	809619	G	A	0	60	0	A:41,G:79	0.658	0.342	GA:41,GG:19	0.45	0.683	0.349
LUGG01000002.1	833925	T	C	0	60	0	C:94,T:26	0.783	0.217	CC:44,TC:6,TT:10	0.339	0.1	0.282
LUGG01000002.1	837644	A	C	0	60	0	A:97,C:23	0.808	0.192	AA:45,AC:7,CC:8	0.31	0.117	0.262
LUGG01000002.1	839236	G	C	0	60	0	C:68,G:52	0.567	0.433	CC:12,GC:44,GG:4	0.491	0.733	0.371
LUGG01000002.1	840335	G	C	0	60	0	C:77,G:43	0.642	0.358	CC:17,GC:43	0.46	0.717	0.354
LUGG01000002.1	874786	C	T	0	60	0	C:91,T:29	0.758	0.242	CC:42,CT:7,TT:11	0.367	0.117	0.299
LUGG01000002.1	882749	C	T	0	60	0	C:64,T:56	0.533	0.467	CC:7,CT:50,TT:3	0.498	0.833	0.374
LUGG01000002.1	885697	G	T	0	60	0	G:78,T:42	0.65	0.35	GG:18,GT:42	0.455	0.7	0.351
LUGG01000002.1	888692	A	G	0	60	0	A:71,G:49	0.592	0.408	AA:12,AG:47,GG:1	0.483	0.783	0.366
LUGG01000002.1	889984	T	C	0	60	0	C:62,T:58	0.517	0.483	CC:5,TC:52,TT:3	0.499	0.867	0.375
LUGG01000002.1	890128	C	T	0	60	0	C:55,T:65	0.542	0.458	CC:3,CT:49,TT:8	0.497	0.817	0.373
LUGG01000002.1	995436	A	G	0	60	0	A:93,G:27	0.775	0.225	AA:41,AG:11,GG:8	0.349	0.183	0.288
LUGG01000002.1	997935	C	T	0	60	0	C:25,T:95	0.792	0.208	CC:11,CT:3,TT:46	0.33	0.05	0.275
LUGG01000002.1	999324	C	T	0	60	0	C:28,T:92	0.767	0.233	CC:12,CT:4,TT:44	0.358	0.067	0.294
LUGG01000002.1	999684	C	T	0	60	0	C:29,T:91	0.758	0.242	CC:13,CT:3,TT:44	0.367	0.05	0.299
LUGG01000002.1	1025585	C	G	0	60	0	C:79,G:41	0.658	0.342	CC:19,CG:41	0.45	0.683	0.349
LUGG01000002.1	1031985	A	C	0	60	0	A:75,C:45	0.625	0.375	AA:15,AC:45	0.469	0.75	0.359
LUGG01000002.1	1038195	T	C	0	60	0	C:72,T:48	0.6	0.4	CC:13,TC:46,TT:1	0.48	0.767	0.365
LUGG01000002.1	1041943	G	A	0	60	0	A:20,G:100	0.833	0.167	AA:7,GA:6,GG:47	0.278	0.1	0.239
LUGG01000002.1	1043250	A	G	0	60	0	A:16,G:104	0.867	0.133	AA:3,AG:10,GG:47	0.231	0.167	0.204
LUGG01000002.1	1053364	C	T	0	60	0	C:99,T:21	0.825	0.175	CC:45,CT:9,TT:6	0.289	0.15	0.247
LUGG01000002.1	1054525	T	C	0	60	0	C:20,T:100	0.833	0.167	CC:7,TC:6,TT:47	0.278	0.1	0.239
LUGG01000002.1	1111112	T	C	0	60	0	C:63,T:57	0.525	0.475	CC:5,TC:53,TT:2	0.499	0.883	0.374
LUGG01000002.1	1155823	C	G	0	60	0	C:46,G:74	0.617	0.383	CG:46,GG:14	0.473	0.767	0.361
LUGG01000002.1	1172238	C	T	0	60	0	C:67,T:53	0.558	0.442	CC:7,CT:53	0.493	0.883	0.372
LUGG01000002.1	1175169	A	G	3	60	0.05	A:32,G:82	0.719	0.281	AA:16,GG:41	0.404	0	0.322
LUGG01000002.1	1178260	C	T	0	60	0	C:45,T:75	0.625	0.375	CT:45,TT:15	0.469	0.75	0.359
LUGG01000002.1	1224769	A	G	0	60	0	A:27,G:93	0.775	0.225	AA:10,AG:7,GG:43	0.349	0.117	0.288
LUGG01000002.1	1259369	C	G	0	60	0	C:79,G:41	0.658	0.342	CC:19,CG:41	0.45	0.683	0.349
LUGG01000002.1	1309081	G	A	3	60	0.05	A:41,G:73	0.64	0.36	GA:41,GG:16	0.461	0.719	0.355
LUGG01000002.1	1311202	C	T	3	60	0.05	C:26,T:88	0.772	0.228	CC:13,TT:44	0.352	0	0.29
LUGG01000002.1	1315310	G	A	3	60	0.05	A:41,G:73	0.64	0.36	GA:41,GG:16	0.461	0.719	0.355
LUGG01000002.1	1316083	C	T	3	60	0.05	C:73,T:41	0.64	0.36	CC:16,CT:41	0.461	0.719	0.355
LUGG01000002.1	1316362	C	T	3	60	0.05	C:73,T:41	0.64	0.36	CC:16,CT:41	0.461	0.719	0.355
LUGG01000002.1	1340883	C	T	0	60	0	C:27,T:93	0.775	0.225	CC:10,CT:7,TT:43	0.349	0.117	0.288
LUGG01000002.1	1407828	T	C	0	60	0	C:52,T:68	0.567	0.433	CC:1,TC:50,TT:9	0.491	0.833	0.371
LUGG01000002.1	1434455	T	G	0	60	0	G:42,T:78	0.65	0.35	TG:42,TT:18	0.455	0.7	0.351
LUGG01000002.1	1434998	G	A	0	60	0	A:41,G:79	0.658	0.342	GA:41,GG:19	0.45	0.683	0.349
LUGG01000002.1	1435520	G	A	0	60	0	A:43,G:77	0.642	0.358	GA:43,GG:17	0.46	0.717	0.354
LUGG01000002.1	1436462	C	T	0	60	0	C:78,T:42	0.65	0.35	CC:18,CT:42	0.455	0.7	0.351
LUGG01000002.1	1446577	T	C	0	60	0	C:43,T:77	0.642	0.358	CC:2,TC:39,TT:19	0.46	0.65	0.354
LUGG01000002.1	1497256	G	A	5	60	0.083	A:16,G:94	0.855	0.145	AA:8,GG:47	0.249	0	0.218
LUGG01000002.1	1500181	C	T	0	60	0	C:73,T:47	0.608	0.392	CC:14,CT:45,TT:1	0.477	0.75	0.363
LUGG01000002.1	1500717	G	A	0	60	0	A:59,G:61	0.508	0.492	AA:4,GA:51,GG:5	0.5	0.85	0.375
LUGG01000002.1	1588434	C	A	0	60	0	A:103,C:17	0.858	0.142	AA:43,CA:17	0.243	0.283	0.214
LUGG01000002.1	1695954	T	C	0	60	0	C:70,T:50	0.583	0.417	CC:10,TC:50	0.486	0.833	0.368
LUGG01000002.1	1715124	T	G	0	60	0	G:41,T:79	0.658	0.342	TG:41,TT:19	0.45	0.683	0.349
LUGG01000002.1	1716308	T	C	0	60	0	C:20,T:100	0.833	0.167	CC:4,TC:12,TT:44	0.278	0.2	0.239
LUGG01000002.1	1734250	C	T	0	60	0	C:97,T:23	0.808	0.192	CC:44,CT:9,TT:7	0.31	0.15	0.262
LUGG01000002.1	1734649	T	C	0	60	0	C:17,T:103	0.858	0.142	CC:1,TC:15,TT:44	0.243	0.25	0.214
LUGG01000002.1	1796488	T	G	0	60	0	G:33,T:87	0.725	0.275	TG:33,TT:27	0.399	0.55	0.319
LUGG01000002.1	1814197	A	G	2	60	0.033	A:55,G:61	0.526	0.474	AA:5,AG:45,GG:8	0.499	0.776	0.374
LUGG01000002.1	1817098	G	A	2	60	0.033	A:39,G:77	0.664	0.336	AA:6,GA:27,GG:25	0.446	0.466	0.347
LUGG01000002.1	1846872	G	T	0	60	0	G:76,T:44	0.633	0.367	GG:17,GT:42,TT:1	0.464	0.7	0.357
LUGG01000002.1	1883359	A	G	0	60	0	A:75,G:45	0.625	0.375	AA:15,AG:45	0.469	0.75	0.359
LUGG01000002.1	1888823	C	T	0	60	0	C:69,T:51	0.575	0.425	CC:10,CT:49,TT:1	0.489	0.817	0.369
LUGG01000002.1	1891137	C	T	0	60	0	C:65,T:55	0.542	0.458	CC:8,CT:49,TT:3	0.497	0.817	0.373
LUGG01000002.1	1935605	C	T	0	60	0	C:70,T:50	0.583	0.417	CC:10,CT:50	0.486	0.833	0.368
LUGG01000002.1	1940790	A	G	0	60	0	A:46,G:74	0.617	0.383	AG:46,GG:14	0.473	0.767	0.361
LUGG01000002.1	1950567	T	A	0	60	0	A:44,T:76	0.633	0.367	TA:44,TT:16	0.464	0.733	0.357
LUGG01000002.1	1965562	C	A	0	60	0	A:41,C:79	0.658	0.342	CA:41,CC:19	0.45	0.683	0.349
LUGG01000002.1	1969935	T	C	0	60	0	C:16,T:104	0.867	0.133	CC:4,TC:8,TT:48	0.231	0.133	0.204
LUGG01000002.1	1987813	T	C	0	60	0	C:45,T:75	0.625	0.375	TC:45,TT:15	0.469	0.75	0.359
LUGG01000002.1	1998468	G	A	0	60	0	A:44,G:76	0.633	0.367	GA:44,GG:16	0.464	0.733	0.357
LUGG01000002.1	2043175	G	A	6	60	0.1	A:26,G:82	0.759	0.241	AA:13,GG:41	0.366	0	0.299
LUGG01000002.1	2043232	T	C	2	60	0.033	C:36,T:80	0.69	0.31	CC:2,TC:32,TT:24	0.428	0.552	0.336
LUGG01000002.1	2057643	T	C	0	60	0	C:67,T:53	0.558	0.442	CC:7,TC:53	0.493	0.883	0.372
LUGG01000002.1	2111003	T	C	0	60	0	C:16,T:104	0.867	0.133	CC:4,TC:8,TT:48	0.231	0.133	0.204
LUGG01000002.1	2158130	A	G	0	60	0	A:79,G:41	0.658	0.342	AA:19,AG:41	0.45	0.683	0.349
LUGG01000002.1	2267270	T	C	0	60	0	C:50,T:70	0.583	0.417	CC:1,TC:48,TT:11	0.486	0.8	0.368
LUGG01000002.1	2382821	G	C	0	60	0	C:42,G:78	0.65	0.35	GC:42,GG:18	0.455	0.7	0.351
LUGG01000002.1	2384409	C	T	0	60	0	C:78,T:42	0.65	0.35	CC:18,CT:42	0.455	0.7	0.351
LUGG01000002.1	2390783	G	A	0	60	0	A:42,G:78	0.65	0.35	GA:42,GG:18	0.455	0.7	0.351
LUGG01000002.1	2402505	C	G	0	60	0	C:45,G:75	0.625	0.375	CG:45,GG:15	0.469	0.75	0.359
LUGG01000002.1	2403496	A	G	0	60	0	A:97,G:23	0.808	0.192	AA:46,AG:5,GG:9	0.31	0.083	0.262
LUGG01000002.1	2403571	A	G	0	60	0	A:50,G:70	0.583	0.417	AG:50,GG:10	0.486	0.833	0.368
LUGG01000002.1	2420312	C	T	0	60	0	C:56,T:64	0.533	0.467	CC:6,CT:44,TT:10	0.498	0.733	0.374
LUGG01000002.1	2424138	T	C	0	60	0	C:59,T:61	0.508	0.492	CC:4,TC:51,TT:5	0.5	0.85	0.375
LUGG01000002.1	2529013	G	A	0	60	0	A:70,G:50	0.583	0.417	AA:10,GA:50	0.486	0.833	0.368
LUGG01000002.1	2577795	A	G	0	60	0	A:95,G:25	0.792	0.208	AA:44,AG:7,GG:9	0.33	0.117	0.275
LUGG01000002.1	2640399	C	A	0	60	0	A:41,C:79	0.658	0.342	CA:41,CC:19	0.45	0.683	0.349
LUGG01000002.1	2641792	C	T	0	60	0	C:77,T:43	0.642	0.358	CC:17,CT:43	0.46	0.717	0.354
LUGG01000002.1	2641863	T	C	0	60	0	C:43,T:77	0.642	0.358	TC:43,TT:17	0.46	0.717	0.354
LUGG01000002.1	2675658	C	G	0	60	0	C:79,G:41	0.658	0.342	CC:19,CG:41	0.45	0.683	0.349
LUGG01000002.1	2778232	A	G	0	60	0	A:75,G:45	0.625	0.375	AA:15,AG:45	0.469	0.75	0.359
LUGG01000002.1	2788248	T	C	0	60	0	C:57,T:63	0.525	0.475	CC:3,TC:51,TT:6	0.499	0.85	0.374
LUGG01000002.1	2790690	G	A	0	60	0	A:48,G:72	0.6	0.4	GA:48,GG:12	0.48	0.8	0.365
LUGG01000002.1	2790974	T	A	0	60	0	A:41,T:79	0.658	0.342	TA:41,TT:19	0.45	0.683	0.349
LUGG01000002.1	2810672	T	C	0	60	0	C:63,T:57	0.525	0.475	CC:7,TC:49,TT:4	0.499	0.817	0.374
LUGG01000002.1	2823541	T	G	0	60	0	G:42,T:78	0.65	0.35	TG:42,TT:18	0.455	0.7	0.351
LUGG01000002.1	2830494	G	A	0	60	0	A:62,G:58	0.517	0.483	AA:3,GA:56,GG:1	0.499	0.933	0.375
LUGG01000002.1	2831997	G	A	0	60	0	A:61,G:59	0.508	0.492	AA:3,GA:55,GG:2	0.5	0.917	0.375
LUGG01000002.1	2833179	G	A	0	60	0	A:53,G:67	0.558	0.442	GA:53,GG:7	0.493	0.883	0.372
LUGG01000002.1	2833509	T	C	0	60	0	C:59,T:61	0.508	0.492	CC:3,TC:53,TT:4	0.5	0.883	0.375
LUGG01000002.1	2880791	A	G	6	60	0.1	A:65,G:43	0.602	0.398	AA:22,AG:21,GG:11	0.479	0.389	0.364
LUGG01000002.1	2905187	T	C	0	60	0	C:47,T:73	0.608	0.392	CC:1,TC:45,TT:14	0.477	0.75	0.363
LUGG01000002.1	2916225	C	T	0	60	0	C:62,T:58	0.517	0.483	CC:6,CT:50,TT:4	0.499	0.833	0.375
LUGG01000002.1	2965474	G	A	0	60	0	A:53,G:67	0.558	0.442	AA:5,GA:43,GG:12	0.493	0.717	0.372
LUGG01000002.1	3048588	G	A	0	60	0	A:42,G:78	0.65	0.35	AA:1,GA:40,GG:19	0.455	0.667	0.351
LUGG01000002.1	3059489	G	A	0	60	0	A:61,G:59	0.508	0.492	AA:7,GA:47,GG:6	0.5	0.783	0.375
LUGG01000002.1	3246356	C	T	0	60	0	C:63,T:57	0.525	0.475	CC:3,CT:57	0.499	0.95	0.374
LUGG01000002.1	3374279	G	A	3	60	0.05	A:47,G:67	0.588	0.412	AA:6,GA:35,GG:16	0.485	0.614	0.367
LUGG01000003.1	14320	C	T	0	60	0	C:48,T:72	0.6	0.4	CT:48,TT:12	0.48	0.8	0.365
LUGG01000003.1	14954	A	G	0	60	0	A:48,G:72	0.6	0.4	AG:48,GG:12	0.48	0.8	0.365
LUGG01000003.1	15206	C	G	0	60	0	C:48,G:72	0.6	0.4	CG:48,GG:12	0.48	0.8	0.365
LUGG01000003.1	24107	C	A	0	60	0	A:79,C:41	0.658	0.342	AA:19,CA:41	0.45	0.683	0.349
LUGG01000003.1	133925	C	T	0	60	0	C:41,T:79	0.658	0.342	CT:41,TT:19	0.45	0.683	0.349
LUGG01000003.1	142747	G	A	0	60	0	A:17,G:103	0.858	0.142	AA:5,GA:7,GG:48	0.243	0.117	0.214
LUGG01000003.1	156813	A	G	0	60	0	A:70,G:50	0.583	0.417	AA:13,AG:44,GG:3	0.486	0.733	0.368
LUGG01000003.1	191840	T	C	0	60	0	C:42,T:78	0.65	0.35	TC:42,TT:18	0.455	0.7	0.351
LUGG01000003.1	217697	T	C	0	60	0	C:49,T:71	0.592	0.408	TC:49,TT:11	0.483	0.817	0.366
LUGG01000003.1	223906	C	G	0	60	0	C:53,G:67	0.558	0.442	CC:1,CG:51,GG:8	0.493	0.85	0.372
LUGG01000003.1	244817	C	T	0	60	0	C:76,T:44	0.633	0.367	CC:16,CT:44	0.464	0.733	0.357
LUGG01000003.1	255969	T	C	3	60	0.05	C:93,T:21	0.816	0.184	CC:39,TC:15,TT:3	0.301	0.263	0.255
LUGG01000003.1	271786	T	G	0	60	0	G:52,T:68	0.567	0.433	GG:3,TG:46,TT:11	0.491	0.767	0.371
LUGG01000003.1	366485	C	T	0	60	0	C:73,T:47	0.608	0.392	CC:13,CT:47	0.477	0.783	0.363
LUGG01000003.1	375249	G	A	0	60	0	A:31,G:89	0.742	0.258	GA:31,GG:29	0.383	0.517	0.31
LUGG01000003.1	388155	T	G	0	60	0	G:41,T:79	0.658	0.342	TG:41,TT:19	0.45	0.683	0.349
LUGG01000003.1	399017	T	C	0	60	0	C:68,T:52	0.567	0.433	CC:9,TC:50,TT:1	0.491	0.833	0.371
LUGG01000003.1	417980	C	T	5	60	0.083	C:95,T:15	0.864	0.136	CC:47,CT:1,TT:7	0.236	0.018	0.208
LUGG01000003.1	421442	C	T	0	60	0	C:43,T:77	0.642	0.358	CT:43,TT:17	0.46	0.717	0.354
LUGG01000003.1	478624	C	T	0	60	0	C:37,T:83	0.692	0.308	CC:18,CT:1,TT:41	0.427	0.017	0.336
LUGG01000003.1	596860	C	T	0	60	0	C:16,T:104	0.867	0.133	CC:3,CT:10,TT:47	0.231	0.167	0.204
LUGG01000003.1	599229	A	G	0	60	0	A:67,G:53	0.558	0.442	AA:8,AG:51,GG:1	0.493	0.85	0.372
LUGG01000003.1	599286	A	G	0	60	0	A:17,G:103	0.858	0.142	AA:1,AG:15,GG:44	0.243	0.25	0.214
LUGG01000003.1	599576	T	C	0	60	0	C:103,T:17	0.858	0.142	CC:44,TC:15,TT:1	0.243	0.25	0.214
LUGG01000003.1	601837	A	G	0	60	0	A:75,G:45	0.625	0.375	AA:15,AG:45	0.469	0.75	0.359
LUGG01000003.1	683327	T	A	0	60	0	A:91,T:29	0.758	0.242	AA:42,TA:7,TT:11	0.367	0.117	0.299
LUGG01000003.1	685593	C	T	0	60	0	C:50,T:70	0.583	0.417	CC:4,CT:42,TT:14	0.486	0.7	0.368
LUGG01000003.1	689086	A	G	0	60	0	A:76,G:44	0.633	0.367	AA:16,AG:44	0.464	0.733	0.357
LUGG01000003.1	749738	C	T	0	60	0	C:77,T:43	0.642	0.358	CC:17,CT:43	0.46	0.717	0.354
LUGG01000003.1	761855	T	C	0	60	0	C:44,T:76	0.633	0.367	TC:44,TT:16	0.464	0.733	0.357
LUGG01000003.1	762375	C	T	0	60	0	C:66,T:54	0.55	0.45	CC:8,CT:50,TT:2	0.495	0.833	0.372
LUGG01000003.1	792907	A	G	0	60	0	A:66,G:54	0.55	0.45	AA:11,AG:44,GG:5	0.495	0.733	0.372
LUGG01000003.1	824948	C	T	0	60	0	C:74,T:46	0.617	0.383	CC:14,CT:46	0.473	0.767	0.361
LUGG01000003.1	826723	G	C	0	60	0	C:41,G:79	0.658	0.342	GC:41,GG:19	0.45	0.683	0.349
LUGG01000003.1	827613	C	T	0	60	0	C:79,T:41	0.658	0.342	CC:19,CT:41	0.45	0.683	0.349
LUGG01000003.1	917082	C	T	0	60	0	C:79,T:41	0.658	0.342	CC:19,CT:41	0.45	0.683	0.349
LUGG01000003.1	1053539	T	C	0	60	0	C:24,T:96	0.8	0.2	TC:24,TT:36	0.32	0.4	0.269
LUGG01000003.1	1064592	C	G	0	60	0	C:73,G:47	0.608	0.392	CC:13,CG:47	0.477	0.783	0.363
LUGG01000003.1	1099931	G	A	3	60	0.05	A:39,G:75	0.658	0.342	AA:1,GA:37,GG:19	0.45	0.649	0.349
LUGG01000003.1	1149128	T	G	0	60	0	G:59,T:61	0.508	0.492	GG:1,TG:57,TT:2	0.5	0.95	0.375
LUGG01000003.1	1189308	G	A	0	60	0	A:42,G:78	0.65	0.35	GA:42,GG:18	0.455	0.7	0.351
LUGG01000003.1	1201746	C	G	3	60	0.05	C:73,G:41	0.64	0.36	CC:16,CG:41	0.461	0.719	0.355
LUGG01000003.1	1399979	G	A	1	60	0.017	A:82,G:36	0.695	0.305	AA:41,GG:18	0.424	0	0.334
LUGG01000003.1	1451064	C	T	0	60	0	C:77,T:43	0.642	0.358	CC:17,CT:43	0.46	0.717	0.354
LUGG01000003.1	1456423	C	T	0	60	0	C:16,T:104	0.867	0.133	CC:2,CT:12,TT:46	0.231	0.2	0.204
LUGG01000003.1	1457844	G	A	0	60	0	A:68,G:52	0.567	0.433	AA:10,GA:48,GG:2	0.491	0.8	0.371
LUGG01000003.1	1468248	T	C	0	60	0	C:51,T:69	0.575	0.425	TC:51,TT:9	0.489	0.85	0.369
LUGG01000003.1	1492712	T	C	0	60	0	C:41,T:79	0.658	0.342	TC:41,TT:19	0.45	0.683	0.349
LUGG01000003.1	1495034	C	T	0	60	0	C:100,T:20	0.833	0.167	CC:44,CT:12,TT:4	0.278	0.2	0.239
LUGG01000003.1	1521065	A	G	0	60	0	A:34,G:86	0.717	0.283	AA:14,AG:6,GG:40	0.406	0.1	0.324
LUGG01000003.1	1534680	G	A	0	60	0	A:41,G:79	0.658	0.342	GA:41,GG:19	0.45	0.683	0.349
LUGG01000003.1	1574220	C	T	0	60	0	C:30,T:90	0.75	0.25	CC:13,CT:4,TT:43	0.375	0.067	0.305
LUGG01000003.1	1575087	C	T	0	60	0	C:101,T:19	0.842	0.158	CC:46,CT:9,TT:5	0.267	0.15	0.231
LUGG01000003.1	1639974	T	C	0	60	0	C:102,T:18	0.85	0.15	CC:46,TC:10,TT:4	0.255	0.167	0.222
LUGG01000003.1	1644934	A	G	0	60	0	A:93,G:27	0.775	0.225	AA:45,AG:3,GG:12	0.349	0.05	0.288
LUGG01000003.1	1771677	T	C	0	60	0	C:25,T:95	0.792	0.208	CC:10,TC:5,TT:45	0.33	0.083	0.275
LUGG01000003.1	1771728	G	A	0	60	0	A:23,G:97	0.808	0.192	AA:9,GA:5,GG:46	0.31	0.083	0.262
LUGG01000003.1	1782406	T	C	0	60	0	C:34,T:86	0.717	0.283	CC:15,TC:4,TT:41	0.406	0.067	0.324
LUGG01000003.1	1783820	G	A	0	60	0	A:70,G:50	0.583	0.417	AA:12,GA:46,GG:2	0.486	0.767	0.368
LUGG01000003.1	1791892	G	A	0	60	0	A:35,G:85	0.708	0.292	AA:16,GA:3,GG:41	0.413	0.05	0.328
LUGG01000003.1	1793003	C	A	0	60	0	A:85,C:35	0.708	0.292	AA:41,CA:3,CC:16	0.413	0.05	0.328
LUGG01000003.1	1850397	G	T	0	60	0	G:53,T:67	0.558	0.442	GG:3,GT:47,TT:10	0.493	0.783	0.372
LUGG01000003.1	1863772	C	T	0	60	0	C:60,T:60	0.5	0.5	CC:2,CT:56,TT:2	0.5	0.933	0.375
LUGG01000003.1	1864251	C	T	0	60	0	C:62,T:58	0.517	0.483	CC:4,CT:54,TT:2	0.499	0.9	0.375
LUGG01000003.1	1869928	A	G	0	60	0	A:79,G:41	0.658	0.342	AA:19,AG:41	0.45	0.683	0.349
LUGG01000003.1	1870124	C	T	0	60	0	C:43,T:77	0.642	0.358	CT:43,TT:17	0.46	0.717	0.354
LUGG01000003.1	1870735	G	A	0	60	0	A:41,G:79	0.658	0.342	GA:41,GG:19	0.45	0.683	0.349
LUGG01000003.1	1884741	A	G	0	60	0	A:68,G:52	0.567	0.433	AA:9,AG:50,GG:1	0.491	0.833	0.371
LUGG01000003.1	1904962	T	G	0	60	0	G:17,T:103	0.858	0.142	GG:6,TG:5,TT:49	0.243	0.083	0.214
LUGG01000003.1	1908286	A	G	0	60	0	A:98,G:22	0.817	0.183	AA:44,AG:10,GG:6	0.299	0.167	0.255
LUGG01000003.1	1909287	A	C	0	60	0	A:94,C:26	0.783	0.217	AA:45,AC:4,CC:11	0.339	0.067	0.282
LUGG01000003.1	1910250	T	C	0	60	0	C:44,T:76	0.633	0.367	TC:44,TT:16	0.464	0.733	0.357
LUGG01000003.1	1928570	G	A	0	60	0	A:41,G:79	0.658	0.342	GA:41,GG:19	0.45	0.683	0.349
LUGG01000003.1	1987918	G	A	0	60	0	A:57,G:63	0.525	0.475	GA:57,GG:3	0.499	0.95	0.374
LUGG01000003.1	2014984	G	C	0	60	0	C:60,G:60	0.5	0.5	CC:9,GC:42,GG:9	0.5	0.7	0.375
LUGG01000003.1	2042709	T	C	0	60	0	C:39,T:81	0.675	0.325	CC:3,TC:33,TT:24	0.439	0.55	0.342
LUGG01000003.1	2049668	G	A	0	60	0	A:41,G:79	0.658	0.342	AA:1,GA:39,GG:20	0.45	0.65	0.349
LUGG01000003.1	2051461	G	A	0	60	0	A:65,G:55	0.542	0.458	AA:6,GA:53,GG:1	0.497	0.883	0.373
LUGG01000003.1	2081329	A	C	0	60	0	A:30,C:90	0.75	0.25	AA:11,AC:8,CC:41	0.375	0.133	0.305
LUGG01000003.1	2120783	T	C	0	60	0	C:44,T:76	0.633	0.367	TC:44,TT:16	0.464	0.733	0.357
LUGG01000003.1	2126057	C	G	0	60	0	C:48,G:72	0.6	0.4	CG:48,GG:12	0.48	0.8	0.365
LUGG01000003.1	2130962	C	T	0	60	0	C:73,T:47	0.608	0.392	CC:14,CT:45,TT:1	0.477	0.75	0.363
LUGG01000003.1	2131669	C	T	0	60	0	C:73,T:47	0.608	0.392	CC:13,CT:47	0.477	0.783	0.363
LUGG01000003.1	2132445	A	G	0	60	0	A:79,G:41	0.658	0.342	AA:19,AG:41	0.45	0.683	0.349
LUGG01000003.1	2133129	G	A	0	60	0	A:62,G:58	0.517	0.483	AA:3,GA:56,GG:1	0.499	0.933	0.375
LUGG01000003.1	2164852	C	G	0	60	0	C:50,G:70	0.583	0.417	CC:1,CG:48,GG:11	0.486	0.8	0.368
LUGG01000003.1	2207825	T	C	0	60	0	C:42,T:78	0.65	0.35	TC:42,TT:18	0.455	0.7	0.351
LUGG01000003.1	2218254	C	T	0	60	0	C:75,T:45	0.625	0.375	CC:16,CT:43,TT:1	0.469	0.717	0.359
LUGG01000003.1	2218322	G	A	0	60	0	A:49,G:71	0.592	0.408	AA:1,GA:47,GG:12	0.483	0.783	0.366
LUGG01000003.1	2262290	G	C	0	60	0	C:41,G:79	0.658	0.342	GC:41,GG:19	0.45	0.683	0.349
LUGG01000003.1	2306423	G	A	0	60	0	A:60,G:60	0.5	0.5	AA:2,GA:56,GG:2	0.5	0.933	0.375
LUGG01000003.1	2307485	A	G	0	60	0	A:57,G:63	0.525	0.475	AG:57,GG:3	0.499	0.95	0.374
LUGG01000003.1	2405299	G	A	0	60	0	A:84,G:36	0.7	0.3	AA:41,GA:2,GG:17	0.42	0.033	0.332
LUGG01000003.1	2415288	C	G	0	60	0	C:22,G:98	0.817	0.183	CC:8,CG:6,GG:46	0.299	0.1	0.255
LUGG01000003.1	2439385	G	T	0	60	0	G:67,T:53	0.558	0.442	GG:11,GT:45,TT:4	0.493	0.75	0.372
LUGG01000003.1	2443167	T	C	0	60	0	C:43,T:77	0.642	0.358	TC:43,TT:17	0.46	0.717	0.354
LUGG01000003.1	2443220	C	T	0	60	0	C:70,T:50	0.583	0.417	CC:12,CT:46,TT:2	0.486	0.767	0.368
LUGG01000003.1	2455483	G	A	0	60	0	A:54,G:66	0.55	0.45	AA:3,GA:48,GG:9	0.495	0.8	0.372
LUGG01000003.1	2471987	C	G	0	60	0	C:78,G:42	0.65	0.35	CC:18,CG:42	0.455	0.7	0.351
LUGG01000003.1	2473813	C	A	0	60	0	A:55,C:65	0.542	0.458	AA:3,CA:49,CC:8	0.497	0.817	0.373
LUGG01000003.1	2486815	C	T	0	60	0	C:68,T:52	0.567	0.433	CC:12,CT:44,TT:4	0.491	0.733	0.371
LUGG01000003.1	2501551	A	G	0	60	0	A:63,G:57	0.525	0.475	AA:5,AG:53,GG:2	0.499	0.883	0.374
LUGG01000003.1	2528161	C	T	0	60	0	C:79,T:41	0.658	0.342	CC:19,CT:41	0.45	0.683	0.349
LUGG01000003.1	2536221	G	A	0	60	0	A:46,G:74	0.617	0.383	GA:46,GG:14	0.473	0.767	0.361
LUGG01000003.1	2558175	T	C	0	60	0	C:57,T:63	0.525	0.475	CC:5,TC:47,TT:8	0.499	0.783	0.374
LUGG01000003.1	2579650	A	G	0	60	0	A:79,G:41	0.658	0.342	AA:19,AG:41	0.45	0.683	0.349
LUGG01000003.1	2605483	T	C	0	60	0	C:59,T:61	0.508	0.492	CC:7,TC:45,TT:8	0.5	0.75	0.375
LUGG01000003.1	2618962	A	G	0	60	0	A:70,G:50	0.583	0.417	AA:10,AG:50	0.486	0.833	0.368
LUGG01000003.1	2621753	G	A	0	60	0	A:101,G:19	0.842	0.158	AA:45,GA:11,GG:4	0.267	0.183	0.231
LUGG01000003.1	2630220	A	G	0	60	0	A:78,G:42	0.65	0.35	AA:18,AG:42	0.455	0.7	0.351
LUGG01000003.1	2630427	G	A	0	60	0	A:47,G:73	0.608	0.392	GA:47,GG:13	0.477	0.783	0.363
LUGG01000003.1	2639196	T	G	0	60	0	G:42,T:78	0.65	0.35	TG:42,TT:18	0.455	0.7	0.351
LUGG01000003.1	2658380	A	T	0	60	0	A:76,T:44	0.633	0.367	AA:16,AT:44	0.464	0.733	0.357
LUGG01000003.1	2688903	T	G	0	60	0	G:43,T:77	0.642	0.358	TG:43,TT:17	0.46	0.717	0.354
LUGG01000003.1	2706276	C	T	0	60	0	C:55,T:65	0.542	0.458	CC:2,CT:51,TT:7	0.497	0.85	0.373
LUGG01000003.1	2707111	C	T	0	60	0	C:103,T:17	0.858	0.142	CC:44,CT:15,TT:1	0.243	0.25	0.214
LUGG01000004.1	85100	T	C	0	60	0	C:44,T:76	0.633	0.367	TC:44,TT:16	0.464	0.733	0.357
LUGG01000004.1	111152	G	A	0	60	0	A:101,G:19	0.842	0.158	AA:45,GA:11,GG:4	0.267	0.183	0.231
LUGG01000004.1	111223	A	G	0	60	0	A:25,G:95	0.792	0.208	AA:7,AG:11,GG:42	0.33	0.183	0.275
LUGG01000004.1	112740	T	C	0	60	0	C:93,T:27	0.775	0.225	CC:42,TC:9,TT:9	0.349	0.15	0.288
LUGG01000004.1	114825	G	A	0	60	0	A:91,G:29	0.758	0.242	AA:42,GA:7,GG:11	0.367	0.117	0.299
LUGG01000004.1	114976	C	T	0	60	0	C:27,T:93	0.775	0.225	CC:10,CT:7,TT:43	0.349	0.117	0.288
LUGG01000004.1	133826	T	C	0	60	0	C:57,T:63	0.525	0.475	CC:5,TC:47,TT:8	0.499	0.783	0.374
LUGG01000004.1	171873	T	C	0	60	0	C:47,T:73	0.608	0.392	TC:47,TT:13	0.477	0.783	0.363
LUGG01000004.1	195947	T	C	0	60	0	C:57,T:63	0.525	0.475	CC:2,TC:53,TT:5	0.499	0.883	0.374
LUGG01000004.1	226455	G	A	0	60	0	A:41,G:79	0.658	0.342	GA:41,GG:19	0.45	0.683	0.349
LUGG01000004.1	243330	A	G	0	60	0	A:16,G:104	0.867	0.133	AA:3,AG:10,GG:47	0.231	0.167	0.204
LUGG01000004.1	243384	A	G	0	60	0	A:16,G:104	0.867	0.133	AA:3,AG:10,GG:47	0.231	0.167	0.204
LUGG01000004.1	244500	C	T	0	60	0	C:16,T:104	0.867	0.133	CC:3,CT:10,TT:47	0.231	0.167	0.204
LUGG01000004.1	245724	C	T	0	60	0	C:79,T:41	0.658	0.342	CC:19,CT:41	0.45	0.683	0.349
LUGG01000004.1	252646	A	C	0	60	0	A:58,C:62	0.517	0.483	AA:5,AC:48,CC:7	0.499	0.8	0.375
LUGG01000004.1	252729	C	T	0	60	0	C:59,T:61	0.508	0.492	CC:5,CT:49,TT:6	0.5	0.817	0.375
LUGG01000004.1	252928	A	G	0	60	0	A:47,G:73	0.608	0.392	AA:1,AG:45,GG:14	0.477	0.75	0.363
LUGG01000004.1	253000	C	G	0	60	0	C:47,G:73	0.608	0.392	CC:1,CG:45,GG:14	0.477	0.75	0.363
LUGG01000004.1	256163	G	A	0	60	0	A:73,G:47	0.608	0.392	AA:14,GA:45,GG:1	0.477	0.75	0.363
LUGG01000004.1	256916	G	A	0	60	0	A:20,G:100	0.833	0.167	AA:4,GA:12,GG:44	0.278	0.2	0.239
LUGG01000004.1	263005	G	A	0	60	0	A:58,G:62	0.517	0.483	AA:5,GA:48,GG:7	0.499	0.8	0.375
LUGG01000004.1	264385	A	G	0	60	0	A:73,G:47	0.608	0.392	AA:14,AG:45,GG:1	0.477	0.75	0.363
LUGG01000004.1	265278	A	G	0	60	0	A:54,G:66	0.55	0.45	AA:3,AG:48,GG:9	0.495	0.8	0.372
LUGG01000004.1	266000	A	G	5	60	0.083	A:91,G:19	0.827	0.173	AA:44,AG:3,GG:8	0.286	0.055	0.245
LUGG01000004.1	271132	A	G	5	60	0.083	A:92,G:18	0.836	0.164	AA:44,AG:4,GG:7	0.274	0.073	0.236
LUGG01000004.1	292095	A	G	0	60	0	A:69,G:51	0.575	0.425	AA:9,AG:51	0.489	0.85	0.369
LUGG01000004.1	293617	T	C	0	60	0	C:16,T:104	0.867	0.133	CC:2,TC:12,TT:46	0.231	0.2	0.204
LUGG01000004.1	296109	G	A	0	60	0	A:61,G:59	0.508	0.492	AA:3,GA:55,GG:2	0.5	0.917	0.375
LUGG01000004.1	298021	C	A	0	60	0	A:56,C:64	0.533	0.467	AA:2,CA:52,CC:6	0.498	0.867	0.374
LUGG01000004.1	298592	C	T	0	60	0	C:66,T:54	0.55	0.45	CC:8,CT:50,TT:2	0.495	0.833	0.372
LUGG01000004.1	299561	T	C	0	60	0	C:54,T:66	0.55	0.45	CC:2,TC:50,TT:8	0.495	0.833	0.372
LUGG01000004.1	301099	G	C	0	60	0	C:57,G:63	0.525	0.475	CC:5,GC:47,GG:8	0.499	0.783	0.374
LUGG01000004.1	301375	T	C	0	60	0	C:57,T:63	0.525	0.475	CC:5,TC:47,TT:8	0.499	0.783	0.374
LUGG01000004.1	302027	C	T	0	60	0	C:63,T:57	0.525	0.475	CC:8,CT:47,TT:5	0.499	0.783	0.374
LUGG01000004.1	306546	G	A	0	60	0	A:41,G:79	0.658	0.342	GA:41,GG:19	0.45	0.683	0.349
LUGG01000004.1	307191	G	A	0	60	0	A:41,G:79	0.658	0.342	GA:41,GG:19	0.45	0.683	0.349
LUGG01000004.1	310027	G	A	0	60	0	A:42,G:78	0.65	0.35	GA:42,GG:18	0.455	0.7	0.351
LUGG01000004.1	310350	A	G	0	60	0	A:78,G:42	0.65	0.35	AA:18,AG:42	0.455	0.7	0.351
LUGG01000004.1	346179	C	T	0	60	0	C:65,T:55	0.542	0.458	CC:10,CT:45,TT:5	0.497	0.75	0.373
LUGG01000004.1	357630	A	G	0	60	0	A:72,G:48	0.6	0.4	AA:12,AG:48	0.48	0.8	0.365
LUGG01000004.1	396227	A	G	0	60	0	A:79,G:41	0.658	0.342	AA:19,AG:41	0.45	0.683	0.349
LUGG01000004.1	456073	T	C	0	60	0	C:60,T:60	0.5	0.5	CC:2,TC:56,TT:2	0.5	0.933	0.375
LUGG01000004.1	495982	A	C	0	60	0	A:62,C:58	0.517	0.483	AA:9,AC:44,CC:7	0.499	0.733	0.375
LUGG01000004.1	497841	A	G	0	60	0	A:60,G:60	0.5	0.5	AA:8,AG:44,GG:8	0.5	0.733	0.375
LUGG01000004.1	514592	A	T	0	60	0	A:61,T:59	0.508	0.492	AA:6,AT:49,TT:5	0.5	0.817	0.375
LUGG01000004.1	523594	C	T	0	60	0	C:79,T:41	0.658	0.342	CC:19,CT:41	0.45	0.683	0.349
LUGG01000004.1	525561	T	G	0	60	0	G:54,T:66	0.55	0.45	GG:3,TG:48,TT:9	0.495	0.8	0.372
LUGG01000004.1	535315	T	C	0	60	0	C:44,T:76	0.633	0.367	TC:44,TT:16	0.464	0.733	0.357
LUGG01000004.1	538312	C	T	0	60	0	C:79,T:41	0.658	0.342	CC:19,CT:41	0.45	0.683	0.349
LUGG01000004.1	538373	T	C	0	60	0	C:49,T:71	0.592	0.408	TC:49,TT:11	0.483	0.817	0.366
LUGG01000004.1	540081	A	C	0	60	0	A:98,C:22	0.817	0.183	AA:41,AC:16,CC:3	0.299	0.267	0.255
LUGG01000004.1	559133	C	T	0	60	0	C:22,T:98	0.817	0.183	CC:3,CT:16,TT:41	0.299	0.267	0.255
LUGG01000004.1	595972	G	A	0	60	0	A:68,G:52	0.567	0.433	AA:11,GA:46,GG:3	0.491	0.767	0.371
LUGG01000004.1	609370	G	A	0	60	0	A:41,G:79	0.658	0.342	GA:41,GG:19	0.45	0.683	0.349
LUGG01000004.1	610981	G	C	0	60	0	C:41,G:79	0.658	0.342	GC:41,GG:19	0.45	0.683	0.349
LUGG01000004.1	621087	G	A	0	60	0	A:36,G:84	0.7	0.3	AA:2,GA:32,GG:26	0.42	0.533	0.332
LUGG01000004.1	631473	C	T	4	60	0.067	C:22,T:90	0.804	0.196	CC:8,CT:6,TT:42	0.316	0.107	0.266
LUGG01000004.1	639025	G	A	0	60	0	A:49,G:71	0.592	0.408	GA:49,GG:11	0.483	0.817	0.366
LUGG01000004.1	648079	G	A	0	60	0	A:46,G:74	0.617	0.383	AA:2,GA:42,GG:16	0.473	0.7	0.361
LUGG01000004.1	680842	C	T	0	60	0	C:73,T:47	0.608	0.392	CC:13,CT:47	0.477	0.783	0.363
LUGG01000004.1	684069	C	T	0	60	0	C:74,T:46	0.617	0.383	CC:14,CT:46	0.473	0.767	0.361
LUGG01000004.1	696822	T	A	0	60	0	A:46,T:74	0.617	0.383	AA:1,TA:44,TT:15	0.473	0.733	0.361
LUGG01000004.1	774724	C	T	0	60	0	C:76,T:44	0.633	0.367	CC:16,CT:44	0.464	0.733	0.357
LUGG01000004.1	786401	A	G	0	60	0	A:77,G:43	0.642	0.358	AA:17,AG:43	0.46	0.717	0.354
LUGG01000004.1	787300	G	C	0	60	0	C:43,G:77	0.642	0.358	GC:43,GG:17	0.46	0.717	0.354
LUGG01000004.1	787369	A	C	0	60	0	A:101,C:19	0.842	0.158	AA:46,AC:9,CC:5	0.267	0.15	0.231
LUGG01000004.1	787510	C	T	0	60	0	C:73,T:47	0.608	0.392	CC:13,CT:47	0.477	0.783	0.363
LUGG01000004.1	791832	T	C	0	60	0	C:42,T:78	0.65	0.35	TC:42,TT:18	0.455	0.7	0.351
LUGG01000004.1	792446	C	T	0	60	0	C:78,T:42	0.65	0.35	CC:18,CT:42	0.455	0.7	0.351
LUGG01000004.1	792509	A	G	0	60	0	A:78,G:42	0.65	0.35	AA:18,AG:42	0.455	0.7	0.351
LUGG01000004.1	793326	T	C	0	60	0	C:43,T:77	0.642	0.358	TC:43,TT:17	0.46	0.717	0.354
LUGG01000004.1	793661	T	C	0	60	0	C:43,T:77	0.642	0.358	TC:43,TT:17	0.46	0.717	0.354
LUGG01000004.1	795781	C	T	0	60	0	C:53,T:67	0.558	0.442	CC:1,CT:51,TT:8	0.493	0.85	0.372
LUGG01000004.1	799949	T	G	0	60	0	G:44,T:76	0.633	0.367	TG:44,TT:16	0.464	0.733	0.357
LUGG01000004.1	802689	C	T	0	60	0	C:70,T:50	0.583	0.417	CC:10,CT:50	0.486	0.833	0.368
LUGG01000004.1	823457	A	G	0	60	0	A:30,G:90	0.75	0.25	AA:11,AG:8,GG:41	0.375	0.133	0.305
LUGG01000004.1	833960	T	C	0	60	0	C:50,T:70	0.583	0.417	CC:3,TC:44,TT:13	0.486	0.733	0.368
LUGG01000004.1	851123	C	T	0	60	0	C:71,T:49	0.592	0.408	CC:11,CT:49	0.483	0.817	0.366
LUGG01000004.1	856061	C	T	0	60	0	C:63,T:57	0.525	0.475	CC:8,CT:47,TT:5	0.499	0.783	0.374
LUGG01000004.1	859680	C	T	0	60	0	C:64,T:56	0.533	0.467	CC:4,CT:56	0.498	0.933	0.374
LUGG01000004.1	885052	G	A	0	60	0	A:102,G:18	0.85	0.15	AA:45,GA:12,GG:3	0.255	0.2	0.222
LUGG01000004.1	885370	C	T	0	60	0	C:78,T:42	0.65	0.35	CC:18,CT:42	0.455	0.7	0.351
LUGG01000004.1	894720	T	C	0	60	0	C:47,T:73	0.608	0.392	CC:3,TC:41,TT:16	0.477	0.683	0.363
LUGG01000004.1	895456	C	T	0	60	0	C:76,T:44	0.633	0.367	CC:16,CT:44	0.464	0.733	0.357
LUGG01000004.1	896908	T	C	0	60	0	C:41,T:79	0.658	0.342	TC:41,TT:19	0.45	0.683	0.349
LUGG01000004.1	913860	C	G	0	60	0	C:73,G:47	0.608	0.392	CC:14,CG:45,GG:1	0.477	0.75	0.363
LUGG01000004.1	966020	C	T	0	60	0	C:69,T:51	0.575	0.425	CC:13,CT:43,TT:4	0.489	0.717	0.369
LUGG01000004.1	994680	C	T	0	60	0	C:79,T:41	0.658	0.342	CC:19,CT:41	0.45	0.683	0.349
LUGG01000004.1	1038372	G	A	3	60	0.05	A:46,G:68	0.596	0.404	AA:3,GA:40,GG:14	0.481	0.702	0.366
LUGG01000004.1	1123958	G	A	0	60	0	A:68,G:52	0.567	0.433	AA:9,GA:50,GG:1	0.491	0.833	0.371
LUGG01000004.1	1139601	T	C	0	60	0	C:70,T:50	0.583	0.417	CC:11,TC:48,TT:1	0.486	0.8	0.368
LUGG01000004.1	1172410	C	T	0	60	0	C:71,T:49	0.592	0.408	CC:11,CT:49	0.483	0.817	0.366
LUGG01000004.1	1201871	T	C	0	60	0	C:57,T:63	0.525	0.475	CC:1,TC:55,TT:4	0.499	0.917	0.374
LUGG01000004.1	1214145	C	T	0	60	0	C:64,T:56	0.533	0.467	CC:6,CT:52,TT:2	0.498	0.867	0.374
LUGG01000004.1	1254246	G	A	0	60	0	A:45,G:75	0.625	0.375	GA:45,GG:15	0.469	0.75	0.359
LUGG01000004.1	1255775	A	G	0	60	0	A:50,G:70	0.583	0.417	AA:1,AG:48,GG:11	0.486	0.8	0.368
LUGG01000004.1	1281811	G	A	0	60	0	A:69,G:51	0.575	0.425	AA:9,GA:51	0.489	0.85	0.369
LUGG01000004.1	1283727	T	A	0	60	0	A:43,T:77	0.642	0.358	TA:43,TT:17	0.46	0.717	0.354
LUGG01000004.1	1307315	T	G	0	60	0	G:16,T:104	0.867	0.133	GG:3,TG:10,TT:47	0.231	0.167	0.204
LUGG01000004.1	1309936	A	T	0	60	0	A:74,T:46	0.617	0.383	AA:15,AT:44,TT:1	0.473	0.733	0.361
LUGG01000004.1	1316195	C	T	0	60	0	C:69,T:51	0.575	0.425	CC:11,CT:47,TT:2	0.489	0.783	0.369
LUGG01000004.1	1318824	C	T	0	60	0	C:34,T:86	0.717	0.283	CC:15,CT:4,TT:41	0.406	0.067	0.324
LUGG01000004.1	1457620	A	G	0	60	0	A:103,G:17	0.858	0.142	AA:47,AG:9,GG:4	0.243	0.15	0.214
LUGG01000004.1	1458683	G	A	0	60	0	A:17,G:103	0.858	0.142	AA:4,GA:9,GG:47	0.243	0.15	0.214
LUGG01000004.1	1460343	A	G	0	60	0	A:104,G:16	0.867	0.133	AA:47,AG:10,GG:3	0.231	0.167	0.204
LUGG01000004.1	1462429	G	A	0	60	0	A:94,G:26	0.783	0.217	AA:41,GA:12,GG:7	0.339	0.2	0.282
LUGG01000004.1	1462675	T	C	0	60	0	C:18,T:102	0.85	0.15	CC:4,TC:10,TT:46	0.255	0.167	0.222
LUGG01000004.1	1469576	C	T	0	60	0	C:21,T:99	0.825	0.175	CC:3,CT:15,TT:42	0.289	0.25	0.247
LUGG01000004.1	1472208	T	C	0	60	0	C:88,T:32	0.733	0.267	CC:40,TC:8,TT:12	0.391	0.133	0.315
LUGG01000004.1	1480284	A	G	0	60	0	A:102,G:18	0.85	0.15	AA:46,AG:10,GG:4	0.255	0.167	0.222
LUGG01000004.1	1480525	G	A	0	60	0	A:89,G:31	0.742	0.258	AA:41,GA:7,GG:12	0.383	0.117	0.31
LUGG01000004.1	1493305	C	G	0	60	0	C:76,G:44	0.633	0.367	CC:16,CG:44	0.464	0.733	0.357
LUGG01000004.1	1494510	C	T	0	60	0	C:79,T:41	0.658	0.342	CC:19,CT:41	0.45	0.683	0.349
LUGG01000004.1	1498196	G	A	0	60	0	A:68,G:52	0.567	0.433	AA:8,GA:52	0.491	0.867	0.371
LUGG01000004.1	1499971	T	C	0	60	0	C:44,T:76	0.633	0.367	TC:44,TT:16	0.464	0.733	0.357
LUGG01000004.1	1540290	C	T	0	60	0	C:79,T:41	0.658	0.342	CC:19,CT:41	0.45	0.683	0.349
LUGG01000004.1	1543280	G	C	0	60	0	C:51,G:69	0.575	0.425	CC:1,GC:49,GG:10	0.489	0.817	0.369
LUGG01000004.1	1637835	G	A	0	60	0	A:42,G:78	0.65	0.35	GA:42,GG:18	0.455	0.7	0.351
LUGG01000004.1	1639553	A	G	0	60	0	A:76,G:44	0.633	0.367	AA:16,AG:44	0.464	0.733	0.357
LUGG01000004.1	1678411	G	A	0	60	0	A:46,G:74	0.617	0.383	GA:46,GG:14	0.473	0.767	0.361
LUGG01000004.1	1678593	G	A	0	60	0	A:94,G:26	0.783	0.217	AA:44,GA:6,GG:10	0.339	0.1	0.282
LUGG01000004.1	1798364	C	A	0	60	0	A:41,C:79	0.658	0.342	CA:41,CC:19	0.45	0.683	0.349
LUGG01000004.1	1852985	G	A	0	60	0	A:41,G:79	0.658	0.342	GA:41,GG:19	0.45	0.683	0.349
LUGG01000004.1	1960358	G	A	0	60	0	A:55,G:65	0.542	0.458	AA:3,GA:49,GG:8	0.497	0.817	0.373
LUGG01000004.1	1999658	G	A	0	60	0	A:43,G:77	0.642	0.358	GA:43,GG:17	0.46	0.717	0.354
LUGG01000004.1	2022668	T	C	0	60	0	C:63,T:57	0.525	0.475	CC:6,TC:51,TT:3	0.499	0.85	0.374
LUGG01000004.1	2025504	G	A	0	60	0	A:45,G:75	0.625	0.375	GA:45,GG:15	0.469	0.75	0.359
LUGG01000004.1	2028984	T	C	0	60	0	C:41,T:79	0.658	0.342	TC:41,TT:19	0.45	0.683	0.349
LUGG01000004.1	2029348	G	A	0	60	0	A:65,G:55	0.542	0.458	AA:7,GA:51,GG:2	0.497	0.85	0.373
LUGG01000004.1	2068917	T	C	0	60	0	C:85,T:35	0.708	0.292	CC:41,TC:3,TT:16	0.413	0.05	0.328
LUGG01000004.1	2130227	T	C	0	60	0	C:63,T:57	0.525	0.475	CC:6,TC:51,TT:3	0.499	0.85	0.374
LUGG01000004.1	2133783	A	G	0	60	0	A:98,G:22	0.817	0.183	AA:44,AG:10,GG:6	0.299	0.167	0.255
LUGG01000004.1	2151366	A	G	0	60	0	A:79,G:41	0.658	0.342	AA:19,AG:41	0.45	0.683	0.349
LUGG01000004.1	2151443	C	T	0	60	0	C:90,T:30	0.75	0.25	CC:30,CT:30	0.375	0.5	0.305
LUGG01000004.1	2151621	T	C	0	60	0	C:62,T:58	0.517	0.483	CC:3,TC:56,TT:1	0.499	0.933	0.375
LUGG01000004.1	2155695	A	G	0	60	0	A:70,G:50	0.583	0.417	AA:10,AG:50	0.486	0.833	0.368
LUGG01000005.1	2978	C	G	0	60	0	C:72,G:48	0.6	0.4	CC:12,CG:48	0.48	0.8	0.365
LUGG01000005.1	139536	T	C	0	60	0	C:41,T:79	0.658	0.342	TC:41,TT:19	0.45	0.683	0.349
LUGG01000005.1	155461	T	C	2	60	0.033	C:22,T:94	0.81	0.19	CC:4,TC:14,TT:40	0.307	0.241	0.26
LUGG01000005.1	156383	T	G	1	60	0.017	G:93,T:25	0.788	0.212	GG:44,TG:5,TT:10	0.334	0.085	0.278
LUGG01000005.1	205855	G	A	1	60	0.017	A:52,G:66	0.559	0.441	AA:3,GA:46,GG:10	0.493	0.78	0.371
LUGG01000005.1	304638	C	T	0	60	0	C:43,T:77	0.642	0.358	CT:43,TT:17	0.46	0.717	0.354
LUGG01000005.1	338280	G	A	1	60	0.017	A:43,G:75	0.636	0.364	GA:43,GG:16	0.463	0.729	0.356
LUGG01000005.1	347477	T	C	0	60	0	C:59,T:61	0.508	0.492	CC:8,TC:43,TT:9	0.5	0.717	0.375
LUGG01000005.1	374028	C	T	2	60	0.033	C:71,T:45	0.612	0.388	CC:13,CT:45	0.475	0.776	0.362
LUGG01000005.1	391530	G	A	0	60	0	A:21,G:99	0.825	0.175	AA:7,GA:7,GG:46	0.289	0.117	0.247
LUGG01000005.1	456022	G	A	0	60	0	A:17,G:103	0.858	0.142	AA:3,GA:11,GG:46	0.243	0.183	0.214
LUGG01000005.1	474197	T	C	0	60	0	C:44,T:76	0.633	0.367	TC:44,TT:16	0.464	0.733	0.357
LUGG01000005.1	482717	C	T	3	60	0.05	C:28,T:86	0.754	0.246	CC:13,CT:2,TT:42	0.371	0.035	0.302
LUGG01000005.1	487270	T	C	0	60	0	C:57,T:63	0.525	0.475	CC:3,TC:51,TT:6	0.499	0.85	0.374
LUGG01000005.1	596806	G	A	0	60	0	A:82,G:38	0.683	0.317	AA:41,GG:19	0.433	0	0.339
LUGG01000005.1	597286	G	A	0	60	0	A:86,G:34	0.717	0.283	AA:41,GA:4,GG:15	0.406	0.067	0.324
LUGG01000005.1	616318	C	T	0	60	0	C:73,T:47	0.608	0.392	CC:13,CT:47	0.477	0.783	0.363
LUGG01000005.1	642058	A	G	0	60	0	A:79,G:41	0.658	0.342	AA:19,AG:41	0.45	0.683	0.349
LUGG01000005.1	662224	G	A	0	60	0	A:16,G:104	0.867	0.133	AA:5,GA:6,GG:49	0.231	0.1	0.204
LUGG01000005.1	672668	C	T	0	60	0	C:77,T:43	0.642	0.358	CC:17,CT:43	0.46	0.717	0.354
LUGG01000005.1	680275	A	G	0	60	0	A:72,G:48	0.6	0.4	AA:13,AG:46,GG:1	0.48	0.767	0.365
LUGG01000005.1	692354	T	C	0	60	0	C:73,T:47	0.608	0.392	CC:13,TC:47	0.477	0.783	0.363
LUGG01000005.1	692779	G	C	0	60	0	C:16,G:104	0.867	0.133	CC:3,GC:10,GG:47	0.231	0.167	0.204
LUGG01000005.1	722054	G	T	0	60	0	G:75,T:45	0.625	0.375	GG:15,GT:45	0.469	0.75	0.359
LUGG01000005.1	730347	T	C	0	60	0	C:79,T:41	0.658	0.342	CC:19,TC:41	0.45	0.683	0.349
LUGG01000005.1	731741	T	C	0	60	0	C:77,T:43	0.642	0.358	CC:17,TC:43	0.46	0.717	0.354
LUGG01000005.1	761234	C	T	0	60	0	C:31,T:89	0.742	0.258	CC:13,CT:5,TT:42	0.383	0.083	0.31
LUGG01000005.1	785174	C	T	0	60	0	C:31,T:89	0.742	0.258	CC:12,CT:7,TT:41	0.383	0.117	0.31
LUGG01000005.1	813850	G	A	0	60	0	A:16,G:104	0.867	0.133	AA:5,GA:6,GG:49	0.231	0.1	0.204
LUGG01000005.1	815855	A	G	0	60	0	A:68,G:52	0.567	0.433	AA:9,AG:50,GG:1	0.491	0.833	0.371
LUGG01000005.1	817262	A	G	0	60	0	A:79,G:41	0.658	0.342	AA:19,AG:41	0.45	0.683	0.349
LUGG01000005.1	821122	T	C	0	60	0	C:41,T:79	0.658	0.342	TC:41,TT:19	0.45	0.683	0.349
LUGG01000005.1	822279	G	A	0	60	0	A:46,G:74	0.617	0.383	GA:46,GG:14	0.473	0.767	0.361
LUGG01000005.1	851485	A	G	0	60	0	A:69,G:51	0.575	0.425	AA:13,AG:43,GG:4	0.489	0.717	0.369
LUGG01000005.1	914749	C	T	4	60	0.067	C:71,T:41	0.634	0.366	CC:15,CT:41	0.464	0.732	0.356
LUGG01000005.1	924697	T	C	0	60	0	C:69,T:51	0.575	0.425	CC:10,TC:49,TT:1	0.489	0.817	0.369
LUGG01000005.1	931899	A	G	0	60	0	A:79,G:41	0.658	0.342	AA:19,AG:41	0.45	0.683	0.349
LUGG01000005.1	935033	G	T	0	60	0	G:79,T:41	0.658	0.342	GG:19,GT:41	0.45	0.683	0.349
LUGG01000005.1	939054	C	T	0	60	0	C:47,T:73	0.608	0.392	CC:1,CT:45,TT:14	0.477	0.75	0.363
LUGG01000005.1	939962	G	A	0	60	0	A:73,G:47	0.608	0.392	AA:14,GA:45,GG:1	0.477	0.75	0.363
LUGG01000005.1	940967	A	G	0	60	0	A:79,G:41	0.658	0.342	AA:19,AG:41	0.45	0.683	0.349
LUGG01000005.1	944244	C	G	0	60	0	C:79,G:41	0.658	0.342	CC:19,CG:41	0.45	0.683	0.349
LUGG01000005.1	945435	C	T	0	60	0	C:70,T:50	0.583	0.417	CC:11,CT:48,TT:1	0.486	0.8	0.368
LUGG01000005.1	950684	A	G	0	60	0	A:37,G:83	0.692	0.308	AA:18,AG:1,GG:41	0.427	0.017	0.336
LUGG01000005.1	950783	C	T	0	60	0	C:69,T:51	0.575	0.425	CC:9,CT:51	0.489	0.85	0.369
LUGG01000005.1	960453	A	G	0	60	0	A:103,G:17	0.858	0.142	AA:49,AG:5,GG:6	0.243	0.083	0.214
LUGG01000005.1	962883	C	T	0	60	0	C:79,T:41	0.658	0.342	CC:19,CT:41	0.45	0.683	0.349
LUGG01000005.1	1010378	C	T	0	60	0	C:79,T:41	0.658	0.342	CC:19,CT:41	0.45	0.683	0.349
LUGG01000005.1	1022837	C	T	0	60	0	C:76,T:44	0.633	0.367	CC:16,CT:44	0.464	0.733	0.357
LUGG01000005.1	1113710	G	A	0	60	0	A:49,G:71	0.592	0.408	GA:49,GG:11	0.483	0.817	0.366
LUGG01000005.1	1139332	A	G	2	60	0.033	A:21,G:95	0.819	0.181	AA:7,AG:7,GG:44	0.297	0.121	0.253
LUGG01000005.1	1174311	T	C	0	60	0	C:99,T:21	0.825	0.175	CC:44,TC:11,TT:5	0.289	0.183	0.247
LUGG01000005.1	1182965	A	G	0	60	0	A:79,G:41	0.658	0.342	AA:19,AG:41	0.45	0.683	0.349
LUGG01000005.1	1199871	A	G	0	60	0	A:44,G:76	0.633	0.367	AA:1,AG:42,GG:17	0.464	0.7	0.357
LUGG01000005.1	1202790	C	T	0	60	0	C:47,T:73	0.608	0.392	CC:1,CT:45,TT:14	0.477	0.75	0.363
LUGG01000005.1	1204551	T	C	0	60	0	C:41,T:79	0.658	0.342	TC:41,TT:19	0.45	0.683	0.349
LUGG01000005.1	1205146	G	A	0	60	0	A:21,G:99	0.825	0.175	AA:10,GA:1,GG:49	0.289	0.017	0.247
LUGG01000005.1	1205486	A	G	0	60	0	A:47,G:73	0.608	0.392	AA:1,AG:45,GG:14	0.477	0.75	0.363
LUGG01000005.1	1205651	C	T	0	60	0	C:76,T:44	0.633	0.367	CC:16,CT:44	0.464	0.733	0.357
LUGG01000005.1	1205975	G	A	0	60	0	A:23,G:97	0.808	0.192	AA:11,GA:1,GG:48	0.31	0.017	0.262
LUGG01000005.1	1231304	G	A	0	60	0	A:41,G:79	0.658	0.342	GA:41,GG:19	0.45	0.683	0.349
LUGG01000005.1	1233709	C	T	0	60	0	C:102,T:18	0.85	0.15	CC:46,CT:10,TT:4	0.255	0.167	0.222
LUGG01000005.1	1242905	C	T	0	60	0	C:79,T:41	0.658	0.342	CC:19,CT:41	0.45	0.683	0.349
LUGG01000005.1	1249625	G	A	0	60	0	A:97,G:23	0.808	0.192	AA:42,GA:13,GG:5	0.31	0.217	0.262
LUGG01000005.1	1298502	A	T	0	60	0	A:78,T:42	0.65	0.35	AA:18,AT:42	0.455	0.7	0.351
LUGG01000005.1	1357244	G	A	1	60	0.017	A:39,G:79	0.669	0.331	GA:39,GG:20	0.443	0.661	0.345
LUGG01000005.1	1440348	G	T	0	60	0	G:75,T:45	0.625	0.375	GG:15,GT:45	0.469	0.75	0.359
LUGG01000005.1	1468386	G	A	0	60	0	A:70,G:50	0.583	0.417	AA:10,GA:50	0.486	0.833	0.368
LUGG01000005.1	1477655	G	A	0	60	0	A:44,G:76	0.633	0.367	GA:44,GG:16	0.464	0.733	0.357
LUGG01000005.1	1477760	G	A	0	60	0	A:57,G:63	0.525	0.475	AA:4,GA:49,GG:7	0.499	0.817	0.374
LUGG01000005.1	1494681	G	A	6	60	0.1	A:51,G:57	0.528	0.472	AA:5,GA:41,GG:8	0.498	0.759	0.374
LUGG01000005.1	1595035	A	T	0	60	0	A:29,T:91	0.758	0.242	AA:12,AT:5,TT:43	0.367	0.083	0.299
LUGG01000005.1	1597819	G	T	0	60	0	G:102,T:18	0.85	0.15	GG:42,GT:18	0.255	0.3	0.222
LUGG01000005.1	1627293	G	A	1	60	0.017	A:40,G:78	0.661	0.339	GA:40,GG:19	0.448	0.678	0.348
LUGG01000005.1	1777514	T	C	5	60	0.083	C:33,T:77	0.7	0.3	CC:10,TC:13,TT:32	0.42	0.236	0.332
LUGG01000005.1	1864406	G	A	6	60	0.1	A:54,G:54	0.5	0.5	AA:3,GA:48,GG:3	0.5	0.889	0.375
LUGG01000005.1	1867135	G	A	4	60	0.067	A:61,G:51	0.545	0.455	AA:5,GA:51	0.496	0.911	0.373
LUGG01000005.1	1912971	C	G	0	60	0	C:54,G:66	0.55	0.45	CG:54,GG:6	0.495	0.9	0.372
LUGG01000005.1	1922115	A	T	0	60	0	A:99,T:21	0.825	0.175	AA:44,AT:11,TT:5	0.289	0.183	0.247
LUGG01000005.1	1961690	T	C	0	60	0	C:54,T:66	0.55	0.45	CC:1,TC:52,TT:7	0.495	0.867	0.372
LUGG01000005.1	2004185	G	A	0	60	0	A:41,G:79	0.658	0.342	GA:41,GG:19	0.45	0.683	0.349
LUGG01000005.1	2007899	C	T	0	60	0	C:77,T:43	0.642	0.358	CC:18,CT:41,TT:1	0.46	0.683	0.354
LUGG01000005.1	2008004	G	A	1	60	0.017	A:44,G:74	0.627	0.373	GA:44,GG:15	0.468	0.746	0.358
LUGG01000005.1	2013685	C	A	0	60	0	A:18,C:102	0.85	0.15	AA:6,CA:6,CC:48	0.255	0.1	0.222
LUGG01000005.1	2050465	C	T	1	60	0.017	C:31,T:87	0.737	0.263	CC:13,CT:5,TT:41	0.387	0.085	0.312
LUGG01000005.1	2069838	C	T	2	60	0.033	C:97,T:19	0.836	0.164	CC:44,CT:9,TT:5	0.274	0.155	0.236
LUGG01000005.1	2094251	T	C	2	60	0.033	C:88,T:28	0.759	0.241	CC:35,TC:18,TT:5	0.366	0.31	0.299
LUGG01000006.1	71556	T	G	0	60	0	G:41,T:79	0.658	0.342	TG:41,TT:19	0.45	0.683	0.349
LUGG01000006.1	74186	G	A	0	60	0	A:56,G:64	0.533	0.467	AA:7,GA:42,GG:11	0.498	0.7	0.374
LUGG01000006.1	76323	C	T	0	60	0	C:64,T:56	0.533	0.467	CC:11,CT:42,TT:7	0.498	0.7	0.374
LUGG01000006.1	77158	C	G	0	60	0	C:80,G:40	0.667	0.333	CC:20,CG:40	0.444	0.667	0.346
LUGG01000006.1	81054	C	T	0	60	0	C:67,T:53	0.558	0.442	CC:8,CT:51,TT:1	0.493	0.85	0.372
LUGG01000006.1	81650	A	G	0	60	0	A:45,G:75	0.625	0.375	AG:45,GG:15	0.469	0.75	0.359
LUGG01000006.1	94174	A	G	0	60	0	A:76,G:44	0.633	0.367	AA:16,AG:44	0.464	0.733	0.357
LUGG01000006.1	95899	G	T	0	60	0	G:76,T:44	0.633	0.367	GG:16,GT:44	0.464	0.733	0.357
LUGG01000006.1	105747	C	G	0	60	0	C:79,G:41	0.658	0.342	CC:19,CG:41	0.45	0.683	0.349
LUGG01000006.1	123793	T	C	0	60	0	C:79,T:41	0.658	0.342	CC:19,TC:41	0.45	0.683	0.349
LUGG01000006.1	134631	G	A	0	60	0	A:57,G:63	0.525	0.475	GA:57,GG:3	0.499	0.95	0.374
LUGG01000006.1	142481	A	C	0	60	0	A:103,C:17	0.858	0.142	AA:50,AC:3,CC:7	0.243	0.05	0.214
LUGG01000006.1	203914	A	G	0	60	0	A:63,G:57	0.525	0.475	AA:8,AG:47,GG:5	0.499	0.783	0.374
LUGG01000006.1	206894	C	T	0	60	0	C:49,T:71	0.592	0.408	CC:1,CT:47,TT:12	0.483	0.783	0.366
LUGG01000006.1	231687	T	G	0	60	0	G:62,T:58	0.517	0.483	GG:8,TG:46,TT:6	0.499	0.767	0.375
LUGG01000006.1	358754	G	C	0	60	0	C:56,G:64	0.533	0.467	CC:3,GC:50,GG:7	0.498	0.833	0.374
LUGG01000006.1	368073	A	G	0	60	0	A:48,G:72	0.6	0.4	AA:2,AG:44,GG:14	0.48	0.733	0.365
LUGG01000006.1	371487	C	T	0	60	0	C:56,T:64	0.533	0.467	CC:5,CT:46,TT:9	0.498	0.767	0.374
LUGG01000006.1	381389	A	G	0	60	0	A:79,G:41	0.658	0.342	AA:19,AG:41	0.45	0.683	0.349
LUGG01000006.1	382893	G	A	0	60	0	A:41,G:79	0.658	0.342	GA:41,GG:19	0.45	0.683	0.349
LUGG01000006.1	386544	G	A	0	60	0	A:69,G:51	0.575	0.425	AA:10,GA:49,GG:1	0.489	0.817	0.369
LUGG01000006.1	405816	G	A	0	60	0	A:82,G:38	0.683	0.317	AA:41,GG:19	0.433	0	0.339
LUGG01000006.1	412841	G	A	0	60	0	A:57,G:63	0.525	0.475	AA:4,GA:49,GG:7	0.499	0.817	0.374
LUGG01000006.1	487634	C	A	0	60	0	A:86,C:34	0.717	0.283	AA:41,CA:4,CC:15	0.406	0.067	0.324
LUGG01000006.1	502130	A	G	0	60	0	A:33,G:87	0.725	0.275	AA:14,AG:5,GG:41	0.399	0.083	0.319
LUGG01000006.1	523879	G	A	0	60	0	A:41,G:79	0.658	0.342	GA:41,GG:19	0.45	0.683	0.349
LUGG01000006.1	533203	G	A	0	60	0	A:62,G:58	0.517	0.483	AA:6,GA:50,GG:4	0.499	0.833	0.375
LUGG01000006.1	588671	G	A	0	60	0	A:42,G:78	0.65	0.35	GA:42,GG:18	0.455	0.7	0.351
LUGG01000006.1	597975	A	C	0	60	0	A:68,C:52	0.567	0.433	AA:8,AC:52	0.491	0.867	0.371
LUGG01000006.1	598098	G	A	0	60	0	A:99,G:21	0.825	0.175	AA:41,GA:17,GG:2	0.289	0.283	0.247
LUGG01000006.1	609618	T	C	0	60	0	C:55,T:65	0.542	0.458	CC:3,TC:49,TT:8	0.497	0.817	0.373
LUGG01000006.1	618584	C	T	0	60	0	C:79,T:41	0.658	0.342	CC:19,CT:41	0.45	0.683	0.349
LUGG01000006.1	713200	G	A	0	60	0	A:17,G:103	0.858	0.142	AA:4,GA:9,GG:47	0.243	0.15	0.214
LUGG01000006.1	713409	T	C	0	60	0	C:17,T:103	0.858	0.142	CC:4,TC:9,TT:47	0.243	0.15	0.214
LUGG01000006.1	713541	G	A	0	60	0	A:41,G:79	0.658	0.342	GA:41,GG:19	0.45	0.683	0.349
LUGG01000006.1	714532	A	G	0	60	0	A:103,G:17	0.858	0.142	AA:47,AG:9,GG:4	0.243	0.15	0.214
LUGG01000006.1	716444	G	A	0	60	0	A:60,G:60	0.5	0.5	AA:5,GA:50,GG:5	0.5	0.833	0.375
LUGG01000006.1	716652	T	C	0	60	0	C:60,T:60	0.5	0.5	CC:5,TC:50,TT:5	0.5	0.833	0.375
LUGG01000006.1	718221	A	G	0	60	0	A:58,G:62	0.517	0.483	AA:4,AG:50,GG:6	0.499	0.833	0.375
LUGG01000006.1	718330	C	T	0	60	0	C:58,T:62	0.517	0.483	CC:4,CT:50,TT:6	0.499	0.833	0.375
LUGG01000006.1	720743	C	T	0	60	0	C:58,T:62	0.517	0.483	CC:4,CT:50,TT:6	0.499	0.833	0.375
LUGG01000006.1	720841	G	A	0	60	0	A:62,G:58	0.517	0.483	AA:6,GA:50,GG:4	0.499	0.833	0.375
LUGG01000006.1	722280	G	A	0	60	0	A:43,G:77	0.642	0.358	GA:43,GG:17	0.46	0.717	0.354
LUGG01000006.1	722823	C	T	0	60	0	C:58,T:62	0.517	0.483	CC:4,CT:50,TT:6	0.499	0.833	0.375
LUGG01000006.1	723389	T	A	0	60	0	A:62,T:58	0.517	0.483	AA:6,TA:50,TT:4	0.499	0.833	0.375
LUGG01000006.1	726277	A	G	0	60	0	A:64,G:56	0.533	0.467	AA:8,AG:48,GG:4	0.498	0.8	0.374
LUGG01000006.1	734899	C	T	0	60	0	C:79,T:41	0.658	0.342	CC:19,CT:41	0.45	0.683	0.349
LUGG01000006.1	738115	G	A	0	60	0	A:45,G:75	0.625	0.375	GA:45,GG:15	0.469	0.75	0.359
LUGG01000006.1	758466	A	G	0	60	0	A:62,G:58	0.517	0.483	AA:4,AG:54,GG:2	0.499	0.9	0.375
LUGG01000006.1	770587	A	G	0	60	0	A:79,G:41	0.658	0.342	AA:19,AG:41	0.45	0.683	0.349
LUGG01000006.1	775508	T	C	0	60	0	C:20,T:100	0.833	0.167	CC:5,TC:10,TT:45	0.278	0.167	0.239
LUGG01000006.1	793383	A	G	0	60	0	A:67,G:53	0.558	0.442	AA:7,AG:53	0.493	0.883	0.372
LUGG01000006.1	796881	A	G	0	60	0	A:72,G:48	0.6	0.4	AA:13,AG:46,GG:1	0.48	0.767	0.365
LUGG01000006.1	802698	G	A	0	60	0	A:93,G:27	0.775	0.225	AA:41,GA:11,GG:8	0.349	0.183	0.288
LUGG01000006.1	890115	G	C	0	60	0	C:47,G:73	0.608	0.392	GC:47,GG:13	0.477	0.783	0.363
LUGG01000006.1	892574	G	A	0	60	0	A:50,G:70	0.583	0.417	GA:50,GG:10	0.486	0.833	0.368
LUGG01000006.1	893407	C	T	0	60	0	C:63,T:57	0.525	0.475	CC:4,CT:55,TT:1	0.499	0.917	0.374
LUGG01000006.1	936139	C	T	4	60	0.067	C:71,T:41	0.634	0.366	CC:15,CT:41	0.464	0.732	0.356
LUGG01000006.1	937778	G	A	5	60	0.083	A:80,G:30	0.727	0.273	AA:39,GA:2,GG:14	0.397	0.036	0.318
LUGG01000006.1	958658	A	G	0	60	0	A:79,G:41	0.658	0.342	AA:19,AG:41	0.45	0.683	0.349
LUGG01000006.1	966909	C	G	0	60	0	C:79,G:41	0.658	0.342	CC:19,CG:41	0.45	0.683	0.349
LUGG01000006.1	1008654	C	A	0	60	0	A:97,C:23	0.808	0.192	AA:47,CA:3,CC:10	0.31	0.05	0.262
LUGG01000006.1	1093704	C	T	0	60	0	C:102,T:18	0.85	0.15	CC:49,CT:4,TT:7	0.255	0.067	0.222
LUGG01000006.1	1093912	C	T	0	60	0	C:78,T:42	0.65	0.35	CC:18,CT:42	0.455	0.7	0.351
LUGG01000006.1	1126137	T	C	1	60	0.017	C:64,T:54	0.542	0.458	CC:5,TC:54	0.496	0.915	0.373
LUGG01000006.1	1127032	T	C	1	60	0.017	C:69,T:49	0.585	0.415	CC:10,TC:49	0.486	0.831	0.368
LUGG01000006.1	1142542	T	C	0	60	0	C:61,T:59	0.508	0.492	CC:6,TC:49,TT:5	0.5	0.817	0.375
LUGG01000006.1	1142660	T	C	0	60	0	C:61,T:59	0.508	0.492	CC:6,TC:49,TT:5	0.5	0.817	0.375
LUGG01000006.1	1148009	T	C	3	60	0.05	C:49,T:65	0.57	0.43	CC:4,TC:41,TT:12	0.49	0.719	0.37
LUGG01000006.1	1150700	A	C	3	60	0.05	A:60,C:54	0.526	0.474	AA:7,AC:46,CC:4	0.499	0.807	0.374
LUGG01000006.1	1152013	T	C	3	60	0.05	C:41,T:73	0.64	0.36	TC:41,TT:16	0.461	0.719	0.355
LUGG01000006.1	1163336	G	A	1	60	0.017	A:41,G:77	0.653	0.347	GA:41,GG:18	0.453	0.695	0.351
LUGG01000006.1	1242207	G	A	0	60	0	A:65,G:55	0.542	0.458	AA:8,GA:49,GG:3	0.497	0.817	0.373
LUGG01000006.1	1267349	G	T	0	60	0	G:79,T:41	0.658	0.342	GG:19,GT:41	0.45	0.683	0.349
LUGG01000006.1	1386085	T	C	0	60	0	C:47,T:73	0.608	0.392	TC:47,TT:13	0.477	0.783	0.363
LUGG01000006.1	1397148	A	G	0	60	0	A:76,G:44	0.633	0.367	AA:16,AG:44	0.464	0.733	0.357
LUGG01000006.1	1397229	G	A	0	60	0	A:41,G:79	0.658	0.342	GA:41,GG:19	0.45	0.683	0.349
LUGG01000006.1	1399353	T	C	0	60	0	C:41,T:79	0.658	0.342	TC:41,TT:19	0.45	0.683	0.349
LUGG01000006.1	1417507	G	A	0	60	0	A:56,G:64	0.533	0.467	AA:1,GA:54,GG:5	0.498	0.9	0.374
LUGG01000006.1	1432980	T	A	0	60	0	A:43,T:77	0.642	0.358	TA:43,TT:17	0.46	0.717	0.354
LUGG01000006.1	1433131	T	C	0	60	0	C:46,T:74	0.617	0.383	CC:4,TC:38,TT:18	0.473	0.633	0.361
LUGG01000006.1	1495804	A	G	0	60	0	A:34,G:86	0.717	0.283	AA:15,AG:4,GG:41	0.406	0.067	0.324
LUGG01000006.1	1508735	G	A	0	60	0	A:89,G:31	0.742	0.258	AA:42,GA:5,GG:13	0.383	0.083	0.31
LUGG01000006.1	1514214	C	A	0	60	0	A:46,C:74	0.617	0.383	CA:46,CC:14	0.473	0.767	0.361
LUGG01000006.1	1523468	G	C	0	60	0	C:100,G:20	0.833	0.167	CC:46,GC:8,GG:6	0.278	0.133	0.239
LUGG01000006.1	1524658	T	C	0	60	0	C:101,T:19	0.842	0.158	CC:47,TC:7,TT:6	0.267	0.117	0.231
LUGG01000006.1	1524947	A	G	0	60	0	A:22,G:98	0.817	0.183	AA:9,AG:4,GG:47	0.299	0.067	0.255
LUGG01000006.1	1535163	G	A	0	60	0	A:82,G:38	0.683	0.317	AA:41,GG:19	0.433	0	0.339
LUGG01000006.1	1606627	A	C	0	60	0	A:76,C:44	0.633	0.367	AA:16,AC:44	0.464	0.733	0.357
LUGG01000006.1	1650532	T	C	0	60	0	C:55,T:65	0.542	0.458	CC:3,TC:49,TT:8	0.497	0.817	0.373
LUGG01000006.1	1657687	A	G	0	60	0	A:22,G:98	0.817	0.183	AA:7,AG:8,GG:45	0.299	0.133	0.255
LUGG01000006.1	1665797	C	A	0	60	0	A:98,C:22	0.817	0.183	AA:43,CA:12,CC:5	0.299	0.2	0.255
LUGG01000006.1	1674030	C	T	0	60	0	C:30,T:90	0.75	0.25	CC:11,CT:8,TT:41	0.375	0.133	0.305
LUGG01000006.1	1709541	C	T	0	60	0	C:79,T:41	0.658	0.342	CC:19,CT:41	0.45	0.683	0.349
LUGG01000006.1	1715262	G	A	0	60	0	A:102,G:18	0.85	0.15	AA:48,GA:6,GG:6	0.255	0.1	0.222
LUGG01000006.1	1733041	T	A	0	60	0	A:44,T:76	0.633	0.367	TA:44,TT:16	0.464	0.733	0.357
LUGG01000006.1	1735294	T	A	0	60	0	A:78,T:42	0.65	0.35	AA:18,TA:42	0.455	0.7	0.351
LUGG01000006.1	1736684	A	G	0	60	0	A:98,G:22	0.817	0.183	AA:43,AG:12,GG:5	0.299	0.2	0.255
LUGG01000006.1	1739892	A	G	0	60	0	A:48,G:72	0.6	0.4	AG:48,GG:12	0.48	0.8	0.365
LUGG01000006.1	1771934	A	G	2	60	0.033	A:46,G:70	0.603	0.397	AA:3,AG:40,GG:15	0.479	0.69	0.364
LUGG01000006.1	1888701	C	T	0	60	0	C:50,T:70	0.583	0.417	CC:2,CT:46,TT:12	0.486	0.767	0.368
LUGG01000007.1	15563	C	A	0	60	0	A:57,C:63	0.525	0.475	AA:7,CA:43,CC:10	0.499	0.717	0.374
LUGG01000007.1	57662	A	G	0	60	0	A:77,G:43	0.642	0.358	AA:17,AG:43	0.46	0.717	0.354
LUGG01000007.1	58433	G	T	0	60	0	G:54,T:66	0.55	0.45	GG:1,GT:52,TT:7	0.495	0.867	0.372
LUGG01000007.1	58959	A	G	0	60	0	A:102,G:18	0.85	0.15	AA:42,AG:18	0.255	0.3	0.222
LUGG01000007.1	213499	T	C	3	60	0.05	C:26,T:88	0.772	0.228	CC:7,TC:12,TT:38	0.352	0.211	0.29
LUGG01000007.1	262270	T	C	0	60	0	C:41,T:79	0.658	0.342	TC:41,TT:19	0.45	0.683	0.349
LUGG01000007.1	333158	T	C	0	60	0	C:93,T:27	0.775	0.225	CC:41,TC:11,TT:8	0.349	0.183	0.288
LUGG01000007.1	350389	T	C	0	60	0	C:41,T:79	0.658	0.342	TC:41,TT:19	0.45	0.683	0.349
LUGG01000007.1	385999	A	G	0	60	0	A:76,G:44	0.633	0.367	AA:16,AG:44	0.464	0.733	0.357
LUGG01000007.1	522941	T	C	0	60	0	C:46,T:74	0.617	0.383	TC:46,TT:14	0.473	0.767	0.361
LUGG01000007.1	536999	T	C	0	60	0	C:51,T:69	0.575	0.425	CC:4,TC:43,TT:13	0.489	0.717	0.369
LUGG01000007.1	537063	A	G	6	60	0.1	A:15,G:93	0.861	0.139	AA:7,AG:1,GG:46	0.239	0.019	0.211
LUGG01000007.1	571177	A	T	0	60	0	A:73,T:47	0.608	0.392	AA:13,AT:47	0.477	0.783	0.363
LUGG01000007.1	576379	G	A	0	60	0	A:99,G:21	0.825	0.175	AA:45,GA:9,GG:6	0.289	0.15	0.247
LUGG01000007.1	578315	C	T	0	60	0	C:78,T:42	0.65	0.35	CC:18,CT:42	0.455	0.7	0.351
LUGG01000007.1	585574	T	C	0	60	0	C:41,T:79	0.658	0.342	TC:41,TT:19	0.45	0.683	0.349
LUGG01000007.1	618804	C	T	0	60	0	C:38,T:82	0.683	0.317	CC:19,TT:41	0.433	0	0.339
LUGG01000007.1	619007	G	A	0	60	0	A:98,G:22	0.817	0.183	AA:44,GA:10,GG:6	0.299	0.167	0.255
LUGG01000007.1	650679	G	A	0	60	0	A:47,G:73	0.608	0.392	AA:1,GA:45,GG:14	0.477	0.75	0.363
LUGG01000007.1	666502	G	A	0	60	0	A:26,G:94	0.783	0.217	GA:26,GG:34	0.339	0.433	0.282
LUGG01000007.1	690884	C	T	0	60	0	C:78,T:42	0.65	0.35	CC:18,CT:42	0.455	0.7	0.351
LUGG01000007.1	716494	C	T	3	60	0.05	C:29,T:85	0.746	0.254	CC:11,CT:7,TT:39	0.379	0.123	0.307
LUGG01000007.1	773592	C	G	1	60	0.017	C:26,G:92	0.78	0.22	CC:8,CG:10,GG:41	0.344	0.169	0.285
LUGG01000007.1	777253	T	C	4	60	0.067	C:18,T:94	0.839	0.161	CC:8,TC:2,TT:46	0.27	0.036	0.233
LUGG01000007.1	876888	T	G	0	60	0	G:41,T:79	0.658	0.342	TG:41,TT:19	0.45	0.683	0.349
LUGG01000007.1	876941	G	A	0	60	0	A:60,G:60	0.5	0.5	AA:8,GA:44,GG:8	0.5	0.733	0.375
LUGG01000007.1	934047	T	C	0	60	0	C:73,T:47	0.608	0.392	CC:13,TC:47	0.477	0.783	0.363
LUGG01000007.1	936275	C	T	0	60	0	C:88,T:32	0.733	0.267	CC:28,CT:32	0.391	0.533	0.315
LUGG01000007.1	948205	T	G	0	60	0	G:41,T:79	0.658	0.342	TG:41,TT:19	0.45	0.683	0.349
LUGG01000007.1	961344	G	A	0	60	0	A:50,G:70	0.583	0.417	GA:50,GG:10	0.486	0.833	0.368
LUGG01000007.1	1040011	G	A	0	60	0	A:41,G:79	0.658	0.342	GA:41,GG:19	0.45	0.683	0.349
LUGG01000007.1	1042246	C	T	0	60	0	C:75,T:45	0.625	0.375	CC:15,CT:45	0.469	0.75	0.359
LUGG01000007.1	1042315	A	C	0	60	0	A:70,C:50	0.583	0.417	AA:13,AC:44,CC:3	0.486	0.733	0.368
LUGG01000007.1	1042920	T	C	0	60	0	C:45,T:75	0.625	0.375	TC:45,TT:15	0.469	0.75	0.359
LUGG01000007.1	1167685	G	A	0	60	0	A:43,G:77	0.642	0.358	GA:43,GG:17	0.46	0.717	0.354
LUGG01000007.1	1174828	G	A	0	60	0	A:46,G:74	0.617	0.383	GA:46,GG:14	0.473	0.767	0.361
LUGG01000007.1	1179537	A	T	0	60	0	A:75,T:45	0.625	0.375	AA:15,AT:45	0.469	0.75	0.359
LUGG01000007.1	1180074	G	A	0	60	0	A:66,G:54	0.55	0.45	AA:8,GA:50,GG:2	0.495	0.833	0.372
LUGG01000007.1	1180562	C	A	0	60	0	A:65,C:55	0.542	0.458	AA:8,CA:49,CC:3	0.497	0.817	0.373
LUGG01000007.1	1180851	C	T	0	60	0	C:55,T:65	0.542	0.458	CC:3,CT:49,TT:8	0.497	0.817	0.373
LUGG01000007.1	1182107	T	A	0	60	0	A:65,T:55	0.542	0.458	AA:8,TA:49,TT:3	0.497	0.817	0.373
LUGG01000007.1	1183465	C	T	0	60	0	C:77,T:43	0.642	0.358	CC:17,CT:43	0.46	0.717	0.354
LUGG01000007.1	1186108	C	T	0	60	0	C:77,T:43	0.642	0.358	CC:17,CT:43	0.46	0.717	0.354
LUGG01000007.1	1186329	T	C	0	60	0	C:70,T:50	0.583	0.417	CC:11,TC:48,TT:1	0.486	0.8	0.368
LUGG01000007.1	1186413	A	G	0	60	0	A:92,G:28	0.767	0.233	AA:42,AG:8,GG:10	0.358	0.133	0.294
LUGG01000007.1	1188060	T	C	0	60	0	C:44,T:76	0.633	0.367	TC:44,TT:16	0.464	0.733	0.357
LUGG01000007.1	1206570	A	G	0	60	0	A:79,G:41	0.658	0.342	AA:19,AG:41	0.45	0.683	0.349
LUGG01000007.1	1208004	G	A	0	60	0	A:41,G:79	0.658	0.342	GA:41,GG:19	0.45	0.683	0.349
LUGG01000007.1	1272944	G	A	0	60	0	A:37,G:83	0.692	0.308	GA:37,GG:23	0.427	0.617	0.336
LUGG01000007.1	1289467	G	A	6	60	0.1	A:94,G:14	0.87	0.13	AA:46,GA:2,GG:6	0.226	0.037	0.2
LUGG01000007.1	1329711	A	G	0	60	0	A:54,G:66	0.55	0.45	AA:10,AG:34,GG:16	0.495	0.567	0.372
LUGG01000007.1	1373802	C	A	0	60	0	A:44,C:76	0.633	0.367	AA:1,CA:42,CC:17	0.464	0.7	0.357
LUGG01000007.1	1384256	G	A	0	60	0	A:49,G:71	0.592	0.408	AA:1,GA:47,GG:12	0.483	0.783	0.366
LUGG01000007.1	1385130	T	G	0	60	0	G:60,T:60	0.5	0.5	GG:3,TG:54,TT:3	0.5	0.9	0.375
LUGG01000007.1	1386201	G	T	0	60	0	G:69,T:51	0.575	0.425	GG:10,GT:49,TT:1	0.489	0.817	0.369
LUGG01000007.1	1481265	G	A	0	60	0	A:42,G:78	0.65	0.35	GA:42,GG:18	0.455	0.7	0.351
LUGG01000007.1	1482278	T	C	0	60	0	C:42,T:78	0.65	0.35	TC:42,TT:18	0.455	0.7	0.351
LUGG01000007.1	1572700	A	G	0	60	0	A:80,G:40	0.667	0.333	AA:20,AG:40	0.444	0.667	0.346
LUGG01000007.1	1645999	G	T	0	60	0	G:72,T:48	0.6	0.4	GG:12,GT:48	0.48	0.8	0.365
LUGG01000007.1	1649505	C	T	0	60	0	C:74,T:46	0.617	0.383	CC:15,CT:44,TT:1	0.473	0.733	0.361
LUGG01000007.1	1649570	C	T	0	60	0	C:57,T:63	0.525	0.475	CC:5,CT:47,TT:8	0.499	0.783	0.374
LUGG01000007.1	1661509	C	T	0	60	0	C:79,T:41	0.658	0.342	CC:19,CT:41	0.45	0.683	0.349
LUGG01000007.1	1686058	A	T	0	60	0	A:79,T:41	0.658	0.342	AA:19,AT:41	0.45	0.683	0.349
LUGG01000007.1	1707629	A	G	0	60	0	A:58,G:62	0.517	0.483	AA:7,AG:44,GG:9	0.499	0.733	0.375
LUGG01000007.1	1761282	T	C	0	60	0	C:47,T:73	0.608	0.392	TC:47,TT:13	0.477	0.783	0.363
LUGG01000007.1	1770657	G	A	0	60	0	A:25,G:95	0.792	0.208	AA:10,GA:5,GG:45	0.33	0.083	0.275
LUGG01000007.1	1871698	C	T	0	60	0	C:79,T:41	0.658	0.342	CC:19,CT:41	0.45	0.683	0.349
LUGG01000007.1	1872556	A	G	0	60	0	A:103,G:17	0.858	0.142	AA:44,AG:15,GG:1	0.243	0.25	0.214
LUGG01000009.1	2503	T	C	0	60	0	C:20,T:100	0.833	0.167	CC:3,TC:14,TT:43	0.278	0.233	0.239
LUGG01000009.1	4708	A	G	0	60	0	A:101,G:19	0.842	0.158	AA:43,AG:15,GG:2	0.267	0.25	0.231
LUGG01000009.1	6846	G	A	0	60	0	A:69,G:51	0.575	0.425	AA:11,GA:47,GG:2	0.489	0.783	0.369
LUGG01000009.1	12749	T	C	0	60	0	C:50,T:70	0.583	0.417	CC:4,TC:42,TT:14	0.486	0.7	0.368
LUGG01000009.1	12833	T	C	0	60	0	C:74,T:46	0.617	0.383	CC:15,TC:44,TT:1	0.473	0.733	0.361
LUGG01000009.1	19025	C	T	0	60	0	C:63,T:57	0.525	0.475	CC:6,CT:51,TT:3	0.499	0.85	0.374
LUGG01000009.1	19249	A	C	0	60	0	A:76,C:44	0.633	0.367	AA:16,AC:44	0.464	0.733	0.357
LUGG01000009.1	39177	A	G	0	60	0	A:79,G:41	0.658	0.342	AA:19,AG:41	0.45	0.683	0.349
LUGG01000009.1	41566	G	T	0	60	0	G:76,T:44	0.633	0.367	GG:17,GT:42,TT:1	0.464	0.7	0.357
LUGG01000009.1	42101	T	C	0	60	0	C:44,T:76	0.633	0.367	CC:1,TC:42,TT:17	0.464	0.7	0.357
LUGG01000009.1	43988	G	A	0	60	0	A:51,G:69	0.575	0.425	GA:51,GG:9	0.489	0.85	0.369
LUGG01000009.1	50683	C	T	0	60	0	C:78,T:42	0.65	0.35	CC:18,CT:42	0.455	0.7	0.351
LUGG01000009.1	53015	C	T	0	60	0	C:78,T:42	0.65	0.35	CC:18,CT:42	0.455	0.7	0.351
LUGG01000009.1	61213	A	G	0	60	0	A:66,G:54	0.55	0.45	AA:6,AG:54	0.495	0.9	0.372
LUGG01000009.1	63846	T	G	0	60	0	G:47,T:73	0.608	0.392	GG:3,TG:41,TT:16	0.477	0.683	0.363
LUGG01000009.1	85259	T	A	0	60	0	A:51,T:69	0.575	0.425	AA:1,TA:49,TT:10	0.489	0.817	0.369
LUGG01000009.1	92923	G	A	0	60	0	A:78,G:42	0.65	0.35	AA:18,GA:42	0.455	0.7	0.351
LUGG01000009.1	93073	G	A	0	60	0	A:72,G:48	0.6	0.4	AA:13,GA:46,GG:1	0.48	0.767	0.365
LUGG01000009.1	119407	G	A	0	60	0	A:47,G:73	0.608	0.392	GA:47,GG:13	0.477	0.783	0.363
LUGG01000009.1	122638	A	G	0	60	0	A:77,G:43	0.642	0.358	AA:17,AG:43	0.46	0.717	0.354
LUGG01000009.1	126943	G	A	0	60	0	A:63,G:57	0.525	0.475	AA:4,GA:55,GG:1	0.499	0.917	0.374
LUGG01000009.1	131811	T	C	0	60	0	C:74,T:46	0.617	0.383	CC:14,TC:46	0.473	0.767	0.361
LUGG01000009.1	143901	T	C	0	60	0	C:42,T:78	0.65	0.35	TC:42,TT:18	0.455	0.7	0.351
LUGG01000009.1	150950	T	A	0	60	0	A:95,T:25	0.792	0.208	AA:43,TA:9,TT:8	0.33	0.15	0.275
LUGG01000009.1	159407	A	G	0	60	0	A:71,G:49	0.592	0.408	AA:12,AG:47,GG:1	0.483	0.783	0.366
LUGG01000009.1	219258	G	A	0	60	0	A:49,G:71	0.592	0.408	AA:2,GA:45,GG:13	0.483	0.75	0.366
LUGG01000009.1	224830	C	G	0	60	0	C:78,G:42	0.65	0.35	CC:18,CG:42	0.455	0.7	0.351
LUGG01000009.1	238550	T	C	0	60	0	C:65,T:55	0.542	0.458	CC:10,TC:45,TT:5	0.497	0.75	0.373
LUGG01000009.1	240639	C	T	0	60	0	C:78,T:42	0.65	0.35	CC:18,CT:42	0.455	0.7	0.351
LUGG01000009.1	245380	C	T	0	60	0	C:48,T:72	0.6	0.4	CT:48,TT:12	0.48	0.8	0.365
LUGG01000009.1	247243	C	A	4	60	0.067	A:50,C:62	0.554	0.446	AA:4,CA:42,CC:10	0.494	0.75	0.372
LUGG01000009.1	280399	C	T	0	60	0	C:58,T:62	0.517	0.483	CC:4,CT:50,TT:6	0.499	0.833	0.375
LUGG01000009.1	281251	T	C	0	60	0	C:60,T:60	0.5	0.5	CC:3,TC:54,TT:3	0.5	0.9	0.375
LUGG01000009.1	299543	A	G	0	60	0	A:44,G:76	0.633	0.367	AG:44,GG:16	0.464	0.733	0.357
LUGG01000009.1	301397	G	A	0	60	0	A:43,G:77	0.642	0.358	GA:43,GG:17	0.46	0.717	0.354
LUGG01000009.1	305967	A	G	0	60	0	A:54,G:66	0.55	0.45	AA:4,AG:46,GG:10	0.495	0.767	0.372
LUGG01000009.1	306943	A	G	0	60	0	A:77,G:43	0.642	0.358	AA:17,AG:43	0.46	0.717	0.354
LUGG01000009.1	312267	C	T	0	60	0	C:70,T:50	0.583	0.417	CC:10,CT:50	0.486	0.833	0.368
LUGG01000009.1	317327	C	T	0	60	0	C:66,T:54	0.55	0.45	CC:8,CT:50,TT:2	0.495	0.833	0.372
LUGG01000009.1	323553	C	T	0	60	0	C:73,T:47	0.608	0.392	CC:14,CT:45,TT:1	0.477	0.75	0.363
LUGG01000009.1	455275	A	G	0	60	0	A:88,G:32	0.733	0.267	AA:41,AG:6,GG:13	0.391	0.1	0.315
LUGG01000009.1	479578	G	A	0	60	0	A:50,G:70	0.583	0.417	GA:50,GG:10	0.486	0.833	0.368
LUGG01000009.1	480030	C	T	0	60	0	C:79,T:41	0.658	0.342	CC:19,CT:41	0.45	0.683	0.349
LUGG01000009.1	491097	C	T	0	60	0	C:33,T:87	0.725	0.275	CC:14,CT:5,TT:41	0.399	0.083	0.319
LUGG01000009.1	503481	T	C	0	60	0	C:98,T:22	0.817	0.183	CC:45,TC:8,TT:7	0.299	0.133	0.255
LUGG01000009.1	504226	G	A	0	60	0	A:89,G:31	0.742	0.258	AA:42,GA:5,GG:13	0.383	0.083	0.31
LUGG01000009.1	521970	C	T	0	60	0	C:103,T:17	0.858	0.142	CC:44,CT:15,TT:1	0.243	0.25	0.214
LUGG01000009.1	557227	C	T	0	60	0	C:74,T:46	0.617	0.383	CC:14,CT:46	0.473	0.767	0.361
LUGG01000009.1	562206	C	T	0	60	0	C:76,T:44	0.633	0.367	CC:16,CT:44	0.464	0.733	0.357
LUGG01000009.1	567061	G	A	0	60	0	A:92,G:28	0.767	0.233	AA:42,GA:8,GG:10	0.358	0.133	0.294
LUGG01000009.1	647262	A	T	0	60	0	A:72,T:48	0.6	0.4	AA:12,AT:48	0.48	0.8	0.365
LUGG01000009.1	649384	C	T	0	60	0	C:78,T:42	0.65	0.35	CC:18,CT:42	0.455	0.7	0.351
LUGG01000009.1	751326	C	T	0	60	0	C:79,T:41	0.658	0.342	CC:19,CT:41	0.45	0.683	0.349
LUGG01000009.1	767340	A	G	0	60	0	A:79,G:41	0.658	0.342	AA:19,AG:41	0.45	0.683	0.349
LUGG01000009.1	798815	A	G	0	60	0	A:104,G:16	0.867	0.133	AA:45,AG:14,GG:1	0.231	0.233	0.204
LUGG01000009.1	815122	T	C	0	60	0	C:83,T:37	0.692	0.308	CC:41,TC:1,TT:18	0.427	0.017	0.336
LUGG01000009.1	826504	T	C	0	60	0	C:47,T:73	0.608	0.392	TC:47,TT:13	0.477	0.783	0.363
LUGG01000009.1	863316	G	C	0	60	0	C:44,G:76	0.633	0.367	GC:44,GG:16	0.464	0.733	0.357
LUGG01000009.1	863441	A	G	0	60	0	A:75,G:45	0.625	0.375	AA:15,AG:45	0.469	0.75	0.359
LUGG01000009.1	883236	A	G	0	60	0	A:26,G:94	0.783	0.217	AA:12,AG:2,GG:46	0.339	0.033	0.282
LUGG01000009.1	935645	T	C	0	60	0	C:44,T:76	0.633	0.367	TC:44,TT:16	0.464	0.733	0.357
LUGG01000009.1	955327	G	A	0	60	0	A:102,G:18	0.85	0.15	AA:45,GA:12,GG:3	0.255	0.2	0.222
LUGG01000009.1	971987	C	A	0	60	0	A:45,C:75	0.625	0.375	CA:45,CC:15	0.469	0.75	0.359
LUGG01000009.1	995019	G	A	0	60	0	A:41,G:79	0.658	0.342	GA:41,GG:19	0.45	0.683	0.349
LUGG01000009.1	1056615	T	C	1	60	0.017	C:56,T:62	0.525	0.475	CC:11,TC:34,TT:14	0.499	0.576	0.374
LUGG01000009.1	1162822	A	G	0	60	0	A:99,G:21	0.825	0.175	AA:45,AG:9,GG:6	0.289	0.15	0.247
LUGG01000009.1	1261169	A	C	0	60	0	A:79,C:41	0.658	0.342	AA:19,AC:41	0.45	0.683	0.349
LUGG01000009.1	1297272	T	C	0	60	0	C:21,T:99	0.825	0.175	CC:8,TC:5,TT:47	0.289	0.083	0.247
LUGG01000009.1	1381881	A	G	6	60	0.1	A:42,G:66	0.611	0.389	AG:42,GG:12	0.475	0.778	0.362
LUGG01000009.1	1423493	T	C	0	60	0	C:69,T:51	0.575	0.425	CC:10,TC:49,TT:1	0.489	0.817	0.369
LUGG01000009.1	1473101	G	A	0	60	0	A:72,G:48	0.6	0.4	AA:12,GA:48	0.48	0.8	0.365
LUGG01000009.1	1638784	G	A	0	60	0	A:47,G:73	0.608	0.392	AA:1,GA:45,GG:14	0.477	0.75	0.363
LUGG01000009.1	1665499	T	C	0	60	0	C:18,T:102	0.85	0.15	CC:6,TC:6,TT:48	0.255	0.1	0.222
LUGG01000009.1	1678179	T	C	0	60	0	C:46,T:74	0.617	0.383	CC:1,TC:44,TT:15	0.473	0.733	0.361
LUGG01000009.1	1710102	G	A	0	60	0	A:47,G:73	0.608	0.392	GA:47,GG:13	0.477	0.783	0.363
LUGG01000009.1	1710963	G	A	0	60	0	A:41,G:79	0.658	0.342	GA:41,GG:19	0.45	0.683	0.349
LUGG01000009.1	1718137	C	T	0	60	0	C:65,T:55	0.542	0.458	CC:11,CT:43,TT:6	0.497	0.717	0.373
LUGG01000009.1	1737392	C	T	0	60	0	C:79,T:41	0.658	0.342	CC:19,CT:41	0.45	0.683	0.349
LUGG01000009.1	1744990	C	T	0	60	0	C:63,T:57	0.525	0.475	CC:8,CT:47,TT:5	0.499	0.783	0.374
LUGG01000010.1	16965	G	C	0	60	0	C:46,G:74	0.617	0.383	GC:46,GG:14	0.473	0.767	0.361
LUGG01000010.1	17451	C	T	0	60	0	C:101,T:19	0.842	0.158	CC:50,CT:1,TT:9	0.267	0.017	0.231
LUGG01000010.1	23116	C	T	0	60	0	C:50,T:70	0.583	0.417	CT:50,TT:10	0.486	0.833	0.368
LUGG01000010.1	27076	A	G	6	60	0.1	A:15,G:93	0.861	0.139	AA:7,AG:1,GG:46	0.239	0.019	0.211
LUGG01000010.1	28170	T	C	6	60	0.1	C:93,T:15	0.861	0.139	CC:46,TC:1,TT:7	0.239	0.019	0.211
LUGG01000010.1	28926	C	T	6	60	0.1	C:16,T:92	0.852	0.148	CC:8,TT:46	0.252	0	0.221
LUGG01000010.1	29174	A	G	6	60	0.1	A:16,G:92	0.852	0.148	AA:8,GG:46	0.252	0	0.221
LUGG01000010.1	29744	G	A	6	60	0.1	A:92,G:16	0.852	0.148	AA:46,GG:8	0.252	0	0.221
LUGG01000010.1	32920	C	T	0	60	0	C:53,T:67	0.558	0.442	CC:1,CT:51,TT:8	0.493	0.85	0.372
LUGG01000010.1	51346	G	A	0	60	0	A:51,G:69	0.575	0.425	GA:51,GG:9	0.489	0.85	0.369
LUGG01000010.1	55973	G	A	0	60	0	A:45,G:75	0.625	0.375	GA:45,GG:15	0.469	0.75	0.359
LUGG01000010.1	206690	G	C	0	60	0	C:43,G:77	0.642	0.358	GC:43,GG:17	0.46	0.717	0.354
LUGG01000010.1	225817	G	T	0	60	0	G:70,T:50	0.583	0.417	GG:10,GT:50	0.486	0.833	0.368
LUGG01000010.1	279927	C	T	0	60	0	C:35,T:85	0.708	0.292	CC:17,CT:1,TT:42	0.413	0.017	0.328
LUGG01000010.1	311263	G	A	3	60	0.05	A:70,G:44	0.614	0.386	AA:13,GA:44	0.474	0.772	0.362
LUGG01000010.1	346230	A	G	0	60	0	A:49,G:71	0.592	0.408	AG:49,GG:11	0.483	0.817	0.366
LUGG01000010.1	358960	G	A	0	60	0	A:65,G:55	0.542	0.458	AA:8,GA:49,GG:3	0.497	0.817	0.373
LUGG01000010.1	431712	G	T	0	60	0	G:47,T:73	0.608	0.392	GG:1,GT:45,TT:14	0.477	0.75	0.363
LUGG01000010.1	458124	G	A	0	60	0	A:43,G:77	0.642	0.358	GA:43,GG:17	0.46	0.717	0.354
LUGG01000010.1	463612	A	G	0	60	0	A:78,G:42	0.65	0.35	AA:18,AG:42	0.455	0.7	0.351
LUGG01000011.1	43851	T	G	0	60	0	G:41,T:79	0.658	0.342	TG:41,TT:19	0.45	0.683	0.349
LUGG01000011.1	51702	C	T	0	60	0	C:79,T:41	0.658	0.342	CC:19,CT:41	0.45	0.683	0.349
LUGG01000011.1	52351	T	C	0	60	0	C:41,T:79	0.658	0.342	TC:41,TT:19	0.45	0.683	0.349
LUGG01000011.1	64584	G	A	0	60	0	A:41,G:79	0.658	0.342	GA:41,GG:19	0.45	0.683	0.349
LUGG01000011.1	85726	T	C	0	60	0	C:58,T:62	0.517	0.483	CC:2,TC:54,TT:4	0.499	0.9	0.375
LUGG01000011.1	89261	G	A	0	60	0	A:94,G:26	0.783	0.217	AA:47,GG:13	0.339	0	0.282
LUGG01000011.1	180248	T	C	0	60	0	C:48,T:72	0.6	0.4	TC:48,TT:12	0.48	0.8	0.365
LUGG01000011.1	189702	T	C	0	60	0	C:17,T:103	0.858	0.142	CC:7,TC:3,TT:50	0.243	0.05	0.214
LUGG01000011.1	221941	C	G	0	60	0	C:79,G:41	0.658	0.342	CC:19,CG:41	0.45	0.683	0.349
LUGG01000011.1	232111	A	G	0	60	0	A:29,G:91	0.758	0.242	AA:12,AG:5,GG:43	0.367	0.083	0.299
LUGG01000011.1	327358	G	A	0	60	0	A:46,G:74	0.617	0.383	AA:1,GA:44,GG:15	0.473	0.733	0.361
LUGG01000011.1	377612	T	A	0	60	0	A:41,T:79	0.658	0.342	TA:41,TT:19	0.45	0.683	0.349
LUGG01000011.1	479595	T	C	0	60	0	C:79,T:41	0.658	0.342	CC:19,TC:41	0.45	0.683	0.349
LUGG01000011.1	559415	T	C	0	60	0	C:45,T:75	0.625	0.375	TC:45,TT:15	0.469	0.75	0.359
LUGG01000011.1	590912	C	T	0	60	0	C:100,T:20	0.833	0.167	CC:43,CT:14,TT:3	0.278	0.233	0.239
LUGG01000011.1	594536	C	G	0	60	0	C:58,G:62	0.517	0.483	CC:4,CG:50,GG:6	0.499	0.833	0.375
LUGG01000011.1	595393	C	A	0	60	0	A:68,C:52	0.567	0.433	AA:9,CA:50,CC:1	0.491	0.833	0.371
LUGG01000011.1	596635	G	A	0	60	0	A:48,G:72	0.6	0.4	GA:48,GG:12	0.48	0.8	0.365
LUGG01000011.1	596828	A	G	0	60	0	A:46,G:74	0.617	0.383	AA:1,AG:44,GG:15	0.473	0.733	0.361
LUGG01000011.1	598835	C	G	0	60	0	C:78,G:42	0.65	0.35	CC:18,CG:42	0.455	0.7	0.351
LUGG01000011.1	601689	T	C	0	60	0	C:44,T:76	0.633	0.367	TC:44,TT:16	0.464	0.733	0.357
LUGG01000011.1	706818	C	G	0	60	0	C:74,G:46	0.617	0.383	CC:14,CG:46	0.473	0.767	0.361
LUGG01000011.1	730653	G	A	0	60	0	A:51,G:69	0.575	0.425	AA:2,GA:47,GG:11	0.489	0.783	0.369
LUGG01000011.1	743503	T	C	0	60	0	C:48,T:72	0.6	0.4	CC:1,TC:46,TT:13	0.48	0.767	0.365
LUGG01000011.1	882199	A	G	0	60	0	A:101,G:19	0.842	0.158	AA:43,AG:15,GG:2	0.267	0.25	0.231
LUGG01000011.1	902021	G	C	0	60	0	C:49,G:71	0.592	0.408	GC:49,GG:11	0.483	0.817	0.366
LUGG01000011.1	1032019	C	T	0	60	0	C:73,T:47	0.608	0.392	CC:14,CT:45,TT:1	0.477	0.75	0.363
LUGG01000011.1	1064394	C	T	5	60	0.083	C:21,T:89	0.809	0.191	CC:8,CT:5,TT:42	0.309	0.091	0.261
LUGG01000011.1	1079145	A	G	1	60	0.017	A:36,G:82	0.695	0.305	AA:18,GG:41	0.424	0	0.334
LUGG01000011.1	1085042	T	C	0	60	0	C:52,T:68	0.567	0.433	TC:52,TT:8	0.491	0.867	0.371
LUGG01000011.1	1087113	C	T	0	60	0	C:70,T:50	0.583	0.417	CC:11,CT:48,TT:1	0.486	0.8	0.368
LUGG01000011.1	1124833	C	T	4	60	0.067	C:57,T:55	0.509	0.491	CC:7,CT:43,TT:6	0.5	0.768	0.375
LUGG01000011.1	1124912	A	G	4	60	0.067	A:58,G:54	0.518	0.482	AA:8,AG:42,GG:6	0.499	0.75	0.375
LUGG01000011.1	1186271	T	C	0	60	0	C:54,T:66	0.55	0.45	CC:3,TC:48,TT:9	0.495	0.8	0.372
LUGG01000011.1	1191223	T	C	0	60	0	C:41,T:79	0.658	0.342	TC:41,TT:19	0.45	0.683	0.349
LUGG01000011.1	1201151	T	C	0	60	0	C:93,T:27	0.775	0.225	CC:43,TC:7,TT:10	0.349	0.117	0.288
LUGG01000011.1	1235122	A	G	1	60	0.017	A:97,G:21	0.822	0.178	AA:45,AG:7,GG:7	0.293	0.119	0.25
LUGG01000011.1	1300142	G	A	0	60	0	A:50,G:70	0.583	0.417	AA:2,GA:46,GG:12	0.486	0.767	0.368
LUGG01000011.1	1327862	T	C	0	60	0	C:18,T:102	0.85	0.15	CC:8,TC:2,TT:50	0.255	0.033	0.222
LUGG01000011.1	1391461	T	C	0	60	0	C:41,T:79	0.658	0.342	TC:41,TT:19	0.45	0.683	0.349
LUGG01000011.1	1418622	A	G	0	60	0	A:38,G:82	0.683	0.317	AA:19,GG:41	0.433	0	0.339
LUGG01000011.1	1490256	T	C	0	60	0	C:41,T:79	0.658	0.342	TC:41,TT:19	0.45	0.683	0.349
LUGG01000011.1	1495581	T	C	0	60	0	C:62,T:58	0.517	0.483	CC:6,TC:50,TT:4	0.499	0.833	0.375
LUGG01000011.1	1525365	G	A	0	60	0	A:57,G:63	0.525	0.475	GA:57,GG:3	0.499	0.95	0.374
LUGG01000011.1	1544557	C	T	6	60	0.1	C:14,T:94	0.87	0.13	CC:7,TT:47	0.226	0	0.2
LUGG01000011.1	1545540	C	T	6	60	0.1	C:20,T:88	0.815	0.185	CC:10,TT:44	0.302	0	0.256
LUGG01000011.1	1547180	G	A	0	60	0	A:64,G:56	0.533	0.467	AA:6,GA:52,GG:2	0.498	0.867	0.374
LUGG01000011.1	1664951	G	A	0	60	0	A:55,G:65	0.542	0.458	AA:5,GA:45,GG:10	0.497	0.75	0.373
LUGG01000011.1	1741574	C	A	0	60	0	A:36,C:84	0.7	0.3	AA:17,CA:2,CC:41	0.42	0.033	0.332
LUGG01000011.1	1755066	T	G	0	60	0	G:44,T:76	0.633	0.367	TG:44,TT:16	0.464	0.733	0.357
LUGG01000011.1	1755172	A	G	0	60	0	A:79,G:41	0.658	0.342	AA:19,AG:41	0.45	0.683	0.349
LUGG01000011.1	1762086	C	T	0	60	0	C:104,T:16	0.867	0.133	CC:45,CT:14,TT:1	0.231	0.233	0.204
LUGG01000013.1	75731	G	A	1	60	0.017	A:43,G:75	0.636	0.364	GA:43,GG:16	0.463	0.729	0.356
LUGG01000013.1	89291	A	G	2	60	0.033	A:33,G:83	0.716	0.284	AA:15,AG:3,GG:40	0.407	0.052	0.324
LUGG01000013.1	146434	A	T	0	60	0	A:77,T:43	0.642	0.358	AA:18,AT:41,TT:1	0.46	0.683	0.354
LUGG01000013.1	154836	C	T	0	60	0	C:78,T:42	0.65	0.35	CC:18,CT:42	0.455	0.7	0.351
LUGG01000013.1	210628	T	C	0	60	0	C:41,T:79	0.658	0.342	TC:41,TT:19	0.45	0.683	0.349
LUGG01000013.1	266583	T	C	0	60	0	C:41,T:79	0.658	0.342	TC:41,TT:19	0.45	0.683	0.349
LUGG01000013.1	269064	G	A	0	60	0	A:94,G:26	0.783	0.217	AA:44,GA:6,GG:10	0.339	0.1	0.282
LUGG01000013.1	274103	G	A	0	60	0	A:41,G:79	0.658	0.342	GA:41,GG:19	0.45	0.683	0.349
LUGG01000013.1	274664	T	C	0	60	0	C:49,T:71	0.592	0.408	CC:1,TC:47,TT:12	0.483	0.783	0.366
LUGG01000013.1	275034	A	G	0	60	0	A:73,G:47	0.608	0.392	AA:13,AG:47	0.477	0.783	0.363
LUGG01000013.1	307424	G	A	0	60	0	A:49,G:71	0.592	0.408	GA:49,GG:11	0.483	0.817	0.366
LUGG01000013.1	348175	A	G	0	60	0	A:41,G:79	0.658	0.342	AG:41,GG:19	0.45	0.683	0.349
LUGG01000013.1	367798	A	G	0	60	0	A:101,G:19	0.842	0.158	AA:47,AG:7,GG:6	0.267	0.117	0.231
LUGG01000013.1	475070	C	T	3	60	0.05	C:32,T:82	0.719	0.281	CC:16,TT:41	0.404	0	0.322
LUGG01000013.1	482725	A	G	3	60	0.05	A:82,G:32	0.719	0.281	AA:41,GG:16	0.404	0	0.322
LUGG01000013.1	500222	C	T	0	60	0	C:102,T:18	0.85	0.15	CC:43,CT:16,TT:1	0.255	0.267	0.222
LUGG01000013.1	544314	G	A	0	60	0	A:45,G:75	0.625	0.375	GA:45,GG:15	0.469	0.75	0.359
LUGG01000013.1	612191	C	T	0	60	0	C:58,T:62	0.517	0.483	CT:58,TT:2	0.499	0.967	0.375
LUGG01000013.1	644123	C	T	0	60	0	C:79,T:41	0.658	0.342	CC:19,CT:41	0.45	0.683	0.349
LUGG01000013.1	651578	T	C	0	60	0	C:53,T:67	0.558	0.442	CC:1,TC:51,TT:8	0.493	0.85	0.372
LUGG01000013.1	715731	G	T	0	60	0	G:55,T:65	0.542	0.458	GT:55,TT:5	0.497	0.917	0.373
LUGG01000013.1	759534	G	A	0	60	0	A:50,G:70	0.583	0.417	GA:50,GG:10	0.486	0.833	0.368
LUGG01000013.1	793376	A	G	1	60	0.017	A:28,G:90	0.763	0.237	AA:13,AG:2,GG:44	0.362	0.034	0.296
LUGG01000013.1	871100	C	T	0	60	0	C:59,T:61	0.508	0.492	CC:5,CT:49,TT:6	0.5	0.817	0.375
LUGG01000013.1	874184	C	T	0	60	0	C:79,T:41	0.658	0.342	CC:19,CT:41	0.45	0.683	0.349
LUGG01000013.1	875181	G	A	0	60	0	A:102,G:18	0.85	0.15	AA:47,GA:8,GG:5	0.255	0.133	0.222
LUGG01000013.1	882414	T	C	0	60	0	C:45,T:75	0.625	0.375	TC:45,TT:15	0.469	0.75	0.359
LUGG01000013.1	887331	G	C	0	60	0	C:44,G:76	0.633	0.367	GC:44,GG:16	0.464	0.733	0.357
LUGG01000013.1	894926	C	T	1	60	0.017	C:74,T:44	0.627	0.373	CC:15,CT:44	0.468	0.746	0.358
LUGG01000013.1	907385	T	C	0	60	0	C:45,T:75	0.625	0.375	TC:45,TT:15	0.469	0.75	0.359
LUGG01000013.1	918336	C	T	0	60	0	C:45,T:75	0.625	0.375	CT:45,TT:15	0.469	0.75	0.359
LUGG01000013.1	921412	T	C	0	60	0	C:43,T:77	0.642	0.358	TC:43,TT:17	0.46	0.717	0.354
LUGG01000013.1	940747	G	A	0	60	0	A:58,G:62	0.517	0.483	AA:3,GA:52,GG:5	0.499	0.867	0.375
LUGG01000013.1	943040	G	A	0	60	0	A:41,G:79	0.658	0.342	GA:41,GG:19	0.45	0.683	0.349
LUGG01000013.1	967637	C	T	1	60	0.017	C:82,T:36	0.695	0.305	CC:41,TT:18	0.424	0	0.334
LUGG01000013.1	967941	C	T	0	60	0	C:79,T:41	0.658	0.342	CC:19,CT:41	0.45	0.683	0.349
LUGG01000013.1	1005401	T	C	0	60	0	C:17,T:103	0.858	0.142	CC:7,TC:3,TT:50	0.243	0.05	0.214
LUGG01000013.1	1094227	T	C	0	60	0	C:79,T:41	0.658	0.342	CC:19,TC:41	0.45	0.683	0.349
LUGG01000013.1	1095046	T	C	0	60	0	C:73,T:47	0.608	0.392	CC:13,TC:47	0.477	0.783	0.363
LUGG01000013.1	1162281	A	G	0	60	0	A:21,G:99	0.825	0.175	AA:4,AG:13,GG:43	0.289	0.217	0.247
LUGG01000013.1	1169922	T	G	0	60	0	G:61,T:59	0.508	0.492	GG:6,TG:49,TT:5	0.5	0.817	0.375
LUGG01000013.1	1351445	G	A	0	60	0	A:19,G:101	0.842	0.158	GA:19,GG:41	0.267	0.317	0.231
LUGG01000013.1	1362963	C	T	0	60	0	C:102,T:18	0.85	0.15	CC:42,CT:18	0.255	0.3	0.222
LUGG01000013.1	1363300	T	C	0	60	0	C:36,T:84	0.7	0.3	TC:36,TT:24	0.42	0.6	0.332
LUGG01000013.1	1379138	C	T	0	60	0	C:101,T:19	0.842	0.158	CC:41,CT:19	0.267	0.317	0.231
LUGG01000013.1	1401717	T	C	0	60	0	C:24,T:96	0.8	0.2	CC:5,TC:14,TT:41	0.32	0.233	0.269
LUGG01000013.1	1402229	C	T	0	60	0	C:101,T:19	0.842	0.158	CC:41,CT:19	0.267	0.317	0.231
LUGG01000013.1	1412174	G	A	0	60	0	A:17,G:103	0.858	0.142	GA:17,GG:43	0.243	0.283	0.214
LUGG01000013.1	1429169	C	T	0	60	0	C:96,T:24	0.8	0.2	CC:41,CT:14,TT:5	0.32	0.233	0.269
LUGG01000013.1	1455457	G	T	0	60	0	G:75,T:45	0.625	0.375	GG:15,GT:45	0.469	0.75	0.359
LUGG01000013.1	1501000	T	A	0	60	0	A:18,T:102	0.85	0.15	AA:1,TA:16,TT:43	0.255	0.267	0.222
LUGG01000013.1	1509632	C	T	1	60	0.017	C:96,T:22	0.814	0.186	CC:41,CT:14,TT:4	0.303	0.237	0.257
LUGG01000013.1	1509986	G	A	1	60	0.017	A:58,G:60	0.508	0.492	AA:17,GA:24,GG:18	0.5	0.407	0.375
LUGG01000014.1	45656	G	A	0	60	0	A:44,G:76	0.633	0.367	GA:44,GG:16	0.464	0.733	0.357
LUGG01000014.1	198973	C	G	0	60	0	C:25,G:95	0.792	0.208	CC:6,CG:13,GG:41	0.33	0.217	0.275
LUGG01000014.1	284955	A	T	0	60	0	A:28,T:92	0.767	0.233	AA:11,AT:6,TT:43	0.358	0.1	0.294
LUGG01000014.1	305834	C	T	0	60	0	C:72,T:48	0.6	0.4	CC:13,CT:46,TT:1	0.48	0.767	0.365
LUGG01000014.1	307240	G	T	0	60	0	G:70,T:50	0.583	0.417	GG:10,GT:50	0.486	0.833	0.368
LUGG01000014.1	311403	A	G	0	60	0	A:66,G:54	0.55	0.45	AA:10,AG:46,GG:4	0.495	0.767	0.372
LUGG01000014.1	330085	C	T	0	60	0	C:70,T:50	0.583	0.417	CC:11,CT:48,TT:1	0.486	0.8	0.368
LUGG01000014.1	399559	G	A	0	60	0	A:56,G:64	0.533	0.467	AA:1,GA:54,GG:5	0.498	0.9	0.374
LUGG01000014.1	536021	T	C	0	60	0	C:94,T:26	0.783	0.217	CC:42,TC:10,TT:8	0.339	0.167	0.282
LUGG01000014.1	538384	G	C	0	60	0	C:93,G:27	0.775	0.225	CC:43,GC:7,GG:10	0.349	0.117	0.288
LUGG01000014.1	542556	T	G	0	60	0	G:41,T:79	0.658	0.342	TG:41,TT:19	0.45	0.683	0.349
LUGG01000014.1	542649	T	G	0	60	0	G:77,T:43	0.642	0.358	GG:17,TG:43	0.46	0.717	0.354
LUGG01000014.1	545926	T	A	0	60	0	A:59,T:61	0.508	0.492	AA:4,TA:51,TT:5	0.5	0.85	0.375
LUGG01000014.1	552631	A	G	0	60	0	A:54,G:66	0.55	0.45	AA:1,AG:52,GG:7	0.495	0.867	0.372
LUGG01000014.1	552998	A	G	0	60	0	A:62,G:58	0.517	0.483	AA:4,AG:54,GG:2	0.499	0.9	0.375
LUGG01000014.1	563049	C	T	0	60	0	C:52,T:68	0.567	0.433	CT:52,TT:8	0.491	0.867	0.371
LUGG01000014.1	583190	C	T	0	60	0	C:101,T:19	0.842	0.158	CC:47,CT:7,TT:6	0.267	0.117	0.231
LUGG01000014.1	633237	A	G	0	60	0	A:79,G:41	0.658	0.342	AA:19,AG:41	0.45	0.683	0.349
LUGG01000014.1	635096	C	T	0	60	0	C:62,T:58	0.517	0.483	CC:5,CT:52,TT:3	0.499	0.867	0.375
LUGG01000014.1	681851	G	A	0	60	0	A:43,G:77	0.642	0.358	AA:1,GA:41,GG:18	0.46	0.683	0.354
LUGG01000014.1	688026	C	T	0	60	0	C:71,T:49	0.592	0.408	CC:13,CT:45,TT:2	0.483	0.75	0.366
LUGG01000014.1	722013	T	C	0	60	0	C:34,T:86	0.717	0.283	CC:15,TC:4,TT:41	0.406	0.067	0.324
LUGG01000014.1	737999	T	A	0	60	0	A:84,T:36	0.7	0.3	AA:42,TT:18	0.42	0	0.332
LUGG01000014.1	744641	C	T	0	60	0	C:77,T:43	0.642	0.358	CC:17,CT:43	0.46	0.717	0.354
LUGG01000014.1	761669	C	T	0	60	0	C:75,T:45	0.625	0.375	CC:15,CT:45	0.469	0.75	0.359
LUGG01000014.1	787223	G	A	0	60	0	A:41,G:79	0.658	0.342	GA:41,GG:19	0.45	0.683	0.349
LUGG01000014.1	794703	A	G	0	60	0	A:73,G:47	0.608	0.392	AA:13,AG:47	0.477	0.783	0.363
LUGG01000014.1	808617	T	C	0	60	0	C:41,T:79	0.658	0.342	TC:41,TT:19	0.45	0.683	0.349
LUGG01000014.1	809170	C	A	0	60	0	A:94,C:26	0.783	0.217	AA:41,CA:12,CC:7	0.339	0.2	0.282
LUGG01000014.1	810802	T	C	0	60	0	C:63,T:57	0.525	0.475	CC:7,TC:49,TT:4	0.499	0.817	0.374
LUGG01000014.1	811627	C	A	0	60	0	A:44,C:76	0.633	0.367	CA:44,CC:16	0.464	0.733	0.357
LUGG01000014.1	822949	T	C	0	60	0	C:51,T:69	0.575	0.425	TC:51,TT:9	0.489	0.85	0.369
LUGG01000014.1	823119	A	G	0	60	0	A:68,G:52	0.567	0.433	AA:9,AG:50,GG:1	0.491	0.833	0.371
LUGG01000014.1	984591	C	T	0	60	0	C:73,T:47	0.608	0.392	CC:13,CT:47	0.477	0.783	0.363
LUGG01000014.1	1004234	G	A	0	60	0	A:44,G:76	0.633	0.367	GA:44,GG:16	0.464	0.733	0.357
LUGG01000014.1	1004875	C	T	0	60	0	C:79,T:41	0.658	0.342	CC:19,CT:41	0.45	0.683	0.349
LUGG01000014.1	1004987	A	G	0	60	0	A:79,G:41	0.658	0.342	AA:19,AG:41	0.45	0.683	0.349
LUGG01000014.1	1007211	A	T	0	60	0	A:64,T:56	0.533	0.467	AA:6,AT:52,TT:2	0.498	0.867	0.374
LUGG01000014.1	1011198	G	T	0	60	0	G:46,T:74	0.617	0.383	GT:46,TT:14	0.473	0.767	0.361
LUGG01000014.1	1012827	A	G	0	60	0	A:101,G:19	0.842	0.158	AA:48,AG:5,GG:7	0.267	0.083	0.231
LUGG01000014.1	1024016	C	T	0	60	0	C:72,T:48	0.6	0.4	CC:12,CT:48	0.48	0.8	0.365
LUGG01000014.1	1057837	A	T	0	60	0	A:104,T:16	0.867	0.133	AA:44,AT:16	0.231	0.267	0.204
LUGG01000014.1	1059881	A	G	0	60	0	A:25,G:95	0.792	0.208	AA:10,AG:5,GG:45	0.33	0.083	0.275
LUGG01000014.1	1073713	T	C	0	60	0	C:88,T:32	0.733	0.267	CC:42,TC:4,TT:14	0.391	0.067	0.315
LUGG01000014.1	1077385	T	C	0	60	0	C:43,T:77	0.642	0.358	CC:1,TC:41,TT:18	0.46	0.683	0.354
LUGG01000014.1	1077607	A	C	0	60	0	A:77,C:43	0.642	0.358	AA:18,AC:41,CC:1	0.46	0.683	0.354
LUGG01000014.1	1077808	C	G	0	60	0	C:77,G:43	0.642	0.358	CC:18,CG:41,GG:1	0.46	0.683	0.354
LUGG01000014.1	1080725	G	A	0	60	0	A:43,G:77	0.642	0.358	AA:1,GA:41,GG:18	0.46	0.683	0.354
LUGG01000014.1	1084506	C	T	0	60	0	C:79,T:41	0.658	0.342	CC:19,CT:41	0.45	0.683	0.349
LUGG01000014.1	1090198	C	T	0	60	0	C:70,T:50	0.583	0.417	CC:11,CT:48,TT:1	0.486	0.8	0.368
LUGG01000014.1	1091654	G	C	0	60	0	C:41,G:79	0.658	0.342	GC:41,GG:19	0.45	0.683	0.349
LUGG01000014.1	1091720	G	A	0	60	0	A:67,G:53	0.558	0.442	AA:8,GA:51,GG:1	0.493	0.85	0.372
LUGG01000014.1	1092476	G	A	0	60	0	A:22,G:98	0.817	0.183	GA:22,GG:38	0.299	0.367	0.255
LUGG01000014.1	1094096	C	T	0	60	0	C:57,T:63	0.525	0.475	CC:2,CT:53,TT:5	0.499	0.883	0.374
LUGG01000014.1	1125146	G	A	0	60	0	A:54,G:66	0.55	0.45	AA:1,GA:52,GG:7	0.495	0.867	0.372
LUGG01000014.1	1144189	A	T	0	60	0	A:75,T:45	0.625	0.375	AA:15,AT:45	0.469	0.75	0.359
LUGG01000014.1	1147779	A	G	0	60	0	A:76,G:44	0.633	0.367	AA:16,AG:44	0.464	0.733	0.357
LUGG01000014.1	1166720	G	A	0	60	0	A:43,G:77	0.642	0.358	GA:43,GG:17	0.46	0.717	0.354
LUGG01000014.1	1167642	G	C	0	60	0	C:65,G:55	0.542	0.458	CC:6,GC:53,GG:1	0.497	0.883	0.373
LUGG01000014.1	1171399	G	A	0	60	0	A:97,G:23	0.808	0.192	AA:43,GA:11,GG:6	0.31	0.183	0.262
LUGG01000014.1	1174267	A	G	0	60	0	A:52,G:68	0.567	0.433	AA:4,AG:44,GG:12	0.491	0.733	0.371
LUGG01000014.1	1175035	G	T	0	60	0	G:59,T:61	0.508	0.492	GG:4,GT:51,TT:5	0.5	0.85	0.375
LUGG01000014.1	1177793	T	C	0	60	0	C:56,T:64	0.533	0.467	CC:2,TC:52,TT:6	0.498	0.867	0.374
LUGG01000014.1	1184790	G	A	0	60	0	A:61,G:59	0.508	0.492	AA:5,GA:51,GG:4	0.5	0.85	0.375
LUGG01000014.1	1187957	A	G	0	60	0	A:71,G:49	0.592	0.408	AA:11,AG:49	0.483	0.817	0.366
LUGG01000014.1	1188162	A	G	0	60	0	A:67,G:53	0.558	0.442	AA:10,AG:47,GG:3	0.493	0.783	0.372
LUGG01000014.1	1223517	G	A	0	60	0	A:22,G:98	0.817	0.183	AA:6,GA:10,GG:44	0.299	0.167	0.255
LUGG01000014.1	1223827	A	G	0	60	0	A:75,G:45	0.625	0.375	AA:15,AG:45	0.469	0.75	0.359
LUGG01000014.1	1233154	G	A	0	60	0	A:17,G:103	0.858	0.142	AA:1,GA:15,GG:44	0.243	0.25	0.214
LUGG01000014.1	1233714	T	C	0	60	0	C:41,T:79	0.658	0.342	TC:41,TT:19	0.45	0.683	0.349
LUGG01000014.1	1234032	T	C	0	60	0	C:71,T:49	0.592	0.408	CC:13,TC:45,TT:2	0.483	0.75	0.366
LUGG01000014.1	1234236	T	G	0	60	0	G:71,T:49	0.592	0.408	GG:13,TG:45,TT:2	0.483	0.75	0.366
LUGG01000014.1	1234656	G	A	0	60	0	A:42,G:78	0.65	0.35	GA:42,GG:18	0.455	0.7	0.351
LUGG01000014.1	1242358	G	A	0	60	0	A:57,G:63	0.525	0.475	AA:3,GA:51,GG:6	0.499	0.85	0.374
LUGG01000014.1	1247561	T	G	0	60	0	G:54,T:66	0.55	0.45	GG:2,TG:50,TT:8	0.495	0.833	0.372
LUGG01000014.1	1255245	T	C	0	60	0	C:46,T:74	0.617	0.383	TC:46,TT:14	0.473	0.767	0.361
LUGG01000014.1	1256438	A	G	0	60	0	A:76,G:44	0.633	0.367	AA:17,AG:42,GG:1	0.464	0.7	0.357
LUGG01000014.1	1257923	G	A	0	60	0	A:95,G:25	0.792	0.208	AA:43,GA:9,GG:8	0.33	0.15	0.275
LUGG01000014.1	1264366	C	T	0	60	0	C:77,T:43	0.642	0.358	CC:17,CT:43	0.46	0.717	0.354
LUGG01000014.1	1268705	T	C	0	60	0	C:103,T:17	0.858	0.142	CC:46,TC:11,TT:3	0.243	0.183	0.214
LUGG01000015.1	84354	A	G	0	60	0	A:44,G:76	0.633	0.367	AG:44,GG:16	0.464	0.733	0.357
LUGG01000015.1	86106	G	T	0	60	0	G:104,T:16	0.867	0.133	GG:49,GT:6,TT:5	0.231	0.1	0.204
LUGG01000015.1	90408	C	T	0	60	0	C:65,T:55	0.542	0.458	CC:5,CT:55	0.497	0.917	0.373
LUGG01000015.1	91034	G	A	0	60	0	A:56,G:64	0.533	0.467	GA:56,GG:4	0.498	0.933	0.374
LUGG01000015.1	100113	G	C	0	60	0	C:55,G:65	0.542	0.458	CC:4,GC:47,GG:9	0.497	0.783	0.373
LUGG01000015.1	115920	A	G	0	60	0	A:101,G:19	0.842	0.158	AA:43,AG:15,GG:2	0.267	0.25	0.231
LUGG01000015.1	140849	C	T	0	60	0	C:72,T:48	0.6	0.4	CC:12,CT:48	0.48	0.8	0.365
LUGG01000015.1	304579	T	C	2	60	0.033	C:95,T:21	0.819	0.181	CC:45,TC:5,TT:8	0.297	0.086	0.253
LUGG01000015.1	341968	C	G	0	60	0	C:67,G:53	0.558	0.442	CC:8,CG:51,GG:1	0.493	0.85	0.372
LUGG01000015.1	367043	T	C	0	60	0	C:54,T:66	0.55	0.45	CC:3,TC:48,TT:9	0.495	0.8	0.372
LUGG01000015.1	372546	T	C	0	60	0	C:65,T:55	0.542	0.458	CC:8,TC:49,TT:3	0.497	0.817	0.373
LUGG01000015.1	379877	T	A	0	60	0	A:45,T:75	0.625	0.375	TA:45,TT:15	0.469	0.75	0.359
LUGG01000015.1	415073	T	C	0	60	0	C:58,T:62	0.517	0.483	CC:7,TC:44,TT:9	0.499	0.733	0.375
LUGG01000015.1	415962	C	T	0	60	0	C:70,T:50	0.583	0.417	CC:14,CT:42,TT:4	0.486	0.7	0.368
LUGG01000015.1	518898	C	T	0	60	0	C:62,T:58	0.517	0.483	CC:6,CT:50,TT:4	0.499	0.833	0.375
LUGG01000015.1	519156	G	A	0	60	0	A:58,G:62	0.517	0.483	AA:4,GA:50,GG:6	0.499	0.833	0.375
LUGG01000015.1	519322	G	A	0	60	0	A:47,G:73	0.608	0.392	GA:47,GG:13	0.477	0.783	0.363
LUGG01000015.1	544141	T	C	0	60	0	C:66,T:54	0.55	0.45	CC:11,TC:44,TT:5	0.495	0.733	0.372
LUGG01000015.1	548893	T	C	0	60	0	C:19,T:101	0.842	0.158	CC:5,TC:9,TT:46	0.267	0.15	0.231
LUGG01000015.1	714943	G	A	0	60	0	A:41,G:79	0.658	0.342	GA:41,GG:19	0.45	0.683	0.349
LUGG01000015.1	717481	A	G	0	60	0	A:104,G:16	0.867	0.133	AA:45,AG:14,GG:1	0.231	0.233	0.204
LUGG01000015.1	763778	C	T	0	60	0	C:16,T:104	0.867	0.133	CT:16,TT:44	0.231	0.267	0.204
LUGG01000015.1	770118	C	T	0	60	0	C:96,T:24	0.8	0.2	CC:43,CT:10,TT:7	0.32	0.167	0.269
LUGG01000015.1	813690	C	T	0	60	0	C:58,T:62	0.517	0.483	CC:5,CT:48,TT:7	0.499	0.8	0.375
LUGG01000015.1	818202	A	G	0	60	0	A:21,G:99	0.825	0.175	AA:6,AG:9,GG:45	0.289	0.15	0.247
LUGG01000015.1	824201	G	A	0	60	0	A:41,G:79	0.658	0.342	GA:41,GG:19	0.45	0.683	0.349
LUGG01000015.1	835724	T	C	0	60	0	C:45,T:75	0.625	0.375	CC:1,TC:43,TT:16	0.469	0.717	0.359
LUGG01000015.1	1009177	A	G	0	60	0	A:94,G:26	0.783	0.217	AA:34,AG:26	0.339	0.433	0.282
LUGG01000015.1	1014126	A	C	0	60	0	A:82,C:38	0.683	0.317	AA:22,AC:38	0.433	0.633	0.339
LUGG01000015.1	1135735	A	G	0	60	0	A:79,G:41	0.658	0.342	AA:19,AG:41	0.45	0.683	0.349
LUGG01000015.1	1136151	A	G	0	60	0	A:104,G:16	0.867	0.133	AA:47,AG:10,GG:3	0.231	0.167	0.204
LUGG01000015.1	1243160	A	C	0	60	0	A:79,C:41	0.658	0.342	AA:19,AC:41	0.45	0.683	0.349
LUGG01000015.1	1245554	A	G	0	60	0	A:60,G:60	0.5	0.5	AA:5,AG:50,GG:5	0.5	0.833	0.375
LUGG01000015.1	1274089	T	C	0	60	0	C:87,T:33	0.725	0.275	CC:42,TC:3,TT:15	0.399	0.05	0.319
LUGG01000015.1	1280349	A	C	0	60	0	A:59,C:61	0.508	0.492	AA:3,AC:53,CC:4	0.5	0.883	0.375
LUGG01000015.1	1281357	C	T	0	60	0	C:78,T:42	0.65	0.35	CC:18,CT:42	0.455	0.7	0.351
LUGG01000015.1	1282086	G	C	0	60	0	C:60,G:60	0.5	0.5	CC:4,GC:52,GG:4	0.5	0.867	0.375
LUGG01000015.1	1284519	G	A	0	60	0	A:41,G:79	0.658	0.342	GA:41,GG:19	0.45	0.683	0.349
LUGG01000015.1	1284732	G	C	0	60	0	C:60,G:60	0.5	0.5	CC:4,GC:52,GG:4	0.5	0.867	0.375
LUGG01000017.1	86397	G	C	0	60	0	C:46,G:74	0.617	0.383	GC:46,GG:14	0.473	0.767	0.361
LUGG01000017.1	153380	A	G	5	60	0.083	A:69,G:41	0.627	0.373	AA:14,AG:41	0.468	0.745	0.358
LUGG01000017.1	156103	T	C	4	60	0.067	C:23,T:89	0.795	0.205	CC:1,TC:21,TT:34	0.326	0.375	0.273
LUGG01000018.1	36832	T	G	0	60	0	G:41,T:79	0.658	0.342	TG:41,TT:19	0.45	0.683	0.349
LUGG01000018.1	38543	G	C	0	60	0	C:60,G:60	0.5	0.5	CC:8,GC:44,GG:8	0.5	0.733	0.375
LUGG01000018.1	52304	C	T	0	60	0	C:68,T:52	0.567	0.433	CC:9,CT:50,TT:1	0.491	0.833	0.371
LUGG01000018.1	60652	T	C	0	60	0	C:20,T:100	0.833	0.167	CC:5,TC:10,TT:45	0.278	0.167	0.239
LUGG01000018.1	82834	G	A	0	60	0	A:43,G:77	0.642	0.358	GA:43,GG:17	0.46	0.717	0.354
LUGG01000018.1	84321	G	A	0	60	0	A:41,G:79	0.658	0.342	GA:41,GG:19	0.45	0.683	0.349
LUGG01000018.1	382671	G	A	1	60	0.017	A:22,G:96	0.814	0.186	AA:11,GG:48	0.303	0	0.257
LUGG01000018.1	489946	G	A	0	60	0	A:42,G:78	0.65	0.35	GA:42,GG:18	0.455	0.7	0.351
LUGG01000018.1	511778	C	T	0	60	0	C:44,T:76	0.633	0.367	CT:44,TT:16	0.464	0.733	0.357
LUGG01000018.1	582330	C	T	0	60	0	C:79,T:41	0.658	0.342	CC:19,CT:41	0.45	0.683	0.349
LUGG01000018.1	606976	T	G	0	60	0	G:74,T:46	0.617	0.383	GG:14,TG:46	0.473	0.767	0.361
LUGG01000018.1	638630	T	C	0	60	0	C:63,T:57	0.525	0.475	CC:8,TC:47,TT:5	0.499	0.783	0.374
LUGG01000019.1	93544	T	A	0	60	0	A:81,T:39	0.675	0.325	AA:40,TA:1,TT:19	0.439	0.017	0.342
LUGG01000019.1	94524	T	C	0	60	0	C:81,T:39	0.675	0.325	CC:40,TC:1,TT:19	0.439	0.017	0.342
LUGG01000019.1	114324	C	G	0	60	0	C:79,G:41	0.658	0.342	CC:19,CG:41	0.45	0.683	0.349
LUGG01000019.1	135041	C	T	5	60	0.083	C:68,T:42	0.618	0.382	CC:14,CT:40,TT:1	0.472	0.727	0.361
LUGG01000019.1	144316	G	T	0	60	0	G:59,T:61	0.508	0.492	GG:4,GT:51,TT:5	0.5	0.85	0.375
LUGG01000019.1	146963	A	G	0	60	0	A:60,G:60	0.5	0.5	AA:4,AG:52,GG:4	0.5	0.867	0.375
LUGG01000019.1	181590	G	A	0	60	0	A:68,G:52	0.567	0.433	AA:9,GA:50,GG:1	0.491	0.833	0.371
LUGG01000019.1	227123	T	C	0	60	0	C:54,T:66	0.55	0.45	CC:1,TC:52,TT:7	0.495	0.867	0.372
LUGG01000019.1	228862	A	G	0	60	0	A:75,G:45	0.625	0.375	AA:15,AG:45	0.469	0.75	0.359
LUGG01000019.1	249334	G	A	0	60	0	A:23,G:97	0.808	0.192	AA:4,GA:15,GG:41	0.31	0.25	0.262
LUGG01000019.1	390079	C	T	0	60	0	C:78,T:42	0.65	0.35	CC:18,CT:42	0.455	0.7	0.351
LUGG01000019.1	425548	C	T	0	60	0	C:59,T:61	0.508	0.492	CC:5,CT:49,TT:6	0.5	0.817	0.375
LUGG01000019.1	441577	A	G	0	60	0	A:74,G:46	0.617	0.383	AA:14,AG:46	0.473	0.767	0.361
LUGG01000019.1	456864	G	A	0	60	0	A:42,G:78	0.65	0.35	GA:42,GG:18	0.455	0.7	0.351
LUGG01000019.1	458449	T	A	0	60	0	A:21,T:99	0.825	0.175	AA:2,TA:17,TT:41	0.289	0.283	0.247
LUGG01000019.1	524692	G	A	4	60	0.067	A:57,G:55	0.509	0.491	AA:4,GA:49,GG:3	0.5	0.875	0.375
LUGG01000019.1	527750	T	C	0	60	0	C:58,T:62	0.517	0.483	CC:6,TC:46,TT:8	0.499	0.767	0.375
LUGG01000019.1	621340	T	C	0	60	0	C:45,T:75	0.625	0.375	TC:45,TT:15	0.469	0.75	0.359
LUGG01000019.1	634864	A	T	0	60	0	A:75,T:45	0.625	0.375	AA:15,AT:45	0.469	0.75	0.359
LUGG01000019.1	722216	C	T	4	60	0.067	C:90,T:22	0.804	0.196	CC:34,CT:22	0.316	0.393	0.266
LUGG01000019.1	740107	A	G	0	60	0	A:64,G:56	0.533	0.467	AA:7,AG:50,GG:3	0.498	0.833	0.374
LUGG01000019.1	768644	C	T	0	60	0	C:50,T:70	0.583	0.417	CT:50,TT:10	0.486	0.833	0.368
LUGG01000019.1	770738	A	G	0	60	0	A:65,G:55	0.542	0.458	AA:6,AG:53,GG:1	0.497	0.883	0.373
LUGG01000019.1	861177	A	G	0	60	0	A:34,G:86	0.717	0.283	AA:15,AG:4,GG:41	0.406	0.067	0.324
LUGG01000019.1	879493	T	C	0	60	0	C:48,T:72	0.6	0.4	TC:48,TT:12	0.48	0.8	0.365
LUGG01000019.1	913803	C	T	0	60	0	C:93,T:27	0.775	0.225	CC:42,CT:9,TT:9	0.349	0.15	0.288
LUGG01000019.1	1045545	G	A	0	60	0	A:25,G:95	0.792	0.208	GA:25,GG:35	0.33	0.417	0.275
LUGG01000019.1	1045823	C	A	0	60	0	A:21,C:99	0.825	0.175	AA:1,CA:19,CC:40	0.289	0.317	0.247
LUGG01000019.1	1058770	A	T	4	60	0.067	A:93,T:19	0.83	0.17	AA:40,AT:13,TT:3	0.282	0.232	0.242
LUGG01000019.1	1098230	A	G	1	60	0.017	A:87,G:31	0.737	0.263	AA:29,AG:29,GG:1	0.387	0.492	0.312
LUGG01000019.1	1105047	G	A	6	60	0.1	A:89,G:19	0.824	0.176	AA:44,GA:1,GG:9	0.29	0.019	0.248
LUGG01000020.1	109634	T	C	0	60	0	C:41,T:79	0.658	0.342	TC:41,TT:19	0.45	0.683	0.349
LUGG01000020.1	127606	C	T	0	60	0	C:96,T:24	0.8	0.2	CC:46,CT:4,TT:10	0.32	0.067	0.269
LUGG01000020.1	129412	C	T	0	60	0	C:79,T:41	0.658	0.342	CC:19,CT:41	0.45	0.683	0.349
LUGG01000020.1	172639	C	T	0	60	0	C:79,T:41	0.658	0.342	CC:19,CT:41	0.45	0.683	0.349
LUGG01000020.1	202161	C	T	0	60	0	C:96,T:24	0.8	0.2	CC:47,CT:2,TT:11	0.32	0.033	0.269
LUGG01000020.1	238034	T	G	4	60	0.067	G:25,T:87	0.777	0.223	GG:11,TG:3,TT:42	0.347	0.054	0.287
LUGG01000020.1	351008	T	C	0	60	0	C:20,T:100	0.833	0.167	CC:6,TC:8,TT:46	0.278	0.133	0.239
LUGG01000020.1	455756	C	T	0	60	0	C:100,T:20	0.833	0.167	CC:46,CT:8,TT:6	0.278	0.133	0.239
LUGG01000020.1	455815	T	A	0	60	0	A:28,T:92	0.767	0.233	AA:10,TA:8,TT:42	0.358	0.133	0.294
LUGG01000020.1	463877	T	C	0	60	0	C:28,T:92	0.767	0.233	CC:10,TC:8,TT:42	0.358	0.133	0.294
LUGG01000020.1	473385	T	C	0	60	0	C:20,T:100	0.833	0.167	CC:6,TC:8,TT:46	0.278	0.133	0.239
LUGG01000020.1	507286	T	A	0	60	0	A:40,T:80	0.667	0.333	TA:40,TT:20	0.444	0.667	0.346
LUGG01000020.1	536979	G	A	0	60	0	A:45,G:75	0.625	0.375	GA:45,GG:15	0.469	0.75	0.359
LUGG01000020.1	539739	T	A	0	60	0	A:28,T:92	0.767	0.233	AA:10,TA:8,TT:42	0.358	0.133	0.294
LUGG01000020.1	540225	A	G	0	60	0	A:79,G:41	0.658	0.342	AA:19,AG:41	0.45	0.683	0.349
LUGG01000020.1	544076	C	T	0	60	0	C:103,T:17	0.858	0.142	CC:46,CT:11,TT:3	0.243	0.183	0.214
LUGG01000020.1	572752	T	C	0	60	0	C:28,T:92	0.767	0.233	CC:10,TC:8,TT:42	0.358	0.133	0.294
LUGG01000020.1	704259	T	C	6	60	0.1	C:49,T:59	0.546	0.454	CC:12,TC:25,TT:17	0.496	0.463	0.373
LUGG01000022.1	65250	A	G	0	60	0	A:59,G:61	0.508	0.492	AA:1,AG:57,GG:2	0.5	0.95	0.375
LUGG01000022.1	65866	C	T	0	60	0	C:54,T:66	0.55	0.45	CC:1,CT:52,TT:7	0.495	0.867	0.372
LUGG01000022.1	72727	A	T	0	60	0	A:75,T:45	0.625	0.375	AA:15,AT:45	0.469	0.75	0.359
LUGG01000022.1	72900	G	C	0	60	0	C:41,G:79	0.658	0.342	GC:41,GG:19	0.45	0.683	0.349
LUGG01000022.1	77013	T	C	0	60	0	C:45,T:75	0.625	0.375	TC:45,TT:15	0.469	0.75	0.359
LUGG01000022.1	79767	A	C	0	60	0	A:77,C:43	0.642	0.358	AA:17,AC:43	0.46	0.717	0.354
LUGG01000022.1	79865	A	G	0	60	0	A:67,G:53	0.558	0.442	AA:8,AG:51,GG:1	0.493	0.85	0.372
LUGG01000022.1	79955	T	G	0	60	0	G:41,T:79	0.658	0.342	TG:41,TT:19	0.45	0.683	0.349
LUGG01000022.1	80332	A	T	0	60	0	A:67,T:53	0.558	0.442	AA:8,AT:51,TT:1	0.493	0.85	0.372
LUGG01000022.1	80913	C	T	0	60	0	C:79,T:41	0.658	0.342	CC:19,CT:41	0.45	0.683	0.349
LUGG01000022.1	95231	C	T	0	60	0	C:70,T:50	0.583	0.417	CC:10,CT:50	0.486	0.833	0.368
LUGG01000022.1	98693	G	A	0	60	0	A:60,G:60	0.5	0.5	AA:4,GA:52,GG:4	0.5	0.867	0.375
LUGG01000022.1	116912	C	T	0	60	0	C:100,T:20	0.833	0.167	CC:44,CT:12,TT:4	0.278	0.2	0.239
LUGG01000022.1	120526	A	G	0	60	0	A:78,G:42	0.65	0.35	AA:18,AG:42	0.455	0.7	0.351
LUGG01000022.1	172211	A	T	0	60	0	A:93,T:27	0.775	0.225	AA:42,AT:9,TT:9	0.349	0.15	0.288
LUGG01000022.1	202124	G	A	0	60	0	A:42,G:78	0.65	0.35	AA:1,GA:40,GG:19	0.455	0.667	0.351
LUGG01000022.1	203833	G	A	0	60	0	A:41,G:79	0.658	0.342	GA:41,GG:19	0.45	0.683	0.349
LUGG01000022.1	222209	C	T	0	60	0	C:26,T:94	0.783	0.217	CC:9,CT:8,TT:43	0.339	0.133	0.282
LUGG01000022.1	222270	C	T	0	60	0	C:78,T:42	0.65	0.35	CC:18,CT:42	0.455	0.7	0.351
LUGG01000022.1	258884	G	T	0	60	0	G:64,T:56	0.533	0.467	GG:5,GT:54,TT:1	0.498	0.9	0.374
LUGG01000022.1	272044	T	C	0	60	0	C:60,T:60	0.5	0.5	CC:6,TC:48,TT:6	0.5	0.8	0.375
LUGG01000022.1	294393	A	G	0	60	0	A:74,G:46	0.617	0.383	AA:14,AG:46	0.473	0.767	0.361
LUGG01000022.1	325762	C	A	0	60	0	A:19,C:101	0.842	0.158	AA:4,CA:11,CC:45	0.267	0.183	0.231
LUGG01000022.1	329752	C	T	0	60	0	C:75,T:45	0.625	0.375	CC:15,CT:45	0.469	0.75	0.359
LUGG01000022.1	349941	T	C	0	60	0	C:42,T:78	0.65	0.35	TC:42,TT:18	0.455	0.7	0.351
LUGG01000022.1	351712	T	C	0	60	0	C:44,T:76	0.633	0.367	TC:44,TT:16	0.464	0.733	0.357
LUGG01000022.1	464590	T	C	0	60	0	C:82,T:38	0.683	0.317	CC:41,TT:19	0.433	0	0.339
LUGG01000022.1	464660	A	G	0	60	0	A:98,G:22	0.817	0.183	AA:44,AG:10,GG:6	0.299	0.167	0.255
LUGG01000022.1	466934	A	G	0	60	0	A:98,G:22	0.817	0.183	AA:44,AG:10,GG:6	0.299	0.167	0.255
LUGG01000022.1	469530	G	A	0	60	0	A:22,G:98	0.817	0.183	AA:6,GA:10,GG:44	0.299	0.167	0.255
LUGG01000022.1	471460	T	C	0	60	0	C:22,T:98	0.817	0.183	CC:6,TC:10,TT:44	0.299	0.167	0.255
LUGG01000022.1	475881	A	G	0	60	0	A:99,G:21	0.825	0.175	AA:45,AG:9,GG:6	0.289	0.15	0.247
LUGG01000022.1	499049	C	A	0	60	0	A:82,C:38	0.683	0.317	AA:41,CC:19	0.433	0	0.339
LUGG01000022.1	499394	C	A	0	60	0	A:95,C:25	0.792	0.208	AA:44,CA:7,CC:9	0.33	0.117	0.275
LUGG01000022.1	499471	G	C	0	60	0	C:82,G:38	0.683	0.317	CC:41,GG:19	0.433	0	0.339
LUGG01000022.1	506130	A	G	0	60	0	A:28,G:92	0.767	0.233	AA:9,AG:10,GG:41	0.358	0.167	0.294
LUGG01000022.1	508307	G	A	0	60	0	A:86,G:34	0.717	0.283	AA:41,GA:4,GG:15	0.406	0.067	0.324
LUGG01000022.1	510822	T	C	0	60	0	C:90,T:30	0.75	0.25	CC:41,TC:8,TT:11	0.375	0.133	0.305
LUGG01000022.1	512790	A	G	0	60	0	A:38,G:82	0.683	0.317	AA:19,GG:41	0.433	0	0.339
LUGG01000022.1	515623	C	T	0	60	0	C:35,T:85	0.708	0.292	CC:16,CT:3,TT:41	0.413	0.05	0.328
LUGG01000022.1	517286	T	C	0	60	0	C:85,T:35	0.708	0.292	CC:41,TC:3,TT:16	0.413	0.05	0.328
LUGG01000022.1	518543	T	C	0	60	0	C:85,T:35	0.708	0.292	CC:41,TC:3,TT:16	0.413	0.05	0.328
LUGG01000022.1	518663	G	A	0	60	0	A:85,G:35	0.708	0.292	AA:41,GA:3,GG:16	0.413	0.05	0.328
LUGG01000022.1	519065	C	G	0	60	0	C:35,G:85	0.708	0.292	CC:16,CG:3,GG:41	0.413	0.05	0.328
LUGG01000022.1	522794	C	T	0	60	0	C:35,T:85	0.708	0.292	CC:16,CT:3,TT:41	0.413	0.05	0.328
LUGG01000022.1	570129	C	T	3	60	0.05	C:27,T:87	0.763	0.237	CC:11,CT:5,TT:41	0.361	0.088	0.296
LUGG01000022.1	613754	T	G	0	60	0	G:89,T:31	0.742	0.258	GG:41,TG:7,TT:12	0.383	0.117	0.31
LUGG01000022.1	630568	C	T	0	60	0	C:69,T:51	0.575	0.425	CC:10,CT:49,TT:1	0.489	0.817	0.369
LUGG01000022.1	630656	C	A	0	60	0	A:66,C:54	0.55	0.45	AA:6,CA:54	0.495	0.9	0.372
LUGG01000022.1	637885	C	T	0	60	0	C:69,T:51	0.575	0.425	CC:9,CT:51	0.489	0.85	0.369
LUGG01000022.1	639672	A	G	0	60	0	A:57,G:63	0.525	0.475	AA:2,AG:53,GG:5	0.499	0.883	0.374
LUGG01000022.1	640188	T	C	0	60	0	C:51,T:69	0.575	0.425	TC:51,TT:9	0.489	0.85	0.369
LUGG01000022.1	645784	G	T	0	60	0	G:63,T:57	0.525	0.475	GG:6,GT:51,TT:3	0.499	0.85	0.374
LUGG01000022.1	646994	A	G	0	60	0	A:30,G:90	0.75	0.25	AA:11,AG:8,GG:41	0.375	0.133	0.305
LUGG01000022.1	650344	G	A	0	60	0	A:41,G:79	0.658	0.342	GA:41,GG:19	0.45	0.683	0.349
LUGG01000022.1	653675	A	G	0	60	0	A:104,G:16	0.867	0.133	AA:47,AG:10,GG:3	0.231	0.167	0.204
LUGG01000022.1	654024	A	G	0	60	0	A:84,G:36	0.7	0.3	AA:41,AG:2,GG:17	0.42	0.033	0.332
LUGG01000022.1	656196	A	T	0	60	0	A:104,T:16	0.867	0.133	AA:46,AT:12,TT:2	0.231	0.2	0.204
LUGG01000022.1	664289	A	G	0	60	0	A:79,G:41	0.658	0.342	AA:19,AG:41	0.45	0.683	0.349
LUGG01000022.1	666884	A	C	0	60	0	A:78,C:42	0.65	0.35	AA:18,AC:42	0.455	0.7	0.351
LUGG01000022.1	678740	G	A	0	60	0	A:56,G:64	0.533	0.467	AA:5,GA:46,GG:9	0.498	0.767	0.374
LUGG01000022.1	679575	C	A	0	60	0	A:48,C:72	0.6	0.4	AA:1,CA:46,CC:13	0.48	0.767	0.365
LUGG01000022.1	679662	G	A	0	60	0	A:48,G:72	0.6	0.4	AA:1,GA:46,GG:13	0.48	0.767	0.365
LUGG01000022.1	685407	T	C	0	60	0	C:51,T:69	0.575	0.425	CC:3,TC:45,TT:12	0.489	0.75	0.369
LUGG01000022.1	708241	A	C	0	60	0	A:60,C:60	0.5	0.5	AA:1,AC:58,CC:1	0.5	0.967	0.375
LUGG01000022.1	719753	C	T	1	60	0.017	C:77,T:41	0.653	0.347	CC:18,CT:41	0.453	0.695	0.351
LUGG01000022.1	723955	G	A	1	60	0.017	A:44,G:74	0.627	0.373	AA:1,GA:42,GG:16	0.468	0.712	0.358
LUGG01000022.1	760696	A	C	0	60	0	A:79,C:41	0.658	0.342	AA:19,AC:41	0.45	0.683	0.349
LUGG01000022.1	765756	T	C	0	60	0	C:41,T:79	0.658	0.342	TC:41,TT:19	0.45	0.683	0.349
LUGG01000022.1	791133	T	A	0	60	0	A:26,T:94	0.783	0.217	AA:10,TA:6,TT:44	0.339	0.1	0.282
LUGG01000022.1	846944	C	T	0	60	0	C:81,T:39	0.675	0.325	CC:21,CT:39	0.439	0.65	0.342
LUGG01000022.1	960681	A	G	6	60	0.1	A:18,G:90	0.833	0.167	AA:5,AG:8,GG:41	0.278	0.148	0.239
LUGG01000022.1	1065372	G	A	0	60	0	A:41,G:79	0.658	0.342	GA:41,GG:19	0.45	0.683	0.349
LUGG01000023.1	15713	T	G	0	60	0	G:75,T:45	0.625	0.375	GG:15,TG:45	0.469	0.75	0.359
LUGG01000023.1	26324	T	G	0	60	0	G:44,T:76	0.633	0.367	TG:44,TT:16	0.464	0.733	0.357
LUGG01000023.1	106794	C	T	0	60	0	C:36,T:84	0.7	0.3	CC:17,CT:2,TT:41	0.42	0.033	0.332
LUGG01000023.1	107774	G	A	0	60	0	A:52,G:68	0.567	0.433	AA:1,GA:50,GG:9	0.491	0.833	0.371
LUGG01000023.1	299164	C	T	0	60	0	C:79,T:41	0.658	0.342	CC:19,CT:41	0.45	0.683	0.349
LUGG01000023.1	320102	G	A	0	60	0	A:42,G:78	0.65	0.35	GA:42,GG:18	0.455	0.7	0.351
LUGG01000023.1	327105	C	G	0	60	0	C:79,G:41	0.658	0.342	CC:19,CG:41	0.45	0.683	0.349
LUGG01000023.1	339862	G	T	0	60	0	G:60,T:60	0.5	0.5	GG:7,GT:46,TT:7	0.5	0.767	0.375
LUGG01000023.1	401039	G	A	2	60	0.033	A:83,G:33	0.716	0.284	AA:29,GA:25,GG:4	0.407	0.431	0.324
LUGG01000023.1	410202	T	C	0	60	0	C:59,T:61	0.508	0.492	CC:5,TC:49,TT:6	0.5	0.817	0.375
LUGG01000023.1	453275	T	C	0	60	0	C:58,T:62	0.517	0.483	CC:2,TC:54,TT:4	0.499	0.9	0.375
LUGG01000023.1	476543	A	G	0	60	0	A:43,G:77	0.642	0.358	AA:16,AG:11,GG:33	0.46	0.183	0.354
LUGG01000023.1	482466	C	T	1	60	0.017	C:68,T:50	0.576	0.424	CC:11,CT:46,TT:2	0.488	0.78	0.369
LUGG01000023.1	551489	T	G	0	60	0	G:67,T:53	0.558	0.442	GG:9,TG:49,TT:2	0.493	0.817	0.372
LUGG01000023.1	559163	T	C	0	60	0	C:40,T:80	0.667	0.333	TC:40,TT:20	0.444	0.667	0.346
LUGG01000023.1	592910	G	A	0	60	0	A:51,G:69	0.575	0.425	AA:2,GA:47,GG:11	0.489	0.783	0.369
LUGG01000023.1	654227	G	A	0	60	0	A:41,G:79	0.658	0.342	GA:41,GG:19	0.45	0.683	0.349
LUGG01000023.1	656066	G	A	0	60	0	A:58,G:62	0.517	0.483	AA:3,GA:52,GG:5	0.499	0.867	0.375
LUGG01000023.1	660042	C	T	0	60	0	C:62,T:58	0.517	0.483	CC:5,CT:52,TT:3	0.499	0.867	0.375
LUGG01000023.1	668398	A	T	0	60	0	A:101,T:19	0.842	0.158	AA:42,AT:17,TT:1	0.267	0.283	0.231
LUGG01000023.1	737622	G	C	0	60	0	C:51,G:69	0.575	0.425	CC:2,GC:47,GG:11	0.489	0.783	0.369
LUGG01000023.1	738306	A	G	0	60	0	A:60,G:60	0.5	0.5	AA:6,AG:48,GG:6	0.5	0.8	0.375
LUGG01000023.1	763672	C	T	0	60	0	C:70,T:50	0.583	0.417	CC:11,CT:48,TT:1	0.486	0.8	0.368
LUGG01000023.1	1006640	T	A	0	60	0	A:68,T:52	0.567	0.433	AA:8,TA:52	0.491	0.867	0.371
LUGG01000023.1	1017099	G	A	0	60	0	A:64,G:56	0.533	0.467	AA:6,GA:52,GG:2	0.498	0.867	0.374
LUGG01000024.1	50394	G	A	0	60	0	A:41,G:79	0.658	0.342	GA:41,GG:19	0.45	0.683	0.349
LUGG01000024.1	95557	G	A	0	60	0	A:24,G:96	0.8	0.2	AA:10,GA:4,GG:46	0.32	0.067	0.269
LUGG01000024.1	105442	C	A	0	60	0	A:78,C:42	0.65	0.35	AA:18,CA:42	0.455	0.7	0.351
LUGG01000024.1	154527	T	C	0	60	0	C:52,T:68	0.567	0.433	CC:1,TC:50,TT:9	0.491	0.833	0.371
LUGG01000024.1	154748	C	T	0	60	0	C:69,T:51	0.575	0.425	CC:9,CT:51	0.489	0.85	0.369
LUGG01000024.1	274455	T	G	0	60	0	G:32,T:88	0.733	0.267	TG:32,TT:28	0.391	0.533	0.315
LUGG01000024.1	389322	G	T	0	60	0	G:79,T:41	0.658	0.342	GG:19,GT:41	0.45	0.683	0.349
LUGG01000024.1	406584	T	C	0	60	0	C:58,T:62	0.517	0.483	CC:3,TC:52,TT:5	0.499	0.867	0.375
LUGG01000024.1	408585	C	G	0	60	0	C:79,G:41	0.658	0.342	CC:19,CG:41	0.45	0.683	0.349
LUGG01000024.1	409291	G	A	0	60	0	A:41,G:79	0.658	0.342	GA:41,GG:19	0.45	0.683	0.349
LUGG01000025.1	10454	C	G	0	60	0	C:73,G:47	0.608	0.392	CC:15,CG:43,GG:2	0.477	0.717	0.363
LUGG01000025.1	66484	A	G	0	60	0	A:17,G:103	0.858	0.142	AA:5,AG:7,GG:48	0.243	0.117	0.214
LUGG01000025.1	114209	G	A	0	60	0	A:41,G:79	0.658	0.342	GA:41,GG:19	0.45	0.683	0.349
LUGG01000025.1	128550	A	G	0	60	0	A:23,G:97	0.808	0.192	AA:6,AG:11,GG:43	0.31	0.183	0.262
LUGG01000025.1	133724	C	A	0	60	0	A:41,C:79	0.658	0.342	CA:41,CC:19	0.45	0.683	0.349
LUGG01000025.1	133775	A	G	0	60	0	A:45,G:75	0.625	0.375	AG:45,GG:15	0.469	0.75	0.359
LUGG01000025.1	168813	C	T	0	60	0	C:72,T:48	0.6	0.4	CC:13,CT:46,TT:1	0.48	0.767	0.365
LUGG01000025.1	172137	C	T	0	60	0	C:33,T:87	0.725	0.275	CC:14,CT:5,TT:41	0.399	0.083	0.319
LUGG01000025.1	175835	T	C	0	60	0	C:41,T:79	0.658	0.342	TC:41,TT:19	0.45	0.683	0.349
LUGG01000025.1	197602	T	C	0	60	0	C:47,T:73	0.608	0.392	TC:47,TT:13	0.477	0.783	0.363
LUGG01000025.1	213641	T	C	0	60	0	C:100,T:20	0.833	0.167	CC:49,TC:2,TT:9	0.278	0.033	0.239
LUGG01000025.1	216228	A	G	0	60	0	A:61,G:59	0.508	0.492	AA:7,AG:47,GG:6	0.5	0.783	0.375
LUGG01000025.1	255507	T	C	0	60	0	C:88,T:32	0.733	0.267	CC:41,TC:6,TT:13	0.391	0.1	0.315
LUGG01000025.1	267562	C	T	0	60	0	C:79,T:41	0.658	0.342	CC:19,CT:41	0.45	0.683	0.349
LUGG01000025.1	268197	A	G	0	60	0	A:70,G:50	0.583	0.417	AA:10,AG:50	0.486	0.833	0.368
LUGG01000025.1	269112	G	A	0	60	0	A:63,G:57	0.525	0.475	AA:7,GA:49,GG:4	0.499	0.817	0.374
LUGG01000025.1	318655	G	A	2	60	0.033	A:89,G:27	0.767	0.233	AA:43,GA:3,GG:12	0.357	0.052	0.293
LUGG01000025.1	320326	C	T	2	60	0.033	C:27,T:89	0.767	0.233	CC:12,CT:3,TT:43	0.357	0.052	0.293
LUGG01000025.1	339113	G	A	0	60	0	A:16,G:104	0.867	0.133	AA:5,GA:6,GG:49	0.231	0.1	0.204
LUGG01000025.1	340309	A	G	0	60	0	A:27,G:93	0.775	0.225	AA:9,AG:9,GG:42	0.349	0.15	0.288
LUGG01000025.1	440719	C	T	0	60	0	C:53,T:67	0.558	0.442	CC:1,CT:51,TT:8	0.493	0.85	0.372
LUGG01000025.1	513315	G	A	0	60	0	A:40,G:80	0.667	0.333	AA:1,GA:38,GG:21	0.444	0.633	0.346
LUGG01000025.1	619558	C	G	0	60	0	C:72,G:48	0.6	0.4	CC:12,CG:48	0.48	0.8	0.365
LUGG01000025.1	623068	G	A	0	60	0	A:92,G:28	0.767	0.233	AA:43,GA:6,GG:11	0.358	0.1	0.294
LUGG01000025.1	627024	G	A	0	60	0	A:65,G:55	0.542	0.458	AA:11,GA:43,GG:6	0.497	0.717	0.373
LUGG01000025.1	639969	C	T	0	60	0	C:78,T:42	0.65	0.35	CC:18,CT:42	0.455	0.7	0.351
LUGG01000025.1	660587	G	A	0	60	0	A:41,G:79	0.658	0.342	GA:41,GG:19	0.45	0.683	0.349
LUGG01000025.1	740006	G	A	1	60	0.017	A:42,G:76	0.644	0.356	AA:1,GA:40,GG:18	0.458	0.678	0.353
LUGG01000025.1	793342	T	C	6	60	0.1	C:45,T:63	0.583	0.417	CC:3,TC:39,TT:12	0.486	0.722	0.368
LUGG01000027.1	65129	G	A	0	60	0	A:56,G:64	0.533	0.467	AA:1,GA:54,GG:5	0.498	0.9	0.374
LUGG01000027.1	106923	T	C	0	60	0	C:55,T:65	0.542	0.458	CC:7,TC:41,TT:12	0.497	0.683	0.373
LUGG01000027.1	168530	C	T	1	60	0.017	C:32,T:86	0.729	0.271	CC:13,CT:6,TT:40	0.395	0.102	0.317
LUGG01000027.1	179454	A	G	0	60	0	A:71,G:49	0.592	0.408	AA:11,AG:49	0.483	0.817	0.366
LUGG01000027.1	181387	T	C	0	60	0	C:63,T:57	0.525	0.475	CC:7,TC:49,TT:4	0.499	0.817	0.374
LUGG01000027.1	247492	G	A	4	60	0.067	A:31,G:81	0.723	0.277	GA:31,GG:25	0.4	0.554	0.32
LUGG01000027.1	314021	G	A	0	60	0	A:98,G:22	0.817	0.183	AA:44,GA:10,GG:6	0.299	0.167	0.255
LUGG01000027.1	324678	A	G	0	60	0	A:79,G:41	0.658	0.342	AA:19,AG:41	0.45	0.683	0.349
LUGG01000027.1	389826	C	T	0	60	0	C:79,T:41	0.658	0.342	CC:19,CT:41	0.45	0.683	0.349
LUGG01000027.1	454544	T	A	2	60	0.033	A:23,T:93	0.802	0.198	AA:10,TA:3,TT:45	0.318	0.052	0.267
LUGG01000027.1	469062	A	G	0	60	0	A:86,G:34	0.717	0.283	AA:27,AG:32,GG:1	0.406	0.533	0.324
LUGG01000027.1	470674	T	C	0	60	0	C:21,T:99	0.825	0.175	CC:9,TC:3,TT:48	0.289	0.05	0.247
LUGG01000027.1	472966	T	A	0	60	0	A:41,T:79	0.658	0.342	TA:41,TT:19	0.45	0.683	0.349
LUGG01000027.1	476181	C	T	2	60	0.033	C:47,T:69	0.595	0.405	CC:1,CT:45,TT:12	0.482	0.776	0.366
LUGG01000027.1	477080	G	A	0	60	0	A:52,G:68	0.567	0.433	GA:52,GG:8	0.491	0.867	0.371
LUGG01000027.1	497920	T	C	0	60	0	C:41,T:79	0.658	0.342	TC:41,TT:19	0.45	0.683	0.349
LUGG01000027.1	522659	G	T	0	60	0	G:66,T:54	0.55	0.45	GG:6,GT:54	0.495	0.9	0.372
LUGG01000027.1	546806	A	T	0	60	0	A:51,T:69	0.575	0.425	AA:3,AT:45,TT:12	0.489	0.75	0.369
LUGG01000027.1	618013	C	T	0	60	0	C:72,T:48	0.6	0.4	CC:13,CT:46,TT:1	0.48	0.767	0.365
LUGG01000027.1	628321	G	A	0	60	0	A:42,G:78	0.65	0.35	GA:42,GG:18	0.455	0.7	0.351
LUGG01000027.1	638974	A	G	0	60	0	A:71,G:49	0.592	0.408	AA:11,AG:49	0.483	0.817	0.366
LUGG01000027.1	639435	T	C	0	60	0	C:71,T:49	0.592	0.408	CC:13,TC:45,TT:2	0.483	0.75	0.366
LUGG01000027.1	664389	T	C	0	60	0	C:51,T:69	0.575	0.425	TC:51,TT:9	0.489	0.85	0.369
LUGG01000027.1	664877	T	C	0	60	0	C:44,T:76	0.633	0.367	TC:44,TT:16	0.464	0.733	0.357
LUGG01000027.1	686058	C	G	0	60	0	C:16,G:104	0.867	0.133	CC:1,CG:14,GG:45	0.231	0.233	0.204
LUGG01000029.1	28625	C	T	0	60	0	C:67,T:53	0.558	0.442	CC:8,CT:51,TT:1	0.493	0.85	0.372
LUGG01000029.1	44025	G	A	0	60	0	A:17,G:103	0.858	0.142	AA:2,GA:13,GG:45	0.243	0.217	0.214
LUGG01000029.1	132212	G	T	0	60	0	G:56,T:64	0.533	0.467	GG:2,GT:52,TT:6	0.498	0.867	0.374
LUGG01000029.1	137824	T	C	0	60	0	C:48,T:72	0.6	0.4	CC:1,TC:46,TT:13	0.48	0.767	0.365
LUGG01000029.1	138910	C	T	0	60	0	C:74,T:46	0.617	0.383	CC:14,CT:46	0.473	0.767	0.361
LUGG01000029.1	145715	A	G	0	60	0	A:78,G:42	0.65	0.35	AA:18,AG:42	0.455	0.7	0.351
LUGG01000029.1	152677	A	T	0	60	0	A:74,T:46	0.617	0.383	AA:14,AT:46	0.473	0.767	0.361
LUGG01000029.1	153506	T	C	0	60	0	C:67,T:53	0.558	0.442	CC:8,TC:51,TT:1	0.493	0.85	0.372
LUGG01000029.1	332115	T	C	6	60	0.1	C:47,T:61	0.565	0.435	CC:1,TC:45,TT:8	0.492	0.833	0.371
LUGG01000029.1	337591	T	C	0	60	0	C:49,T:71	0.592	0.408	TC:49,TT:11	0.483	0.817	0.366
LUGG01000029.1	366828	T	C	0	60	0	C:44,T:76	0.633	0.367	TC:44,TT:16	0.464	0.733	0.357
LUGG01000029.1	372162	C	T	0	60	0	C:79,T:41	0.658	0.342	CC:19,CT:41	0.45	0.683	0.349
LUGG01000029.1	394175	A	T	0	60	0	A:79,T:41	0.658	0.342	AA:19,AT:41	0.45	0.683	0.349
LUGG01000029.1	406460	G	A	0	60	0	A:61,G:59	0.508	0.492	AA:3,GA:55,GG:2	0.5	0.917	0.375
LUGG01000031.1	30134	C	T	0	60	0	C:78,T:42	0.65	0.35	CC:18,CT:42	0.455	0.7	0.351
LUGG01000031.1	31942	C	G	0	60	0	C:48,G:72	0.6	0.4	CC:1,CG:46,GG:13	0.48	0.767	0.365
LUGG01000031.1	35639	T	C	0	60	0	C:73,T:47	0.608	0.392	CC:13,TC:47	0.477	0.783	0.363
LUGG01000031.1	35861	G	A	0	60	0	A:64,G:56	0.533	0.467	AA:8,GA:48,GG:4	0.498	0.8	0.374
LUGG01000031.1	36317	T	C	0	60	0	C:72,T:48	0.6	0.4	CC:12,TC:48	0.48	0.8	0.365
LUGG01000031.1	41245	G	A	0	60	0	A:56,G:64	0.533	0.467	AA:4,GA:48,GG:8	0.498	0.8	0.374
LUGG01000031.1	41743	G	A	0	60	0	A:16,G:104	0.867	0.133	AA:2,GA:12,GG:46	0.231	0.2	0.204
LUGG01000031.1	42627	A	G	0	60	0	A:79,G:41	0.658	0.342	AA:19,AG:41	0.45	0.683	0.349
LUGG01000031.1	51346	C	T	0	60	0	C:60,T:60	0.5	0.5	CC:3,CT:54,TT:3	0.5	0.9	0.375
LUGG01000031.1	105350	G	A	0	60	0	A:82,G:38	0.683	0.317	AA:41,GG:19	0.433	0	0.339
LUGG01000031.1	105791	C	T	0	60	0	C:74,T:46	0.617	0.383	CC:14,CT:46	0.473	0.767	0.361
LUGG01000031.1	118524	G	A	0	60	0	A:49,G:71	0.592	0.408	GA:49,GG:11	0.483	0.817	0.366
LUGG01000031.1	238120	C	T	5	60	0.083	C:66,T:44	0.6	0.4	CC:11,CT:44	0.48	0.8	0.365
LUGG01000031.1	246684	T	C	0	60	0	C:29,T:91	0.758	0.242	CC:13,TC:3,TT:44	0.367	0.05	0.299
LUGG01000031.1	353860	T	C	0	60	0	C:54,T:66	0.55	0.45	CC:1,TC:52,TT:7	0.495	0.867	0.372
LUGG01000031.1	357394	G	A	4	60	0.067	A:41,G:71	0.634	0.366	GA:41,GG:15	0.464	0.732	0.356
LUGG01000031.1	393816	G	A	3	60	0.05	A:34,G:80	0.702	0.298	GA:34,GG:23	0.419	0.596	0.331
LUGG01000031.1	407755	T	C	0	60	0	C:103,T:17	0.858	0.142	CC:45,TC:13,TT:2	0.243	0.217	0.214
LUGG01000031.1	409387	A	G	0	60	0	A:63,G:57	0.525	0.475	AA:6,AG:51,GG:3	0.499	0.85	0.374
LUGG01000031.1	432989	C	T	0	60	0	C:27,T:93	0.775	0.225	CC:8,CT:11,TT:41	0.349	0.183	0.288
LUGG01000031.1	449444	A	G	0	60	0	A:43,G:77	0.642	0.358	AG:43,GG:17	0.46	0.717	0.354
LUGG01000031.1	463747	A	G	0	60	0	A:85,G:35	0.708	0.292	AA:41,AG:3,GG:16	0.413	0.05	0.328
LUGG01000031.1	464518	A	C	0	60	0	A:87,C:33	0.725	0.275	AA:42,AC:3,CC:15	0.399	0.05	0.319
LUGG01000031.1	466695	T	C	0	60	0	C:38,T:82	0.683	0.317	CC:19,TT:41	0.433	0	0.339
LUGG01000031.1	480075	C	T	0	60	0	C:82,T:38	0.683	0.317	CC:41,TT:19	0.433	0	0.339
LUGG01000031.1	482814	C	T	0	60	0	C:82,T:38	0.683	0.317	CC:41,TT:19	0.433	0	0.339
LUGG01000031.1	487009	G	A	0	60	0	A:27,G:93	0.775	0.225	AA:9,GA:9,GG:42	0.349	0.15	0.288
LUGG01000031.1	487070	T	C	0	60	0	C:38,T:82	0.683	0.317	CC:19,TT:41	0.433	0	0.339
LUGG01000031.1	490603	A	T	0	60	0	A:90,T:30	0.75	0.25	AA:41,AT:8,TT:11	0.375	0.133	0.305
LUGG01000031.1	493862	T	C	0	60	0	C:36,T:84	0.7	0.3	CC:17,TC:2,TT:41	0.42	0.033	0.332
LUGG01000031.1	517586	G	A	5	60	0.083	A:21,G:89	0.809	0.191	GA:21,GG:34	0.309	0.382	0.261
LUGG01000031.1	542323	A	G	0	60	0	A:69,G:51	0.575	0.425	AA:9,AG:51	0.489	0.85	0.369
LUGG01000032.1	51743	G	A	0	60	0	A:41,G:79	0.658	0.342	GA:41,GG:19	0.45	0.683	0.349
LUGG01000032.1	102905	C	T	0	60	0	C:79,T:41	0.658	0.342	CC:19,CT:41	0.45	0.683	0.349
LUGG01000032.1	149214	G	C	0	60	0	C:48,G:72	0.6	0.4	GC:48,GG:12	0.48	0.8	0.365
LUGG01000032.1	195987	A	G	0	60	0	A:72,G:48	0.6	0.4	AA:12,AG:48	0.48	0.8	0.365
LUGG01000032.1	222853	G	A	0	60	0	A:55,G:65	0.542	0.458	AA:5,GA:45,GG:10	0.497	0.75	0.373
LUGG01000032.1	232327	A	G	0	60	0	A:79,G:41	0.658	0.342	AA:19,AG:41	0.45	0.683	0.349
LUGG01000032.1	382383	G	T	0	60	0	G:79,T:41	0.658	0.342	GG:19,GT:41	0.45	0.683	0.349
LUGG01000032.1	406965	C	T	0	60	0	C:62,T:58	0.517	0.483	CC:6,CT:50,TT:4	0.499	0.833	0.375
LUGG01000033.1	78211	T	C	2	60	0.033	C:41,T:75	0.647	0.353	TC:41,TT:17	0.457	0.707	0.353
LUGG01000033.1	80014	C	T	0	60	0	C:70,T:50	0.583	0.417	CC:19,CT:32,TT:9	0.486	0.533	0.368
LUGG01000033.1	102740	G	A	2	60	0.033	A:41,G:75	0.647	0.353	GA:41,GG:17	0.457	0.707	0.353
LUGG01000033.1	104254	C	T	0	60	0	C:90,T:30	0.75	0.25	CC:30,CT:30	0.375	0.5	0.305
LUGG01000033.1	125692	C	G	0	60	0	C:86,G:34	0.717	0.283	CC:26,CG:34	0.406	0.567	0.324
LUGG01000033.1	128487	G	A	1	60	0.017	A:41,G:77	0.653	0.347	GA:41,GG:18	0.453	0.695	0.351
LUGG01000033.1	129247	C	T	6	60	0.1	C:64,T:44	0.593	0.407	CC:14,CT:36,TT:4	0.483	0.667	0.366
LUGG01000033.1	135130	G	T	0	60	0	G:101,T:19	0.842	0.158	GG:45,GT:11,TT:4	0.267	0.183	0.231
LUGG01000033.1	182680	C	A	1	60	0.017	A:36,C:82	0.695	0.305	CA:36,CC:23	0.424	0.61	0.334
LUGG01000033.1	224016	G	A	0	60	0	A:41,G:79	0.658	0.342	GA:41,GG:19	0.45	0.683	0.349
LUGG01000033.1	289680	A	G	4	60	0.067	A:41,G:71	0.634	0.366	AA:13,AG:15,GG:28	0.464	0.268	0.356
LUGG01000033.1	342791	C	T	0	60	0	C:92,T:28	0.767	0.233	CC:34,CT:24,TT:2	0.358	0.4	0.294
LUGG01000033.1	349075	A	G	0	60	0	A:49,G:71	0.592	0.408	AA:13,AG:23,GG:24	0.483	0.383	0.366
LUGG01000033.1	360336	C	T	0	60	0	C:84,T:36	0.7	0.3	CC:24,CT:36	0.42	0.6	0.332
LUGG01000033.1	395507	C	T	0	60	0	C:79,T:41	0.658	0.342	CC:19,CT:41	0.45	0.683	0.349
LUGG01000033.1	409659	C	T	0	60	0	C:66,T:54	0.55	0.45	CC:8,CT:50,TT:2	0.495	0.833	0.372
LUGG01000033.1	420040	G	A	0	60	0	A:46,G:74	0.617	0.383	GA:46,GG:14	0.473	0.767	0.361
LUGG01000033.1	423122	A	G	0	60	0	A:69,G:51	0.575	0.425	AA:9,AG:51	0.489	0.85	0.369
LUGG01000034.1	20218	T	C	0	60	0	C:79,T:41	0.658	0.342	CC:19,TC:41	0.45	0.683	0.349
LUGG01000034.1	37905	A	G	0	60	0	A:66,G:54	0.55	0.45	AA:6,AG:54	0.495	0.9	0.372
LUGG01000035.1	13050	T	G	0	60	0	G:38,T:82	0.683	0.317	TG:38,TT:22	0.433	0.633	0.339
LUGG01000035.1	35525	A	G	0	60	0	A:45,G:75	0.625	0.375	AG:45,GG:15	0.469	0.75	0.359
LUGG01000038.1	17590	C	T	0	60	0	C:78,T:42	0.65	0.35	CC:18,CT:42	0.455	0.7	0.351
LUGG01000038.1	38616	C	T	0	60	0	C:79,T:41	0.658	0.342	CC:19,CT:41	0.45	0.683	0.349
LUGG01000038.1	47427	A	G	0	60	0	A:64,G:56	0.533	0.467	AA:9,AG:46,GG:5	0.498	0.767	0.374
LUGG01000038.1	60706	T	C	0	60	0	C:41,T:79	0.658	0.342	TC:41,TT:19	0.45	0.683	0.349
LUGG01000038.1	114776	C	T	0	60	0	C:21,T:99	0.825	0.175	CC:3,CT:15,TT:42	0.289	0.25	0.247
LUGG01000038.1	115027	A	G	0	60	0	A:78,G:42	0.65	0.35	AA:18,AG:42	0.455	0.7	0.351
LUGG01000038.1	119551	C	T	0	60	0	C:52,T:68	0.567	0.433	CC:2,CT:48,TT:10	0.491	0.8	0.371
LUGG01000038.1	163771	C	T	0	60	0	C:61,T:59	0.508	0.492	CC:6,CT:49,TT:5	0.5	0.817	0.375
LUGG01000038.1	164716	G	A	0	60	0	A:59,G:61	0.508	0.492	AA:5,GA:49,GG:6	0.5	0.817	0.375
LUGG01000038.1	168660	C	T	2	60	0.033	C:75,T:41	0.647	0.353	CC:17,CT:41	0.457	0.707	0.353
LUGG01000038.1	193438	G	A	0	60	0	A:54,G:66	0.55	0.45	GA:54,GG:6	0.495	0.9	0.372
LUGG01000041.1	37245	C	T	0	60	0	C:54,T:66	0.55	0.45	CC:3,CT:48,TT:9	0.495	0.8	0.372
LUGG01000041.1	121102	C	T	0	60	0	C:77,T:43	0.642	0.358	CC:17,CT:43	0.46	0.717	0.354
LUGG01000041.1	139865	A	G	0	60	0	A:79,G:41	0.658	0.342	AA:19,AG:41	0.45	0.683	0.349
LUGG01000041.1	188907	C	T	0	60	0	C:70,T:50	0.583	0.417	CC:11,CT:48,TT:1	0.486	0.8	0.368
LUGG01000041.1	261208	A	G	0	60	0	A:79,G:41	0.658	0.342	AA:19,AG:41	0.45	0.683	0.349
LUGG01000043.1	65172	A	G	0	60	0	A:18,G:102	0.85	0.15	AA:6,AG:6,GG:48	0.255	0.1	0.222
LUGG01000043.1	316308	G	A	0	60	0	A:56,G:64	0.533	0.467	GA:56,GG:4	0.498	0.933	0.374
LUGG01000043.1	322481	A	G	0	60	0	A:69,G:51	0.575	0.425	AA:9,AG:51	0.489	0.85	0.369
LUGG01000043.1	324468	C	T	0	60	0	C:79,T:41	0.658	0.342	CC:19,CT:41	0.45	0.683	0.349
LUGG01000043.1	332199	G	T	0	60	0	G:27,T:93	0.775	0.225	GG:9,GT:9,TT:42	0.349	0.15	0.288
LUGG01000043.1	332947	C	G	0	60	0	C:104,G:16	0.867	0.133	CC:47,CG:10,GG:3	0.231	0.167	0.204
LUGG01000044.1	81955	T	C	0	60	0	C:42,T:78	0.65	0.35	TC:42,TT:18	0.455	0.7	0.351
LUGG01000044.1	91719	C	G	0	60	0	C:78,G:42	0.65	0.35	CC:18,CG:42	0.455	0.7	0.351
LUGG01000044.1	103663	C	G	0	60	0	C:79,G:41	0.658	0.342	CC:19,CG:41	0.45	0.683	0.349
LUGG01000044.1	106461	A	G	0	60	0	A:66,G:54	0.55	0.45	AA:7,AG:52,GG:1	0.495	0.867	0.372
LUGG01000044.1	116725	A	G	4	60	0.067	A:60,G:52	0.536	0.464	AA:9,AG:42,GG:5	0.497	0.75	0.374
LUGG01000044.1	193474	C	T	0	60	0	C:35,T:85	0.708	0.292	CC:16,CT:3,TT:41	0.413	0.05	0.328
LUGG01000044.1	219847	G	A	0	60	0	A:46,G:74	0.617	0.383	GA:46,GG:14	0.473	0.767	0.361
LUGG01000044.1	230451	T	C	6	60	0.1	C:39,T:69	0.639	0.361	TC:39,TT:15	0.461	0.722	0.355
LUGG01000045.1	30405	G	A	4	60	0.067	A:41,G:71	0.634	0.366	GA:41,GG:15	0.464	0.732	0.356
LUGG01000047.1	3833	G	A	0	60	0	A:54,G:66	0.55	0.45	GA:54,GG:6	0.495	0.9	0.372
LUGG01000047.1	124003	C	T	0	60	0	C:30,T:90	0.75	0.25	CC:11,CT:8,TT:41	0.375	0.133	0.305
LUGG01000047.1	159430	C	T	0	60	0	C:73,T:47	0.608	0.392	CC:13,CT:47	0.477	0.783	0.363
LUGG01000052.1	83834	C	G	0	60	0	C:19,G:101	0.842	0.158	CC:3,CG:13,GG:44	0.267	0.217	0.231
LUGG01000052.1	84781	C	T	0	60	0	C:78,T:42	0.65	0.35	CC:18,CT:42	0.455	0.7	0.351
LUGG01000053.1	5954	G	A	0	60	0	A:57,G:63	0.525	0.475	GA:57,GG:3	0.499	0.95	0.374
LUGG01000053.1	31970	G	A	0	60	0	A:51,G:69	0.575	0.425	AA:2,GA:47,GG:11	0.489	0.783	0.369
LUGG01000056.1	18925	G	A	0	60	0	A:43,G:77	0.642	0.358	AA:1,GA:41,GG:18	0.46	0.683	0.354
LUGG01000056.1	28056	C	T	0	60	0	C:78,T:42	0.65	0.35	CC:18,CT:42	0.455	0.7	0.351
LUGG01000056.1	28801	T	C	0	60	0	C:17,T:103	0.858	0.142	CC:5,TC:7,TT:48	0.243	0.117	0.214
LUGG01000056.1	32007	G	A	0	60	0	A:41,G:79	0.658	0.342	GA:41,GG:19	0.45	0.683	0.349
LUGG01000056.1	41009	T	C	0	60	0	C:33,T:87	0.725	0.275	TC:33,TT:27	0.399	0.55	0.319
LUGG01000056.1	52476	T	C	0	60	0	C:102,T:18	0.85	0.15	CC:49,TC:4,TT:7	0.255	0.067	0.222
LUGG01000056.1	59623	T	C	0	60	0	C:98,T:22	0.817	0.183	CC:47,TC:4,TT:9	0.299	0.067	0.255
LUGG01000056.1	67547	T	C	0	60	0	C:47,T:73	0.608	0.392	TC:47,TT:13	0.477	0.783	0.363
LUGG01000056.1	67710	A	G	0	60	0	A:69,G:51	0.575	0.425	AA:11,AG:47,GG:2	0.489	0.783	0.369
LUGG01000125.1	30726	G	A	3	60	0.05	A:81,G:33	0.711	0.289	AA:40,GA:1,GG:16	0.411	0.018	0.327
LUGG01000125.1	38514	G	A	2	60	0.033	A:82,G:34	0.707	0.293	AA:41,GG:17	0.414	0	0.329
LUGG01000125.1	39093	G	A	3	60	0.05	A:82,G:32	0.719	0.281	AA:41,GG:16	0.404	0	0.322

## Sheet: Table S6
Table S6. Genetic diversity analysis of 772 SNP marker sets.
#Chr	Pos	Ref	Alt	Nmiss	Nind	Nratio	NAllele	pAll	qAll	NGeno	HetExpAll	HetObsAll	PIC
LUGG01000001.1	140726	C	T	0	60	0	C:74,T:46	0.617	0.383	CC:15,CT:44,TT:1	0.473	0.733	0.361
LUGG01000001.1	140795	C	A	0	60	0	A:59,C:61	0.508	0.492	AA:5,CA:49,CC:6	0.5	0.817	0.375
LUGG01000001.1	170346	C	T	0	60	0	C:96,T:24	0.8	0.2	CC:42,CT:12,TT:6	0.32	0.2	0.269
LUGG01000001.1	272945	G	A	0	60	0	A:47,G:73	0.608	0.392	GA:47,GG:13	0.477	0.783	0.363
LUGG01000001.1	277450	G	T	0	60	0	G:77,T:43	0.642	0.358	GG:17,GT:43	0.46	0.717	0.354
LUGG01000001.1	277615	C	T	0	60	0	C:55,T:65	0.542	0.458	CT:55,TT:5	0.497	0.917	0.373
LUGG01000001.1	279360	G	A	0	60	0	A:43,G:77	0.642	0.358	GA:43,GG:17	0.46	0.717	0.354
LUGG01000001.1	281810	T	C	0	60	0	C:44,T:76	0.633	0.367	CC:1,TC:42,TT:17	0.464	0.7	0.357
LUGG01000001.1	296062	G	A	0	60	0	A:41,G:79	0.658	0.342	GA:41,GG:19	0.45	0.683	0.349
LUGG01000001.1	355815	C	T	0	60	0	C:79,T:41	0.658	0.342	CC:19,CT:41	0.45	0.683	0.349
LUGG01000001.1	355890	T	C	0	60	0	C:71,T:49	0.592	0.408	CC:11,TC:49	0.483	0.817	0.366
LUGG01000001.1	473943	C	T	0	60	0	C:74,T:46	0.617	0.383	CC:14,CT:46	0.473	0.767	0.361
LUGG01000001.1	490378	C	G	0	60	0	C:79,G:41	0.658	0.342	CC:19,CG:41	0.45	0.683	0.349
LUGG01000001.1	493877	A	G	0	60	0	A:60,G:60	0.5	0.5	AA:5,AG:50,GG:5	0.5	0.833	0.375
LUGG01000001.1	593471	G	A	0	60	0	A:62,G:58	0.517	0.483	AA:4,GA:54,GG:2	0.499	0.9	0.375
LUGG01000001.1	593737	C	T	0	60	0	C:58,T:62	0.517	0.483	CC:2,CT:54,TT:4	0.499	0.9	0.375
LUGG01000001.1	594595	G	A	0	60	0	A:46,G:74	0.617	0.383	GA:46,GG:14	0.473	0.767	0.361
LUGG01000001.1	596788	C	T	0	60	0	C:71,T:49	0.592	0.408	CC:11,CT:49	0.483	0.817	0.366
LUGG01000001.1	599910	G	A	0	60	0	A:96,G:24	0.8	0.2	AA:43,GA:10,GG:7	0.32	0.167	0.269
LUGG01000001.1	599978	G	C	0	60	0	C:48,G:72	0.6	0.4	GC:48,GG:12	0.48	0.8	0.365
LUGG01000001.1	602779	G	A	0	60	0	A:43,G:77	0.642	0.358	GA:43,GG:17	0.46	0.717	0.354
LUGG01000001.1	604150	A	T	0	60	0	A:71,T:49	0.592	0.408	AA:11,AT:49	0.483	0.817	0.366
LUGG01000001.1	608883	C	A	0	60	0	A:53,C:67	0.558	0.442	CA:53,CC:7	0.493	0.883	0.372
LUGG01000001.1	613354	C	T	0	60	0	C:77,T:43	0.642	0.358	CC:17,CT:43	0.46	0.717	0.354
LUGG01000001.1	613984	T	C	0	60	0	C:70,T:50	0.583	0.417	CC:10,TC:50	0.486	0.833	0.368
LUGG01000001.1	714139	C	T	0	60	0	C:72,T:48	0.6	0.4	CC:12,CT:48	0.48	0.8	0.365
LUGG01000001.1	724787	G	A	0	60	0	A:41,G:79	0.658	0.342	GA:41,GG:19	0.45	0.683	0.349
LUGG01000001.1	767420	G	A	0	60	0	A:42,G:78	0.65	0.35	GA:42,GG:18	0.455	0.7	0.351
LUGG01000001.1	811343	G	C	0	60	0	C:44,G:76	0.633	0.367	CC:1,GC:42,GG:17	0.464	0.7	0.357
LUGG01000001.1	906993	A	G	0	60	0	A:89,G:31	0.742	0.258	AA:43,AG:3,GG:14	0.383	0.05	0.31
LUGG01000001.1	1091160	G	A	5	60	0.083	A:83,G:27	0.755	0.245	AA:41,GA:1,GG:13	0.37	0.018	0.302
LUGG01000001.1	1091489	C	T	5	60	0.083	C:27,T:83	0.755	0.245	CC:13,CT:1,TT:41	0.37	0.018	0.302
LUGG01000001.1	1108011	G	A	0	60	0	A:16,G:104	0.867	0.133	AA:1,GA:14,GG:45	0.231	0.233	0.204
LUGG01000001.1	1108729	G	A	0	60	0	A:26,G:94	0.783	0.217	AA:7,GA:12,GG:41	0.339	0.2	0.282
LUGG01000001.1	1218356	A	G	0	60	0	A:79,G:41	0.658	0.342	AA:19,AG:41	0.45	0.683	0.349
LUGG01000001.1	1238455	T	C	0	60	0	C:73,T:47	0.608	0.392	CC:13,TC:47	0.477	0.783	0.363
LUGG01000001.1	1260891	A	G	0	60	0	A:102,G:18	0.85	0.15	AA:44,AG:14,GG:2	0.255	0.233	0.222
LUGG01000001.1	1358429	T	C	0	60	0	C:43,T:77	0.642	0.358	TC:43,TT:17	0.46	0.717	0.354
LUGG01000001.1	1415126	G	C	0	60	0	C:77,G:43	0.642	0.358	CC:17,GC:43	0.46	0.717	0.354
LUGG01000001.1	1655683	C	T	0	60	0	C:71,T:49	0.592	0.408	CC:11,CT:49	0.483	0.817	0.366
LUGG01000001.1	1828807	C	T	0	60	0	C:79,T:41	0.658	0.342	CC:19,CT:41	0.45	0.683	0.349
LUGG01000001.1	1915715	G	A	0	60	0	A:47,G:73	0.608	0.392	GA:47,GG:13	0.477	0.783	0.363
LUGG01000001.1	1919369	T	C	0	60	0	C:19,T:101	0.842	0.158	CC:2,TC:15,TT:43	0.267	0.25	0.231
LUGG01000001.1	2004594	G	A	0	60	0	A:45,G:75	0.625	0.375	AA:2,GA:41,GG:17	0.469	0.683	0.359
LUGG01000001.1	2234658	A	G	0	60	0	A:73,G:47	0.608	0.392	AA:14,AG:45,GG:1	0.477	0.75	0.363
LUGG01000001.1	2254849	C	T	0	60	0	C:66,T:54	0.55	0.45	CC:7,CT:52,TT:1	0.495	0.867	0.372
LUGG01000001.1	2275573	A	G	0	60	0	A:48,G:72	0.6	0.4	AG:48,GG:12	0.48	0.8	0.365
LUGG01000001.1	2319070	G	A	0	60	0	A:47,G:73	0.608	0.392	GA:47,GG:13	0.477	0.783	0.363
LUGG01000001.1	2331979	A	G	0	60	0	A:57,G:63	0.525	0.475	AA:4,AG:49,GG:7	0.499	0.817	0.374
LUGG01000001.1	2370873	T	C	0	60	0	C:48,T:72	0.6	0.4	TC:48,TT:12	0.48	0.8	0.365
LUGG01000001.1	2456809	A	G	0	60	0	A:103,G:17	0.858	0.142	AA:46,AG:11,GG:3	0.243	0.183	0.214
LUGG01000001.1	2478424	A	C	0	60	0	A:66,C:54	0.55	0.45	AA:9,AC:48,CC:3	0.495	0.8	0.372
LUGG01000001.1	2495343	G	A	0	60	0	A:16,G:104	0.867	0.133	AA:7,GA:2,GG:51	0.231	0.033	0.204
LUGG01000001.1	2556094	T	C	0	60	0	C:52,T:68	0.567	0.433	CC:3,TC:46,TT:11	0.491	0.767	0.371
LUGG01000001.1	2561295	A	G	0	60	0	A:68,G:52	0.567	0.433	AA:9,AG:50,GG:1	0.491	0.833	0.371
LUGG01000001.1	2571583	C	T	0	60	0	C:76,T:44	0.633	0.367	CC:16,CT:44	0.464	0.733	0.357
LUGG01000001.1	2578727	C	T	0	60	0	C:77,T:43	0.642	0.358	CC:17,CT:43	0.46	0.717	0.354
LUGG01000001.1	2580177	A	G	0	60	0	A:92,G:28	0.767	0.233	AA:42,AG:8,GG:10	0.358	0.133	0.294
LUGG01000001.1	2590403	C	T	0	60	0	C:71,T:49	0.592	0.408	CC:11,CT:49	0.483	0.817	0.366
LUGG01000001.1	2664605	T	C	0	60	0	C:53,T:67	0.558	0.442	CC:2,TC:49,TT:9	0.493	0.817	0.372
LUGG01000001.1	2665551	A	G	0	60	0	A:51,G:69	0.575	0.425	AG:51,GG:9	0.489	0.85	0.369
LUGG01000001.1	2676917	C	T	0	60	0	C:72,T:48	0.6	0.4	CC:12,CT:48	0.48	0.8	0.365
LUGG01000001.1	2925682	G	A	0	60	0	A:47,G:73	0.608	0.392	GA:47,GG:13	0.477	0.783	0.363
LUGG01000001.1	2955630	A	G	0	60	0	A:58,G:62	0.517	0.483	AA:3,AG:52,GG:5	0.499	0.867	0.375
LUGG01000001.1	2968113	A	G	0	60	0	A:72,G:48	0.6	0.4	AA:12,AG:48	0.48	0.8	0.365
LUGG01000001.1	2968497	A	G	0	60	0	A:41,G:79	0.658	0.342	AG:41,GG:19	0.45	0.683	0.349
LUGG01000001.1	2989897	C	T	0	60	0	C:75,T:45	0.625	0.375	CC:17,CT:41,TT:2	0.469	0.683	0.359
LUGG01000001.1	3016112	C	T	0	60	0	C:74,T:46	0.617	0.383	CC:14,CT:46	0.473	0.767	0.361
LUGG01000001.1	3056340	T	C	0	60	0	C:53,T:67	0.558	0.442	TC:53,TT:7	0.493	0.883	0.372
LUGG01000001.1	3102262	A	G	0	60	0	A:55,G:65	0.542	0.458	AA:3,AG:49,GG:8	0.497	0.817	0.373
LUGG01000001.1	3116959	T	C	0	60	0	C:62,T:58	0.517	0.483	CC:8,TC:46,TT:6	0.499	0.767	0.375
LUGG01000001.1	3140144	C	T	0	60	0	C:100,T:20	0.833	0.167	CC:46,CT:8,TT:6	0.278	0.133	0.239
LUGG01000001.1	3171804	A	G	0	60	0	A:54,G:66	0.55	0.45	AA:5,AG:44,GG:11	0.495	0.733	0.372
LUGG01000001.1	3315667	G	A	0	60	0	A:23,G:97	0.808	0.192	AA:6,GA:11,GG:43	0.31	0.183	0.262
LUGG01000001.1	3414321	A	G	0	60	0	A:100,G:20	0.833	0.167	AA:46,AG:8,GG:6	0.278	0.133	0.239
LUGG01000001.1	3456845	G	A	0	60	0	A:41,G:79	0.658	0.342	GA:41,GG:19	0.45	0.683	0.349
LUGG01000001.1	3467839	A	G	0	60	0	A:100,G:20	0.833	0.167	AA:46,AG:8,GG:6	0.278	0.133	0.239
LUGG01000001.1	3486699	T	A	0	60	0	A:28,T:92	0.767	0.233	AA:10,TA:8,TT:42	0.358	0.133	0.294
LUGG01000001.1	3518062	G	A	0	60	0	A:100,G:20	0.833	0.167	AA:46,GA:8,GG:6	0.278	0.133	0.239
LUGG01000002.1	93932	C	T	6	60	0.1	C:89,T:19	0.824	0.176	CC:43,CT:3,TT:8	0.29	0.056	0.248
LUGG01000002.1	212776	A	T	0	60	0	A:73,T:47	0.608	0.392	AA:14,AT:45,TT:1	0.477	0.75	0.363
LUGG01000002.1	250042	T	A	0	60	0	A:41,T:79	0.658	0.342	TA:41,TT:19	0.45	0.683	0.349
LUGG01000002.1	267804	G	A	0	60	0	A:59,G:61	0.508	0.492	AA:6,GA:47,GG:7	0.5	0.783	0.375
LUGG01000002.1	312386	C	T	0	60	0	C:57,T:63	0.525	0.475	CC:2,CT:53,TT:5	0.499	0.883	0.374
LUGG01000002.1	335316	C	T	0	60	0	C:104,T:16	0.867	0.133	CC:51,CT:2,TT:7	0.231	0.033	0.204
LUGG01000002.1	338453	T	C	0	60	0	C:72,T:48	0.6	0.4	CC:12,TC:48	0.48	0.8	0.365
LUGG01000002.1	366386	G	A	0	60	0	A:41,G:79	0.658	0.342	GA:41,GG:19	0.45	0.683	0.349
LUGG01000002.1	400701	G	C	0	60	0	C:55,G:65	0.542	0.458	CC:2,GC:51,GG:7	0.497	0.85	0.373
LUGG01000002.1	451882	C	T	1	60	0.017	C:78,T:40	0.661	0.339	CC:20,CT:38,TT:1	0.448	0.644	0.348
LUGG01000002.1	470843	A	G	0	60	0	A:18,G:102	0.85	0.15	AA:6,AG:6,GG:48	0.255	0.1	0.222
LUGG01000002.1	473513	T	C	0	60	0	C:98,T:22	0.817	0.183	CC:47,TC:4,TT:9	0.299	0.067	0.255
LUGG01000002.1	475133	A	C	0	60	0	A:74,C:46	0.617	0.383	AA:14,AC:46	0.473	0.767	0.361
LUGG01000002.1	483503	C	T	0	60	0	C:78,T:42	0.65	0.35	CC:18,CT:42	0.455	0.7	0.351
LUGG01000002.1	496181	C	T	0	60	0	C:79,T:41	0.658	0.342	CC:19,CT:41	0.45	0.683	0.349
LUGG01000002.1	496977	C	T	0	60	0	C:19,T:101	0.842	0.158	CC:8,CT:3,TT:49	0.267	0.05	0.231
LUGG01000002.1	499585	A	G	0	60	0	A:79,G:41	0.658	0.342	AA:19,AG:41	0.45	0.683	0.349
LUGG01000002.1	596066	A	G	0	60	0	A:100,G:20	0.833	0.167	AA:48,AG:4,GG:8	0.278	0.067	0.239
LUGG01000002.1	601288	C	T	0	60	0	C:79,T:41	0.658	0.342	CC:19,CT:41	0.45	0.683	0.349
LUGG01000002.1	603966	C	G	0	60	0	C:79,G:41	0.658	0.342	CC:19,CG:41	0.45	0.683	0.349
LUGG01000002.1	637117	C	T	0	60	0	C:46,T:74	0.617	0.383	CC:1,CT:44,TT:15	0.473	0.733	0.361
LUGG01000002.1	642253	T	C	0	60	0	C:47,T:73	0.608	0.392	TC:47,TT:13	0.477	0.783	0.363
LUGG01000002.1	695321	G	C	0	60	0	C:46,G:74	0.617	0.383	GC:46,GG:14	0.473	0.767	0.361
LUGG01000002.1	760132	C	G	0	60	0	C:76,G:44	0.633	0.367	CC:16,CG:44	0.464	0.733	0.357
LUGG01000002.1	790515	T	C	1	60	0.017	C:52,T:66	0.559	0.441	TC:52,TT:7	0.493	0.881	0.371
LUGG01000002.1	809619	G	A	0	60	0	A:41,G:79	0.658	0.342	GA:41,GG:19	0.45	0.683	0.349
LUGG01000002.1	833925	T	C	0	60	0	C:94,T:26	0.783	0.217	CC:44,TC:6,TT:10	0.339	0.1	0.282
LUGG01000002.1	837644	A	C	0	60	0	A:97,C:23	0.808	0.192	AA:45,AC:7,CC:8	0.31	0.117	0.262
LUGG01000002.1	839236	G	C	0	60	0	C:68,G:52	0.567	0.433	CC:12,GC:44,GG:4	0.491	0.733	0.371
LUGG01000002.1	840335	G	C	0	60	0	C:77,G:43	0.642	0.358	CC:17,GC:43	0.46	0.717	0.354
LUGG01000002.1	874786	C	T	0	60	0	C:91,T:29	0.758	0.242	CC:42,CT:7,TT:11	0.367	0.117	0.299
LUGG01000002.1	888692	A	G	0	60	0	A:71,G:49	0.592	0.408	AA:12,AG:47,GG:1	0.483	0.783	0.366
LUGG01000002.1	890128	C	T	0	60	0	C:55,T:65	0.542	0.458	CC:3,CT:49,TT:8	0.497	0.817	0.373
LUGG01000002.1	995436	A	G	0	60	0	A:93,G:27	0.775	0.225	AA:41,AG:11,GG:8	0.349	0.183	0.288
LUGG01000002.1	997935	C	T	0	60	0	C:25,T:95	0.792	0.208	CC:11,CT:3,TT:46	0.33	0.05	0.275
LUGG01000002.1	999324	C	T	0	60	0	C:28,T:92	0.767	0.233	CC:12,CT:4,TT:44	0.358	0.067	0.294
LUGG01000002.1	999684	C	T	0	60	0	C:29,T:91	0.758	0.242	CC:13,CT:3,TT:44	0.367	0.05	0.299
LUGG01000002.1	1041943	G	A	0	60	0	A:20,G:100	0.833	0.167	AA:7,GA:6,GG:47	0.278	0.1	0.239
LUGG01000002.1	1043250	A	G	0	60	0	A:16,G:104	0.867	0.133	AA:3,AG:10,GG:47	0.231	0.167	0.204
LUGG01000002.1	1053364	C	T	0	60	0	C:99,T:21	0.825	0.175	CC:45,CT:9,TT:6	0.289	0.15	0.247
LUGG01000002.1	1111112	T	C	0	60	0	C:63,T:57	0.525	0.475	CC:5,TC:53,TT:2	0.499	0.883	0.374
LUGG01000002.1	1155823	C	G	0	60	0	C:46,G:74	0.617	0.383	CG:46,GG:14	0.473	0.767	0.361
LUGG01000002.1	1172238	C	T	0	60	0	C:67,T:53	0.558	0.442	CC:7,CT:53	0.493	0.883	0.372
LUGG01000002.1	1224769	A	G	0	60	0	A:27,G:93	0.775	0.225	AA:10,AG:7,GG:43	0.349	0.117	0.288
LUGG01000002.1	1259369	C	G	0	60	0	C:79,G:41	0.658	0.342	CC:19,CG:41	0.45	0.683	0.349
LUGG01000002.1	1309081	G	A	3	60	0.05	A:41,G:73	0.64	0.36	GA:41,GG:16	0.461	0.719	0.355
LUGG01000002.1	1316083	C	T	3	60	0.05	C:73,T:41	0.64	0.36	CC:16,CT:41	0.461	0.719	0.355
LUGG01000002.1	1316362	C	T	3	60	0.05	C:73,T:41	0.64	0.36	CC:16,CT:41	0.461	0.719	0.355
LUGG01000002.1	1340883	C	T	0	60	0	C:27,T:93	0.775	0.225	CC:10,CT:7,TT:43	0.349	0.117	0.288
LUGG01000002.1	1407828	T	C	0	60	0	C:52,T:68	0.567	0.433	CC:1,TC:50,TT:9	0.491	0.833	0.371
LUGG01000002.1	1434998	G	A	0	60	0	A:41,G:79	0.658	0.342	GA:41,GG:19	0.45	0.683	0.349
LUGG01000002.1	1435520	G	A	0	60	0	A:43,G:77	0.642	0.358	GA:43,GG:17	0.46	0.717	0.354
LUGG01000002.1	1446577	T	C	0	60	0	C:43,T:77	0.642	0.358	CC:2,TC:39,TT:19	0.46	0.65	0.354
LUGG01000002.1	1497256	G	A	5	60	0.083	A:16,G:94	0.855	0.145	AA:8,GG:47	0.249	0	0.218
LUGG01000002.1	1500181	C	T	0	60	0	C:73,T:47	0.608	0.392	CC:14,CT:45,TT:1	0.477	0.75	0.363
LUGG01000002.1	1500717	G	A	0	60	0	A:59,G:61	0.508	0.492	AA:4,GA:51,GG:5	0.5	0.85	0.375
LUGG01000002.1	1588434	C	A	0	60	0	A:103,C:17	0.858	0.142	AA:43,CA:17	0.243	0.283	0.214
LUGG01000002.1	1734250	C	T	0	60	0	C:97,T:23	0.808	0.192	CC:44,CT:9,TT:7	0.31	0.15	0.262
LUGG01000002.1	1796488	T	G	0	60	0	G:33,T:87	0.725	0.275	TG:33,TT:27	0.399	0.55	0.319
LUGG01000002.1	1846872	G	T	0	60	0	G:76,T:44	0.633	0.367	GG:17,GT:42,TT:1	0.464	0.7	0.357
LUGG01000002.1	1883359	A	G	0	60	0	A:75,G:45	0.625	0.375	AA:15,AG:45	0.469	0.75	0.359
LUGG01000002.1	1888823	C	T	0	60	0	C:69,T:51	0.575	0.425	CC:10,CT:49,TT:1	0.489	0.817	0.369
LUGG01000002.1	1891137	C	T	0	60	0	C:65,T:55	0.542	0.458	CC:8,CT:49,TT:3	0.497	0.817	0.373
LUGG01000002.1	1950567	T	A	0	60	0	A:44,T:76	0.633	0.367	TA:44,TT:16	0.464	0.733	0.357
LUGG01000002.1	1965562	C	A	0	60	0	A:41,C:79	0.658	0.342	CA:41,CC:19	0.45	0.683	0.349
LUGG01000002.1	1998468	G	A	0	60	0	A:44,G:76	0.633	0.367	GA:44,GG:16	0.464	0.733	0.357
LUGG01000002.1	2057643	T	C	0	60	0	C:67,T:53	0.558	0.442	CC:7,TC:53	0.493	0.883	0.372
LUGG01000002.1	2158130	A	G	0	60	0	A:79,G:41	0.658	0.342	AA:19,AG:41	0.45	0.683	0.349
LUGG01000002.1	2384409	C	T	0	60	0	C:78,T:42	0.65	0.35	CC:18,CT:42	0.455	0.7	0.351
LUGG01000002.1	2403496	A	G	0	60	0	A:97,G:23	0.808	0.192	AA:46,AG:5,GG:9	0.31	0.083	0.262
LUGG01000002.1	2403571	A	G	0	60	0	A:50,G:70	0.583	0.417	AG:50,GG:10	0.486	0.833	0.368
LUGG01000002.1	2424138	T	C	0	60	0	C:59,T:61	0.508	0.492	CC:4,TC:51,TT:5	0.5	0.85	0.375
LUGG01000002.1	2577795	A	G	0	60	0	A:95,G:25	0.792	0.208	AA:44,AG:7,GG:9	0.33	0.117	0.275
LUGG01000002.1	2640399	C	A	0	60	0	A:41,C:79	0.658	0.342	CA:41,CC:19	0.45	0.683	0.349
LUGG01000002.1	2675658	C	G	0	60	0	C:79,G:41	0.658	0.342	CC:19,CG:41	0.45	0.683	0.349
LUGG01000002.1	2778232	A	G	0	60	0	A:75,G:45	0.625	0.375	AA:15,AG:45	0.469	0.75	0.359
LUGG01000002.1	2788248	T	C	0	60	0	C:57,T:63	0.525	0.475	CC:3,TC:51,TT:6	0.499	0.85	0.374
LUGG01000002.1	2790974	T	A	0	60	0	A:41,T:79	0.658	0.342	TA:41,TT:19	0.45	0.683	0.349
LUGG01000002.1	2810672	T	C	0	60	0	C:63,T:57	0.525	0.475	CC:7,TC:49,TT:4	0.499	0.817	0.374
LUGG01000002.1	2823541	T	G	0	60	0	G:42,T:78	0.65	0.35	TG:42,TT:18	0.455	0.7	0.351
LUGG01000002.1	2830494	G	A	0	60	0	A:62,G:58	0.517	0.483	AA:3,GA:56,GG:1	0.499	0.933	0.375
LUGG01000002.1	2831997	G	A	0	60	0	A:61,G:59	0.508	0.492	AA:3,GA:55,GG:2	0.5	0.917	0.375
LUGG01000002.1	2833179	G	A	0	60	0	A:53,G:67	0.558	0.442	GA:53,GG:7	0.493	0.883	0.372
LUGG01000002.1	2833509	T	C	0	60	0	C:59,T:61	0.508	0.492	CC:3,TC:53,TT:4	0.5	0.883	0.375
LUGG01000002.1	2880791	A	G	6	60	0.1	A:65,G:43	0.602	0.398	AA:22,AG:21,GG:11	0.479	0.389	0.364
LUGG01000002.1	2905187	T	C	0	60	0	C:47,T:73	0.608	0.392	CC:1,TC:45,TT:14	0.477	0.75	0.363
LUGG01000002.1	2916225	C	T	0	60	0	C:62,T:58	0.517	0.483	CC:6,CT:50,TT:4	0.499	0.833	0.375
LUGG01000002.1	2965474	G	A	0	60	0	A:53,G:67	0.558	0.442	AA:5,GA:43,GG:12	0.493	0.717	0.372
LUGG01000002.1	3048588	G	A	0	60	0	A:42,G:78	0.65	0.35	AA:1,GA:40,GG:19	0.455	0.667	0.351
LUGG01000002.1	3246356	C	T	0	60	0	C:63,T:57	0.525	0.475	CC:3,CT:57	0.499	0.95	0.374
LUGG01000003.1	24107	C	A	0	60	0	A:79,C:41	0.658	0.342	AA:19,CA:41	0.45	0.683	0.349
LUGG01000003.1	133925	C	T	0	60	0	C:41,T:79	0.658	0.342	CT:41,TT:19	0.45	0.683	0.349
LUGG01000003.1	142747	G	A	0	60	0	A:17,G:103	0.858	0.142	AA:5,GA:7,GG:48	0.243	0.117	0.214
LUGG01000003.1	217697	T	C	0	60	0	C:49,T:71	0.592	0.408	TC:49,TT:11	0.483	0.817	0.366
LUGG01000003.1	223906	C	G	0	60	0	C:53,G:67	0.558	0.442	CC:1,CG:51,GG:8	0.493	0.85	0.372
LUGG01000003.1	366485	C	T	0	60	0	C:73,T:47	0.608	0.392	CC:13,CT:47	0.477	0.783	0.363
LUGG01000003.1	375249	G	A	0	60	0	A:31,G:89	0.742	0.258	GA:31,GG:29	0.383	0.517	0.31
LUGG01000003.1	417980	C	T	5	60	0.083	C:95,T:15	0.864	0.136	CC:47,CT:1,TT:7	0.236	0.018	0.208
LUGG01000003.1	421442	C	T	0	60	0	C:43,T:77	0.642	0.358	CT:43,TT:17	0.46	0.717	0.354
LUGG01000003.1	596860	C	T	0	60	0	C:16,T:104	0.867	0.133	CC:3,CT:10,TT:47	0.231	0.167	0.204
LUGG01000003.1	599229	A	G	0	60	0	A:67,G:53	0.558	0.442	AA:8,AG:51,GG:1	0.493	0.85	0.372
LUGG01000003.1	599286	A	G	0	60	0	A:17,G:103	0.858	0.142	AA:1,AG:15,GG:44	0.243	0.25	0.214
LUGG01000003.1	599576	T	C	0	60	0	C:103,T:17	0.858	0.142	CC:44,TC:15,TT:1	0.243	0.25	0.214
LUGG01000003.1	601837	A	G	0	60	0	A:75,G:45	0.625	0.375	AA:15,AG:45	0.469	0.75	0.359
LUGG01000003.1	683327	T	A	0	60	0	A:91,T:29	0.758	0.242	AA:42,TA:7,TT:11	0.367	0.117	0.299
LUGG01000003.1	749738	C	T	0	60	0	C:77,T:43	0.642	0.358	CC:17,CT:43	0.46	0.717	0.354
LUGG01000003.1	792907	A	G	0	60	0	A:66,G:54	0.55	0.45	AA:11,AG:44,GG:5	0.495	0.733	0.372
LUGG01000003.1	827613	C	T	0	60	0	C:79,T:41	0.658	0.342	CC:19,CT:41	0.45	0.683	0.349
LUGG01000003.1	1053539	T	C	0	60	0	C:24,T:96	0.8	0.2	TC:24,TT:36	0.32	0.4	0.269
LUGG01000003.1	1064592	C	G	0	60	0	C:73,G:47	0.608	0.392	CC:13,CG:47	0.477	0.783	0.363
LUGG01000003.1	1189308	G	A	0	60	0	A:42,G:78	0.65	0.35	GA:42,GG:18	0.455	0.7	0.351
LUGG01000003.1	1201746	C	G	3	60	0.05	C:73,G:41	0.64	0.36	CC:16,CG:41	0.461	0.719	0.355
LUGG01000003.1	1495034	C	T	0	60	0	C:100,T:20	0.833	0.167	CC:44,CT:12,TT:4	0.278	0.2	0.239
LUGG01000003.1	1534680	G	A	0	60	0	A:41,G:79	0.658	0.342	GA:41,GG:19	0.45	0.683	0.349
LUGG01000003.1	1574220	C	T	0	60	0	C:30,T:90	0.75	0.25	CC:13,CT:4,TT:43	0.375	0.067	0.305
LUGG01000003.1	1575087	C	T	0	60	0	C:101,T:19	0.842	0.158	CC:46,CT:9,TT:5	0.267	0.15	0.231
LUGG01000003.1	1644934	A	G	0	60	0	A:93,G:27	0.775	0.225	AA:45,AG:3,GG:12	0.349	0.05	0.288
LUGG01000003.1	1771677	T	C	0	60	0	C:25,T:95	0.792	0.208	CC:10,TC:5,TT:45	0.33	0.083	0.275
LUGG01000003.1	1771728	G	A	0	60	0	A:23,G:97	0.808	0.192	AA:9,GA:5,GG:46	0.31	0.083	0.262
LUGG01000003.1	1783820	G	A	0	60	0	A:70,G:50	0.583	0.417	AA:12,GA:46,GG:2	0.486	0.767	0.368
LUGG01000003.1	1791892	G	A	0	60	0	A:35,G:85	0.708	0.292	AA:16,GA:3,GG:41	0.413	0.05	0.328
LUGG01000003.1	1870124	C	T	0	60	0	C:43,T:77	0.642	0.358	CT:43,TT:17	0.46	0.717	0.354
LUGG01000003.1	1870735	G	A	0	60	0	A:41,G:79	0.658	0.342	GA:41,GG:19	0.45	0.683	0.349
LUGG01000003.1	1884741	A	G	0	60	0	A:68,G:52	0.567	0.433	AA:9,AG:50,GG:1	0.491	0.833	0.371
LUGG01000003.1	1904962	T	G	0	60	0	G:17,T:103	0.858	0.142	GG:6,TG:5,TT:49	0.243	0.083	0.214
LUGG01000003.1	1908286	A	G	0	60	0	A:98,G:22	0.817	0.183	AA:44,AG:10,GG:6	0.299	0.167	0.255
LUGG01000003.1	1928570	G	A	0	60	0	A:41,G:79	0.658	0.342	GA:41,GG:19	0.45	0.683	0.349
LUGG01000003.1	1987918	G	A	0	60	0	A:57,G:63	0.525	0.475	GA:57,GG:3	0.499	0.95	0.374
LUGG01000003.1	2014984	G	C	0	60	0	C:60,G:60	0.5	0.5	CC:9,GC:42,GG:9	0.5	0.7	0.375
LUGG01000003.1	2042709	T	C	0	60	0	C:39,T:81	0.675	0.325	CC:3,TC:33,TT:24	0.439	0.55	0.342
LUGG01000003.1	2081329	A	C	0	60	0	A:30,C:90	0.75	0.25	AA:11,AC:8,CC:41	0.375	0.133	0.305
LUGG01000003.1	2126057	C	G	0	60	0	C:48,G:72	0.6	0.4	CG:48,GG:12	0.48	0.8	0.365
LUGG01000003.1	2130962	C	T	0	60	0	C:73,T:47	0.608	0.392	CC:14,CT:45,TT:1	0.477	0.75	0.363
LUGG01000003.1	2131669	C	T	0	60	0	C:73,T:47	0.608	0.392	CC:13,CT:47	0.477	0.783	0.363
LUGG01000003.1	2132445	A	G	0	60	0	A:79,G:41	0.658	0.342	AA:19,AG:41	0.45	0.683	0.349
LUGG01000003.1	2133129	G	A	0	60	0	A:62,G:58	0.517	0.483	AA:3,GA:56,GG:1	0.499	0.933	0.375
LUGG01000003.1	2207825	T	C	0	60	0	C:42,T:78	0.65	0.35	TC:42,TT:18	0.455	0.7	0.351
LUGG01000003.1	2306423	G	A	0	60	0	A:60,G:60	0.5	0.5	AA:2,GA:56,GG:2	0.5	0.933	0.375
LUGG01000003.1	2415288	C	G	0	60	0	C:22,G:98	0.817	0.183	CC:8,CG:6,GG:46	0.299	0.1	0.255
LUGG01000003.1	2455483	G	A	0	60	0	A:54,G:66	0.55	0.45	AA:3,GA:48,GG:9	0.495	0.8	0.372
LUGG01000003.1	2471987	C	G	0	60	0	C:78,G:42	0.65	0.35	CC:18,CG:42	0.455	0.7	0.351
LUGG01000003.1	2473813	C	A	0	60	0	A:55,C:65	0.542	0.458	AA:3,CA:49,CC:8	0.497	0.817	0.373
LUGG01000003.1	2501551	A	G	0	60	0	A:63,G:57	0.525	0.475	AA:5,AG:53,GG:2	0.499	0.883	0.374
LUGG01000003.1	2536221	G	A	0	60	0	A:46,G:74	0.617	0.383	GA:46,GG:14	0.473	0.767	0.361
LUGG01000003.1	2579650	A	G	0	60	0	A:79,G:41	0.658	0.342	AA:19,AG:41	0.45	0.683	0.349
LUGG01000003.1	2605483	T	C	0	60	0	C:59,T:61	0.508	0.492	CC:7,TC:45,TT:8	0.5	0.75	0.375
LUGG01000003.1	2621753	G	A	0	60	0	A:101,G:19	0.842	0.158	AA:45,GA:11,GG:4	0.267	0.183	0.231
LUGG01000003.1	2630220	A	G	0	60	0	A:78,G:42	0.65	0.35	AA:18,AG:42	0.455	0.7	0.351
LUGG01000003.1	2630427	G	A	0	60	0	A:47,G:73	0.608	0.392	GA:47,GG:13	0.477	0.783	0.363
LUGG01000003.1	2639196	T	G	0	60	0	G:42,T:78	0.65	0.35	TG:42,TT:18	0.455	0.7	0.351
LUGG01000004.1	85100	T	C	0	60	0	C:44,T:76	0.633	0.367	TC:44,TT:16	0.464	0.733	0.357
LUGG01000004.1	112740	T	C	0	60	0	C:93,T:27	0.775	0.225	CC:42,TC:9,TT:9	0.349	0.15	0.288
LUGG01000004.1	114976	C	T	0	60	0	C:27,T:93	0.775	0.225	CC:10,CT:7,TT:43	0.349	0.117	0.288
LUGG01000004.1	133826	T	C	0	60	0	C:57,T:63	0.525	0.475	CC:5,TC:47,TT:8	0.499	0.783	0.374
LUGG01000004.1	243330	A	G	0	60	0	A:16,G:104	0.867	0.133	AA:3,AG:10,GG:47	0.231	0.167	0.204
LUGG01000004.1	243384	A	G	0	60	0	A:16,G:104	0.867	0.133	AA:3,AG:10,GG:47	0.231	0.167	0.204
LUGG01000004.1	245724	C	T	0	60	0	C:79,T:41	0.658	0.342	CC:19,CT:41	0.45	0.683	0.349
LUGG01000004.1	252729	C	T	0	60	0	C:59,T:61	0.508	0.492	CC:5,CT:49,TT:6	0.5	0.817	0.375
LUGG01000004.1	252928	A	G	0	60	0	A:47,G:73	0.608	0.392	AA:1,AG:45,GG:14	0.477	0.75	0.363
LUGG01000004.1	256163	G	A	0	60	0	A:73,G:47	0.608	0.392	AA:14,GA:45,GG:1	0.477	0.75	0.363
LUGG01000004.1	256916	G	A	0	60	0	A:20,G:100	0.833	0.167	AA:4,GA:12,GG:44	0.278	0.2	0.239
LUGG01000004.1	263005	G	A	0	60	0	A:58,G:62	0.517	0.483	AA:5,GA:48,GG:7	0.499	0.8	0.375
LUGG01000004.1	264385	A	G	0	60	0	A:73,G:47	0.608	0.392	AA:14,AG:45,GG:1	0.477	0.75	0.363
LUGG01000004.1	271132	A	G	5	60	0.083	A:92,G:18	0.836	0.164	AA:44,AG:4,GG:7	0.274	0.073	0.236
LUGG01000004.1	296109	G	A	0	60	0	A:61,G:59	0.508	0.492	AA:3,GA:55,GG:2	0.5	0.917	0.375
LUGG01000004.1	298021	C	A	0	60	0	A:56,C:64	0.533	0.467	AA:2,CA:52,CC:6	0.498	0.867	0.374
LUGG01000004.1	298592	C	T	0	60	0	C:66,T:54	0.55	0.45	CC:8,CT:50,TT:2	0.495	0.833	0.372
LUGG01000004.1	299561	T	C	0	60	0	C:54,T:66	0.55	0.45	CC:2,TC:50,TT:8	0.495	0.833	0.372
LUGG01000004.1	301099	G	C	0	60	0	C:57,G:63	0.525	0.475	CC:5,GC:47,GG:8	0.499	0.783	0.374
LUGG01000004.1	301375	T	C	0	60	0	C:57,T:63	0.525	0.475	CC:5,TC:47,TT:8	0.499	0.783	0.374
LUGG01000004.1	306546	G	A	0	60	0	A:41,G:79	0.658	0.342	GA:41,GG:19	0.45	0.683	0.349
LUGG01000004.1	307191	G	A	0	60	0	A:41,G:79	0.658	0.342	GA:41,GG:19	0.45	0.683	0.349
LUGG01000004.1	310027	G	A	0	60	0	A:42,G:78	0.65	0.35	GA:42,GG:18	0.455	0.7	0.351
LUGG01000004.1	310350	A	G	0	60	0	A:78,G:42	0.65	0.35	AA:18,AG:42	0.455	0.7	0.351
LUGG01000004.1	346179	C	T	0	60	0	C:65,T:55	0.542	0.458	CC:10,CT:45,TT:5	0.497	0.75	0.373
LUGG01000004.1	357630	A	G	0	60	0	A:72,G:48	0.6	0.4	AA:12,AG:48	0.48	0.8	0.365
LUGG01000004.1	396227	A	G	0	60	0	A:79,G:41	0.658	0.342	AA:19,AG:41	0.45	0.683	0.349
LUGG01000004.1	497841	A	G	0	60	0	A:60,G:60	0.5	0.5	AA:8,AG:44,GG:8	0.5	0.733	0.375
LUGG01000004.1	514592	A	T	0	60	0	A:61,T:59	0.508	0.492	AA:6,AT:49,TT:5	0.5	0.817	0.375
LUGG01000004.1	525561	T	G	0	60	0	G:54,T:66	0.55	0.45	GG:3,TG:48,TT:9	0.495	0.8	0.372
LUGG01000004.1	535315	T	C	0	60	0	C:44,T:76	0.633	0.367	TC:44,TT:16	0.464	0.733	0.357
LUGG01000004.1	538312	C	T	0	60	0	C:79,T:41	0.658	0.342	CC:19,CT:41	0.45	0.683	0.349
LUGG01000004.1	540081	A	C	0	60	0	A:98,C:22	0.817	0.183	AA:41,AC:16,CC:3	0.299	0.267	0.255
LUGG01000004.1	559133	C	T	0	60	0	C:22,T:98	0.817	0.183	CC:3,CT:16,TT:41	0.299	0.267	0.255
LUGG01000004.1	595972	G	A	0	60	0	A:68,G:52	0.567	0.433	AA:11,GA:46,GG:3	0.491	0.767	0.371
LUGG01000004.1	609370	G	A	0	60	0	A:41,G:79	0.658	0.342	GA:41,GG:19	0.45	0.683	0.349
LUGG01000004.1	621087	G	A	0	60	0	A:36,G:84	0.7	0.3	AA:2,GA:32,GG:26	0.42	0.533	0.332
LUGG01000004.1	648079	G	A	0	60	0	A:46,G:74	0.617	0.383	AA:2,GA:42,GG:16	0.473	0.7	0.361
LUGG01000004.1	680842	C	T	0	60	0	C:73,T:47	0.608	0.392	CC:13,CT:47	0.477	0.783	0.363
LUGG01000004.1	786401	A	G	0	60	0	A:77,G:43	0.642	0.358	AA:17,AG:43	0.46	0.717	0.354
LUGG01000004.1	787510	C	T	0	60	0	C:73,T:47	0.608	0.392	CC:13,CT:47	0.477	0.783	0.363
LUGG01000004.1	791832	T	C	0	60	0	C:42,T:78	0.65	0.35	TC:42,TT:18	0.455	0.7	0.351
LUGG01000004.1	792509	A	G	0	60	0	A:78,G:42	0.65	0.35	AA:18,AG:42	0.455	0.7	0.351
LUGG01000004.1	793326	T	C	0	60	0	C:43,T:77	0.642	0.358	TC:43,TT:17	0.46	0.717	0.354
LUGG01000004.1	793661	T	C	0	60	0	C:43,T:77	0.642	0.358	TC:43,TT:17	0.46	0.717	0.354
LUGG01000004.1	795781	C	T	0	60	0	C:53,T:67	0.558	0.442	CC:1,CT:51,TT:8	0.493	0.85	0.372
LUGG01000004.1	802689	C	T	0	60	0	C:70,T:50	0.583	0.417	CC:10,CT:50	0.486	0.833	0.368
LUGG01000004.1	885052	G	A	0	60	0	A:102,G:18	0.85	0.15	AA:45,GA:12,GG:3	0.255	0.2	0.222
LUGG01000004.1	885370	C	T	0	60	0	C:78,T:42	0.65	0.35	CC:18,CT:42	0.455	0.7	0.351
LUGG01000004.1	894720	T	C	0	60	0	C:47,T:73	0.608	0.392	CC:3,TC:41,TT:16	0.477	0.683	0.363
LUGG01000004.1	895456	C	T	0	60	0	C:76,T:44	0.633	0.367	CC:16,CT:44	0.464	0.733	0.357
LUGG01000004.1	896908	T	C	0	60	0	C:41,T:79	0.658	0.342	TC:41,TT:19	0.45	0.683	0.349
LUGG01000004.1	1201871	T	C	0	60	0	C:57,T:63	0.525	0.475	CC:1,TC:55,TT:4	0.499	0.917	0.374
LUGG01000004.1	1214145	C	T	0	60	0	C:64,T:56	0.533	0.467	CC:6,CT:52,TT:2	0.498	0.867	0.374
LUGG01000004.1	1255775	A	G	0	60	0	A:50,G:70	0.583	0.417	AA:1,AG:48,GG:11	0.486	0.8	0.368
LUGG01000004.1	1283727	T	A	0	60	0	A:43,T:77	0.642	0.358	TA:43,TT:17	0.46	0.717	0.354
LUGG01000004.1	1307315	T	G	0	60	0	G:16,T:104	0.867	0.133	GG:3,TG:10,TT:47	0.231	0.167	0.204
LUGG01000004.1	1316195	C	T	0	60	0	C:69,T:51	0.575	0.425	CC:11,CT:47,TT:2	0.489	0.783	0.369
LUGG01000004.1	1457620	A	G	0	60	0	A:103,G:17	0.858	0.142	AA:47,AG:9,GG:4	0.243	0.15	0.214
LUGG01000004.1	1460343	A	G	0	60	0	A:104,G:16	0.867	0.133	AA:47,AG:10,GG:3	0.231	0.167	0.204
LUGG01000004.1	1462429	G	A	0	60	0	A:94,G:26	0.783	0.217	AA:41,GA:12,GG:7	0.339	0.2	0.282
LUGG01000004.1	1462675	T	C	0	60	0	C:18,T:102	0.85	0.15	CC:4,TC:10,TT:46	0.255	0.167	0.222
LUGG01000004.1	1469576	C	T	0	60	0	C:21,T:99	0.825	0.175	CC:3,CT:15,TT:42	0.289	0.25	0.247
LUGG01000004.1	1480525	G	A	0	60	0	A:89,G:31	0.742	0.258	AA:41,GA:7,GG:12	0.383	0.117	0.31
LUGG01000004.1	1493305	C	G	0	60	0	C:76,G:44	0.633	0.367	CC:16,CG:44	0.464	0.733	0.357
LUGG01000004.1	1494510	C	T	0	60	0	C:79,T:41	0.658	0.342	CC:19,CT:41	0.45	0.683	0.349
LUGG01000004.1	1498196	G	A	0	60	0	A:68,G:52	0.567	0.433	AA:8,GA:52	0.491	0.867	0.371
LUGG01000004.1	1637835	G	A	0	60	0	A:42,G:78	0.65	0.35	GA:42,GG:18	0.455	0.7	0.351
LUGG01000004.1	1639553	A	G	0	60	0	A:76,G:44	0.633	0.367	AA:16,AG:44	0.464	0.733	0.357
LUGG01000004.1	1678411	G	A	0	60	0	A:46,G:74	0.617	0.383	GA:46,GG:14	0.473	0.767	0.361
LUGG01000004.1	1678593	G	A	0	60	0	A:94,G:26	0.783	0.217	AA:44,GA:6,GG:10	0.339	0.1	0.282
LUGG01000004.1	1852985	G	A	0	60	0	A:41,G:79	0.658	0.342	GA:41,GG:19	0.45	0.683	0.349
LUGG01000004.1	1960358	G	A	0	60	0	A:55,G:65	0.542	0.458	AA:3,GA:49,GG:8	0.497	0.817	0.373
LUGG01000004.1	2022668	T	C	0	60	0	C:63,T:57	0.525	0.475	CC:6,TC:51,TT:3	0.499	0.85	0.374
LUGG01000004.1	2025504	G	A	0	60	0	A:45,G:75	0.625	0.375	GA:45,GG:15	0.469	0.75	0.359
LUGG01000004.1	2028984	T	C	0	60	0	C:41,T:79	0.658	0.342	TC:41,TT:19	0.45	0.683	0.349
LUGG01000004.1	2068917	T	C	0	60	0	C:85,T:35	0.708	0.292	CC:41,TC:3,TT:16	0.413	0.05	0.328
LUGG01000004.1	2151366	A	G	0	60	0	A:79,G:41	0.658	0.342	AA:19,AG:41	0.45	0.683	0.349
LUGG01000004.1	2151443	C	T	0	60	0	C:90,T:30	0.75	0.25	CC:30,CT:30	0.375	0.5	0.305
LUGG01000004.1	2151621	T	C	0	60	0	C:62,T:58	0.517	0.483	CC:3,TC:56,TT:1	0.499	0.933	0.375
LUGG01000005.1	2978	C	G	0	60	0	C:72,G:48	0.6	0.4	CC:12,CG:48	0.48	0.8	0.365
LUGG01000005.1	156383	T	G	1	60	0.017	G:93,T:25	0.788	0.212	GG:44,TG:5,TT:10	0.334	0.085	0.278
LUGG01000005.1	304638	C	T	0	60	0	C:43,T:77	0.642	0.358	CT:43,TT:17	0.46	0.717	0.354
LUGG01000005.1	338280	G	A	1	60	0.017	A:43,G:75	0.636	0.364	GA:43,GG:16	0.463	0.729	0.356
LUGG01000005.1	347477	T	C	0	60	0	C:59,T:61	0.508	0.492	CC:8,TC:43,TT:9	0.5	0.717	0.375
LUGG01000005.1	374028	C	T	2	60	0.033	C:71,T:45	0.612	0.388	CC:13,CT:45	0.475	0.776	0.362
LUGG01000005.1	474197	T	C	0	60	0	C:44,T:76	0.633	0.367	TC:44,TT:16	0.464	0.733	0.357
LUGG01000005.1	616318	C	T	0	60	0	C:73,T:47	0.608	0.392	CC:13,CT:47	0.477	0.783	0.363
LUGG01000005.1	662224	G	A	0	60	0	A:16,G:104	0.867	0.133	AA:5,GA:6,GG:49	0.231	0.1	0.204
LUGG01000005.1	692779	G	C	0	60	0	C:16,G:104	0.867	0.133	CC:3,GC:10,GG:47	0.231	0.167	0.204
LUGG01000005.1	722054	G	T	0	60	0	G:75,T:45	0.625	0.375	GG:15,GT:45	0.469	0.75	0.359
LUGG01000005.1	730347	T	C	0	60	0	C:79,T:41	0.658	0.342	CC:19,TC:41	0.45	0.683	0.349
LUGG01000005.1	731741	T	C	0	60	0	C:77,T:43	0.642	0.358	CC:17,TC:43	0.46	0.717	0.354
LUGG01000005.1	761234	C	T	0	60	0	C:31,T:89	0.742	0.258	CC:13,CT:5,TT:42	0.383	0.083	0.31
LUGG01000005.1	785174	C	T	0	60	0	C:31,T:89	0.742	0.258	CC:12,CT:7,TT:41	0.383	0.117	0.31
LUGG01000005.1	813850	G	A	0	60	0	A:16,G:104	0.867	0.133	AA:5,GA:6,GG:49	0.231	0.1	0.204
LUGG01000005.1	817262	A	G	0	60	0	A:79,G:41	0.658	0.342	AA:19,AG:41	0.45	0.683	0.349
LUGG01000005.1	821122	T	C	0	60	0	C:41,T:79	0.658	0.342	TC:41,TT:19	0.45	0.683	0.349
LUGG01000005.1	822279	G	A	0	60	0	A:46,G:74	0.617	0.383	GA:46,GG:14	0.473	0.767	0.361
LUGG01000005.1	924697	T	C	0	60	0	C:69,T:51	0.575	0.425	CC:10,TC:49,TT:1	0.489	0.817	0.369
LUGG01000005.1	935033	G	T	0	60	0	G:79,T:41	0.658	0.342	GG:19,GT:41	0.45	0.683	0.349
LUGG01000005.1	939054	C	T	0	60	0	C:47,T:73	0.608	0.392	CC:1,CT:45,TT:14	0.477	0.75	0.363
LUGG01000005.1	939962	G	A	0	60	0	A:73,G:47	0.608	0.392	AA:14,GA:45,GG:1	0.477	0.75	0.363
LUGG01000005.1	940967	A	G	0	60	0	A:79,G:41	0.658	0.342	AA:19,AG:41	0.45	0.683	0.349
LUGG01000005.1	944244	C	G	0	60	0	C:79,G:41	0.658	0.342	CC:19,CG:41	0.45	0.683	0.349
LUGG01000005.1	945435	C	T	0	60	0	C:70,T:50	0.583	0.417	CC:11,CT:48,TT:1	0.486	0.8	0.368
LUGG01000005.1	960453	A	G	0	60	0	A:103,G:17	0.858	0.142	AA:49,AG:5,GG:6	0.243	0.083	0.214
LUGG01000005.1	962883	C	T	0	60	0	C:79,T:41	0.658	0.342	CC:19,CT:41	0.45	0.683	0.349
LUGG01000005.1	1022837	C	T	0	60	0	C:76,T:44	0.633	0.367	CC:16,CT:44	0.464	0.733	0.357
LUGG01000005.1	1202790	C	T	0	60	0	C:47,T:73	0.608	0.392	CC:1,CT:45,TT:14	0.477	0.75	0.363
LUGG01000005.1	1205146	G	A	0	60	0	A:21,G:99	0.825	0.175	AA:10,GA:1,GG:49	0.289	0.017	0.247
LUGG01000005.1	1231304	G	A	0	60	0	A:41,G:79	0.658	0.342	GA:41,GG:19	0.45	0.683	0.349
LUGG01000005.1	1242905	C	T	0	60	0	C:79,T:41	0.658	0.342	CC:19,CT:41	0.45	0.683	0.349
LUGG01000005.1	1249625	G	A	0	60	0	A:97,G:23	0.808	0.192	AA:42,GA:13,GG:5	0.31	0.217	0.262
LUGG01000005.1	1468386	G	A	0	60	0	A:70,G:50	0.583	0.417	AA:10,GA:50	0.486	0.833	0.368
LUGG01000005.1	1477760	G	A	0	60	0	A:57,G:63	0.525	0.475	AA:4,GA:49,GG:7	0.499	0.817	0.374
LUGG01000005.1	1912971	C	G	0	60	0	C:54,G:66	0.55	0.45	CG:54,GG:6	0.495	0.9	0.372
LUGG01000005.1	2004185	G	A	0	60	0	A:41,G:79	0.658	0.342	GA:41,GG:19	0.45	0.683	0.349
LUGG01000005.1	2007899	C	T	0	60	0	C:77,T:43	0.642	0.358	CC:18,CT:41,TT:1	0.46	0.683	0.354
LUGG01000005.1	2008004	G	A	1	60	0.017	A:44,G:74	0.627	0.373	GA:44,GG:15	0.468	0.746	0.358
LUGG01000005.1	2013685	C	A	0	60	0	A:18,C:102	0.85	0.15	AA:6,CA:6,CC:48	0.255	0.1	0.222
LUGG01000006.1	74186	G	A	0	60	0	A:56,G:64	0.533	0.467	AA:7,GA:42,GG:11	0.498	0.7	0.374
LUGG01000006.1	76323	C	T	0	60	0	C:64,T:56	0.533	0.467	CC:11,CT:42,TT:7	0.498	0.7	0.374
LUGG01000006.1	77158	C	G	0	60	0	C:80,G:40	0.667	0.333	CC:20,CG:40	0.444	0.667	0.346
LUGG01000006.1	81650	A	G	0	60	0	A:45,G:75	0.625	0.375	AG:45,GG:15	0.469	0.75	0.359
LUGG01000006.1	95899	G	T	0	60	0	G:76,T:44	0.633	0.367	GG:16,GT:44	0.464	0.733	0.357
LUGG01000006.1	105747	C	G	0	60	0	C:79,G:41	0.658	0.342	CC:19,CG:41	0.45	0.683	0.349
LUGG01000006.1	123793	T	C	0	60	0	C:79,T:41	0.658	0.342	CC:19,TC:41	0.45	0.683	0.349
LUGG01000006.1	142481	A	C	0	60	0	A:103,C:17	0.858	0.142	AA:50,AC:3,CC:7	0.243	0.05	0.214
LUGG01000006.1	203914	A	G	0	60	0	A:63,G:57	0.525	0.475	AA:8,AG:47,GG:5	0.499	0.783	0.374
LUGG01000006.1	206894	C	T	0	60	0	C:49,T:71	0.592	0.408	CC:1,CT:47,TT:12	0.483	0.783	0.366
LUGG01000006.1	231687	T	G	0	60	0	G:62,T:58	0.517	0.483	GG:8,TG:46,TT:6	0.499	0.767	0.375
LUGG01000006.1	368073	A	G	0	60	0	A:48,G:72	0.6	0.4	AA:2,AG:44,GG:14	0.48	0.733	0.365
LUGG01000006.1	371487	C	T	0	60	0	C:56,T:64	0.533	0.467	CC:5,CT:46,TT:9	0.498	0.767	0.374
LUGG01000006.1	588671	G	A	0	60	0	A:42,G:78	0.65	0.35	GA:42,GG:18	0.455	0.7	0.351
LUGG01000006.1	597975	A	C	0	60	0	A:68,C:52	0.567	0.433	AA:8,AC:52	0.491	0.867	0.371
LUGG01000006.1	609618	T	C	0	60	0	C:55,T:65	0.542	0.458	CC:3,TC:49,TT:8	0.497	0.817	0.373
LUGG01000006.1	618584	C	T	0	60	0	C:79,T:41	0.658	0.342	CC:19,CT:41	0.45	0.683	0.349
LUGG01000006.1	713200	G	A	0	60	0	A:17,G:103	0.858	0.142	AA:4,GA:9,GG:47	0.243	0.15	0.214
LUGG01000006.1	713409	T	C	0	60	0	C:17,T:103	0.858	0.142	CC:4,TC:9,TT:47	0.243	0.15	0.214
LUGG01000006.1	713541	G	A	0	60	0	A:41,G:79	0.658	0.342	GA:41,GG:19	0.45	0.683	0.349
LUGG01000006.1	716444	G	A	0	60	0	A:60,G:60	0.5	0.5	AA:5,GA:50,GG:5	0.5	0.833	0.375
LUGG01000006.1	718221	A	G	0	60	0	A:58,G:62	0.517	0.483	AA:4,AG:50,GG:6	0.499	0.833	0.375
LUGG01000006.1	718330	C	T	0	60	0	C:58,T:62	0.517	0.483	CC:4,CT:50,TT:6	0.499	0.833	0.375
LUGG01000006.1	720743	C	T	0	60	0	C:58,T:62	0.517	0.483	CC:4,CT:50,TT:6	0.499	0.833	0.375
LUGG01000006.1	722280	G	A	0	60	0	A:43,G:77	0.642	0.358	GA:43,GG:17	0.46	0.717	0.354
LUGG01000006.1	722823	C	T	0	60	0	C:58,T:62	0.517	0.483	CC:4,CT:50,TT:6	0.499	0.833	0.375
LUGG01000006.1	723389	T	A	0	60	0	A:62,T:58	0.517	0.483	AA:6,TA:50,TT:4	0.499	0.833	0.375
LUGG01000006.1	726277	A	G	0	60	0	A:64,G:56	0.533	0.467	AA:8,AG:48,GG:4	0.498	0.8	0.374
LUGG01000006.1	758466	A	G	0	60	0	A:62,G:58	0.517	0.483	AA:4,AG:54,GG:2	0.499	0.9	0.375
LUGG01000006.1	793383	A	G	0	60	0	A:67,G:53	0.558	0.442	AA:7,AG:53	0.493	0.883	0.372
LUGG01000006.1	796881	A	G	0	60	0	A:72,G:48	0.6	0.4	AA:13,AG:46,GG:1	0.48	0.767	0.365
LUGG01000006.1	890115	G	C	0	60	0	C:47,G:73	0.608	0.392	GC:47,GG:13	0.477	0.783	0.363
LUGG01000006.1	892574	G	A	0	60	0	A:50,G:70	0.583	0.417	GA:50,GG:10	0.486	0.833	0.368
LUGG01000006.1	958658	A	G	0	60	0	A:79,G:41	0.658	0.342	AA:19,AG:41	0.45	0.683	0.349
LUGG01000006.1	966909	C	G	0	60	0	C:79,G:41	0.658	0.342	CC:19,CG:41	0.45	0.683	0.349
LUGG01000006.1	1008654	C	A	0	60	0	A:97,C:23	0.808	0.192	AA:47,CA:3,CC:10	0.31	0.05	0.262
LUGG01000006.1	1093704	C	T	0	60	0	C:102,T:18	0.85	0.15	CC:49,CT:4,TT:7	0.255	0.067	0.222
LUGG01000006.1	1093912	C	T	0	60	0	C:78,T:42	0.65	0.35	CC:18,CT:42	0.455	0.7	0.351
LUGG01000006.1	1126137	T	C	1	60	0.017	C:64,T:54	0.542	0.458	CC:5,TC:54	0.496	0.915	0.373
LUGG01000006.1	1142660	T	C	0	60	0	C:61,T:59	0.508	0.492	CC:6,TC:49,TT:5	0.5	0.817	0.375
LUGG01000006.1	1163336	G	A	1	60	0.017	A:41,G:77	0.653	0.347	GA:41,GG:18	0.453	0.695	0.351
LUGG01000006.1	1267349	G	T	0	60	0	G:79,T:41	0.658	0.342	GG:19,GT:41	0.45	0.683	0.349
LUGG01000006.1	1386085	T	C	0	60	0	C:47,T:73	0.608	0.392	TC:47,TT:13	0.477	0.783	0.363
LUGG01000006.1	1397148	A	G	0	60	0	A:76,G:44	0.633	0.367	AA:16,AG:44	0.464	0.733	0.357
LUGG01000006.1	1397229	G	A	0	60	0	A:41,G:79	0.658	0.342	GA:41,GG:19	0.45	0.683	0.349
LUGG01000006.1	1508735	G	A	0	60	0	A:89,G:31	0.742	0.258	AA:42,GA:5,GG:13	0.383	0.083	0.31
LUGG01000006.1	1524658	T	C	0	60	0	C:101,T:19	0.842	0.158	CC:47,TC:7,TT:6	0.267	0.117	0.231
LUGG01000006.1	1524947	A	G	0	60	0	A:22,G:98	0.817	0.183	AA:9,AG:4,GG:47	0.299	0.067	0.255
LUGG01000006.1	1535163	G	A	0	60	0	A:82,G:38	0.683	0.317	AA:41,GG:19	0.433	0	0.339
LUGG01000006.1	1657687	A	G	0	60	0	A:22,G:98	0.817	0.183	AA:7,AG:8,GG:45	0.299	0.133	0.255
LUGG01000006.1	1674030	C	T	0	60	0	C:30,T:90	0.75	0.25	CC:11,CT:8,TT:41	0.375	0.133	0.305
LUGG01000006.1	1709541	C	T	0	60	0	C:79,T:41	0.658	0.342	CC:19,CT:41	0.45	0.683	0.349
LUGG01000006.1	1739892	A	G	0	60	0	A:48,G:72	0.6	0.4	AG:48,GG:12	0.48	0.8	0.365
LUGG01000006.1	1771934	A	G	2	60	0.033	A:46,G:70	0.603	0.397	AA:3,AG:40,GG:15	0.479	0.69	0.364
LUGG01000007.1	58959	A	G	0	60	0	A:102,G:18	0.85	0.15	AA:42,AG:18	0.255	0.3	0.222
LUGG01000007.1	333158	T	C	0	60	0	C:93,T:27	0.775	0.225	CC:41,TC:11,TT:8	0.349	0.183	0.288
LUGG01000007.1	385999	A	G	0	60	0	A:76,G:44	0.633	0.367	AA:16,AG:44	0.464	0.733	0.357
LUGG01000007.1	536999	T	C	0	60	0	C:51,T:69	0.575	0.425	CC:4,TC:43,TT:13	0.489	0.717	0.369
LUGG01000007.1	571177	A	T	0	60	0	A:73,T:47	0.608	0.392	AA:13,AT:47	0.477	0.783	0.363
LUGG01000007.1	576379	G	A	0	60	0	A:99,G:21	0.825	0.175	AA:45,GA:9,GG:6	0.289	0.15	0.247
LUGG01000007.1	578315	C	T	0	60	0	C:78,T:42	0.65	0.35	CC:18,CT:42	0.455	0.7	0.351
LUGG01000007.1	585574	T	C	0	60	0	C:41,T:79	0.658	0.342	TC:41,TT:19	0.45	0.683	0.349
LUGG01000007.1	618804	C	T	0	60	0	C:38,T:82	0.683	0.317	CC:19,TT:41	0.433	0	0.339
LUGG01000007.1	777253	T	C	4	60	0.067	C:18,T:94	0.839	0.161	CC:8,TC:2,TT:46	0.27	0.036	0.233
LUGG01000007.1	934047	T	C	0	60	0	C:73,T:47	0.608	0.392	CC:13,TC:47	0.477	0.783	0.363
LUGG01000007.1	948205	T	G	0	60	0	G:41,T:79	0.658	0.342	TG:41,TT:19	0.45	0.683	0.349
LUGG01000007.1	961344	G	A	0	60	0	A:50,G:70	0.583	0.417	GA:50,GG:10	0.486	0.833	0.368
LUGG01000007.1	1040011	G	A	0	60	0	A:41,G:79	0.658	0.342	GA:41,GG:19	0.45	0.683	0.349
LUGG01000007.1	1042246	C	T	0	60	0	C:75,T:45	0.625	0.375	CC:15,CT:45	0.469	0.75	0.359
LUGG01000007.1	1042920	T	C	0	60	0	C:45,T:75	0.625	0.375	TC:45,TT:15	0.469	0.75	0.359
LUGG01000007.1	1179537	A	T	0	60	0	A:75,T:45	0.625	0.375	AA:15,AT:45	0.469	0.75	0.359
LUGG01000007.1	1180074	G	A	0	60	0	A:66,G:54	0.55	0.45	AA:8,GA:50,GG:2	0.495	0.833	0.372
LUGG01000007.1	1180562	C	A	0	60	0	A:65,C:55	0.542	0.458	AA:8,CA:49,CC:3	0.497	0.817	0.373
LUGG01000007.1	1180851	C	T	0	60	0	C:55,T:65	0.542	0.458	CC:3,CT:49,TT:8	0.497	0.817	0.373
LUGG01000007.1	1182107	T	A	0	60	0	A:65,T:55	0.542	0.458	AA:8,TA:49,TT:3	0.497	0.817	0.373
LUGG01000007.1	1183465	C	T	0	60	0	C:77,T:43	0.642	0.358	CC:17,CT:43	0.46	0.717	0.354
LUGG01000007.1	1186108	C	T	0	60	0	C:77,T:43	0.642	0.358	CC:17,CT:43	0.46	0.717	0.354
LUGG01000007.1	1186329	T	C	0	60	0	C:70,T:50	0.583	0.417	CC:11,TC:48,TT:1	0.486	0.8	0.368
LUGG01000007.1	1186413	A	G	0	60	0	A:92,G:28	0.767	0.233	AA:42,AG:8,GG:10	0.358	0.133	0.294
LUGG01000007.1	1188060	T	C	0	60	0	C:44,T:76	0.633	0.367	TC:44,TT:16	0.464	0.733	0.357
LUGG01000007.1	1206570	A	G	0	60	0	A:79,G:41	0.658	0.342	AA:19,AG:41	0.45	0.683	0.349
LUGG01000007.1	1208004	G	A	0	60	0	A:41,G:79	0.658	0.342	GA:41,GG:19	0.45	0.683	0.349
LUGG01000007.1	1384256	G	A	0	60	0	A:49,G:71	0.592	0.408	AA:1,GA:47,GG:12	0.483	0.783	0.366
LUGG01000007.1	1385130	T	G	0	60	0	G:60,T:60	0.5	0.5	GG:3,TG:54,TT:3	0.5	0.9	0.375
LUGG01000007.1	1386201	G	T	0	60	0	G:69,T:51	0.575	0.425	GG:10,GT:49,TT:1	0.489	0.817	0.369
LUGG01000007.1	1645999	G	T	0	60	0	G:72,T:48	0.6	0.4	GG:12,GT:48	0.48	0.8	0.365
LUGG01000007.1	1649570	C	T	0	60	0	C:57,T:63	0.525	0.475	CC:5,CT:47,TT:8	0.499	0.783	0.374
LUGG01000007.1	1707629	A	G	0	60	0	A:58,G:62	0.517	0.483	AA:7,AG:44,GG:9	0.499	0.733	0.375
LUGG01000007.1	1761282	T	C	0	60	0	C:47,T:73	0.608	0.392	TC:47,TT:13	0.477	0.783	0.363
LUGG01000007.1	1770657	G	A	0	60	0	A:25,G:95	0.792	0.208	AA:10,GA:5,GG:45	0.33	0.083	0.275
LUGG01000009.1	12833	T	C	0	60	0	C:74,T:46	0.617	0.383	CC:15,TC:44,TT:1	0.473	0.733	0.361
LUGG01000009.1	39177	A	G	0	60	0	A:79,G:41	0.658	0.342	AA:19,AG:41	0.45	0.683	0.349
LUGG01000009.1	41566	G	T	0	60	0	G:76,T:44	0.633	0.367	GG:17,GT:42,TT:1	0.464	0.7	0.357
LUGG01000009.1	42101	T	C	0	60	0	C:44,T:76	0.633	0.367	CC:1,TC:42,TT:17	0.464	0.7	0.357
LUGG01000009.1	43988	G	A	0	60	0	A:51,G:69	0.575	0.425	GA:51,GG:9	0.489	0.85	0.369
LUGG01000009.1	53015	C	T	0	60	0	C:78,T:42	0.65	0.35	CC:18,CT:42	0.455	0.7	0.351
LUGG01000009.1	92923	G	A	0	60	0	A:78,G:42	0.65	0.35	AA:18,GA:42	0.455	0.7	0.351
LUGG01000009.1	119407	G	A	0	60	0	A:47,G:73	0.608	0.392	GA:47,GG:13	0.477	0.783	0.363
LUGG01000009.1	122638	A	G	0	60	0	A:77,G:43	0.642	0.358	AA:17,AG:43	0.46	0.717	0.354
LUGG01000009.1	126943	G	A	0	60	0	A:63,G:57	0.525	0.475	AA:4,GA:55,GG:1	0.499	0.917	0.374
LUGG01000009.1	143901	T	C	0	60	0	C:42,T:78	0.65	0.35	TC:42,TT:18	0.455	0.7	0.351
LUGG01000009.1	219258	G	A	0	60	0	A:49,G:71	0.592	0.408	AA:2,GA:45,GG:13	0.483	0.75	0.366
LUGG01000009.1	240639	C	T	0	60	0	C:78,T:42	0.65	0.35	CC:18,CT:42	0.455	0.7	0.351
LUGG01000009.1	245380	C	T	0	60	0	C:48,T:72	0.6	0.4	CT:48,TT:12	0.48	0.8	0.365
LUGG01000009.1	247243	C	A	4	60	0.067	A:50,C:62	0.554	0.446	AA:4,CA:42,CC:10	0.494	0.75	0.372
LUGG01000009.1	280399	C	T	0	60	0	C:58,T:62	0.517	0.483	CC:4,CT:50,TT:6	0.499	0.833	0.375
LUGG01000009.1	299543	A	G	0	60	0	A:44,G:76	0.633	0.367	AG:44,GG:16	0.464	0.733	0.357
LUGG01000009.1	306943	A	G	0	60	0	A:77,G:43	0.642	0.358	AA:17,AG:43	0.46	0.717	0.354
LUGG01000009.1	312267	C	T	0	60	0	C:70,T:50	0.583	0.417	CC:10,CT:50	0.486	0.833	0.368
LUGG01000009.1	317327	C	T	0	60	0	C:66,T:54	0.55	0.45	CC:8,CT:50,TT:2	0.495	0.833	0.372
LUGG01000009.1	323553	C	T	0	60	0	C:73,T:47	0.608	0.392	CC:14,CT:45,TT:1	0.477	0.75	0.363
LUGG01000009.1	491097	C	T	0	60	0	C:33,T:87	0.725	0.275	CC:14,CT:5,TT:41	0.399	0.083	0.319
LUGG01000009.1	503481	T	C	0	60	0	C:98,T:22	0.817	0.183	CC:45,TC:8,TT:7	0.299	0.133	0.255
LUGG01000009.1	504226	G	A	0	60	0	A:89,G:31	0.742	0.258	AA:42,GA:5,GG:13	0.383	0.083	0.31
LUGG01000009.1	521970	C	T	0	60	0	C:103,T:17	0.858	0.142	CC:44,CT:15,TT:1	0.243	0.25	0.214
LUGG01000009.1	557227	C	T	0	60	0	C:74,T:46	0.617	0.383	CC:14,CT:46	0.473	0.767	0.361
LUGG01000009.1	647262	A	T	0	60	0	A:72,T:48	0.6	0.4	AA:12,AT:48	0.48	0.8	0.365
LUGG01000009.1	767340	A	G	0	60	0	A:79,G:41	0.658	0.342	AA:19,AG:41	0.45	0.683	0.349
LUGG01000009.1	815122	T	C	0	60	0	C:83,T:37	0.692	0.308	CC:41,TC:1,TT:18	0.427	0.017	0.336
LUGG01000009.1	826504	T	C	0	60	0	C:47,T:73	0.608	0.392	TC:47,TT:13	0.477	0.783	0.363
LUGG01000009.1	863316	G	C	0	60	0	C:44,G:76	0.633	0.367	GC:44,GG:16	0.464	0.733	0.357
LUGG01000009.1	863441	A	G	0	60	0	A:75,G:45	0.625	0.375	AA:15,AG:45	0.469	0.75	0.359
LUGG01000009.1	955327	G	A	0	60	0	A:102,G:18	0.85	0.15	AA:45,GA:12,GG:3	0.255	0.2	0.222
LUGG01000009.1	1297272	T	C	0	60	0	C:21,T:99	0.825	0.175	CC:8,TC:5,TT:47	0.289	0.083	0.247
LUGG01000009.1	1423493	T	C	0	60	0	C:69,T:51	0.575	0.425	CC:10,TC:49,TT:1	0.489	0.817	0.369
LUGG01000009.1	1638784	G	A	0	60	0	A:47,G:73	0.608	0.392	AA:1,GA:45,GG:14	0.477	0.75	0.363
LUGG01000009.1	1678179	T	C	0	60	0	C:46,T:74	0.617	0.383	CC:1,TC:44,TT:15	0.473	0.733	0.361
LUGG01000010.1	17451	C	T	0	60	0	C:101,T:19	0.842	0.158	CC:50,CT:1,TT:9	0.267	0.017	0.231
LUGG01000010.1	27076	A	G	6	60	0.1	A:15,G:93	0.861	0.139	AA:7,AG:1,GG:46	0.239	0.019	0.211
LUGG01000010.1	28926	C	T	6	60	0.1	C:16,T:92	0.852	0.148	CC:8,TT:46	0.252	0	0.221
LUGG01000010.1	29174	A	G	6	60	0.1	A:16,G:92	0.852	0.148	AA:8,GG:46	0.252	0	0.221
LUGG01000010.1	32920	C	T	0	60	0	C:53,T:67	0.558	0.442	CC:1,CT:51,TT:8	0.493	0.85	0.372
LUGG01000010.1	51346	G	A	0	60	0	A:51,G:69	0.575	0.425	GA:51,GG:9	0.489	0.85	0.369
LUGG01000010.1	55973	G	A	0	60	0	A:45,G:75	0.625	0.375	GA:45,GG:15	0.469	0.75	0.359
LUGG01000010.1	206690	G	C	0	60	0	C:43,G:77	0.642	0.358	GC:43,GG:17	0.46	0.717	0.354
LUGG01000010.1	279927	C	T	0	60	0	C:35,T:85	0.708	0.292	CC:17,CT:1,TT:42	0.413	0.017	0.328
LUGG01000011.1	43851	T	G	0	60	0	G:41,T:79	0.658	0.342	TG:41,TT:19	0.45	0.683	0.349
LUGG01000011.1	51702	C	T	0	60	0	C:79,T:41	0.658	0.342	CC:19,CT:41	0.45	0.683	0.349
LUGG01000011.1	52351	T	C	0	60	0	C:41,T:79	0.658	0.342	TC:41,TT:19	0.45	0.683	0.349
LUGG01000011.1	85726	T	C	0	60	0	C:58,T:62	0.517	0.483	CC:2,TC:54,TT:4	0.499	0.9	0.375
LUGG01000011.1	232111	A	G	0	60	0	A:29,G:91	0.758	0.242	AA:12,AG:5,GG:43	0.367	0.083	0.299
LUGG01000011.1	377612	T	A	0	60	0	A:41,T:79	0.658	0.342	TA:41,TT:19	0.45	0.683	0.349
LUGG01000011.1	479595	T	C	0	60	0	C:79,T:41	0.658	0.342	CC:19,TC:41	0.45	0.683	0.349
LUGG01000011.1	559415	T	C	0	60	0	C:45,T:75	0.625	0.375	TC:45,TT:15	0.469	0.75	0.359
LUGG01000011.1	595393	C	A	0	60	0	A:68,C:52	0.567	0.433	AA:9,CA:50,CC:1	0.491	0.833	0.371
LUGG01000011.1	596635	G	A	0	60	0	A:48,G:72	0.6	0.4	GA:48,GG:12	0.48	0.8	0.365
LUGG01000011.1	596828	A	G	0	60	0	A:46,G:74	0.617	0.383	AA:1,AG:44,GG:15	0.473	0.733	0.361
LUGG01000011.1	601689	T	C	0	60	0	C:44,T:76	0.633	0.367	TC:44,TT:16	0.464	0.733	0.357
LUGG01000011.1	706818	C	G	0	60	0	C:74,G:46	0.617	0.383	CC:14,CG:46	0.473	0.767	0.361
LUGG01000011.1	730653	G	A	0	60	0	A:51,G:69	0.575	0.425	AA:2,GA:47,GG:11	0.489	0.783	0.369
LUGG01000011.1	882199	A	G	0	60	0	A:101,G:19	0.842	0.158	AA:43,AG:15,GG:2	0.267	0.25	0.231
LUGG01000011.1	902021	G	C	0	60	0	C:49,G:71	0.592	0.408	GC:49,GG:11	0.483	0.817	0.366
LUGG01000011.1	1032019	C	T	0	60	0	C:73,T:47	0.608	0.392	CC:14,CT:45,TT:1	0.477	0.75	0.363
LUGG01000011.1	1124833	C	T	4	60	0.067	C:57,T:55	0.509	0.491	CC:7,CT:43,TT:6	0.5	0.768	0.375
LUGG01000011.1	1186271	T	C	0	60	0	C:54,T:66	0.55	0.45	CC:3,TC:48,TT:9	0.495	0.8	0.372
LUGG01000011.1	1201151	T	C	0	60	0	C:93,T:27	0.775	0.225	CC:43,TC:7,TT:10	0.349	0.117	0.288
LUGG01000011.1	1235122	A	G	1	60	0.017	A:97,G:21	0.822	0.178	AA:45,AG:7,GG:7	0.293	0.119	0.25
LUGG01000011.1	1490256	T	C	0	60	0	C:41,T:79	0.658	0.342	TC:41,TT:19	0.45	0.683	0.349
LUGG01000011.1	1525365	G	A	0	60	0	A:57,G:63	0.525	0.475	GA:57,GG:3	0.499	0.95	0.374
LUGG01000011.1	1545540	C	T	6	60	0.1	C:20,T:88	0.815	0.185	CC:10,TT:44	0.302	0	0.256
LUGG01000011.1	1664951	G	A	0	60	0	A:55,G:65	0.542	0.458	AA:5,GA:45,GG:10	0.497	0.75	0.373
LUGG01000011.1	1755172	A	G	0	60	0	A:79,G:41	0.658	0.342	AA:19,AG:41	0.45	0.683	0.349
LUGG01000013.1	210628	T	C	0	60	0	C:41,T:79	0.658	0.342	TC:41,TT:19	0.45	0.683	0.349
LUGG01000013.1	266583	T	C	0	60	0	C:41,T:79	0.658	0.342	TC:41,TT:19	0.45	0.683	0.349
LUGG01000013.1	307424	G	A	0	60	0	A:49,G:71	0.592	0.408	GA:49,GG:11	0.483	0.817	0.366
LUGG01000013.1	367798	A	G	0	60	0	A:101,G:19	0.842	0.158	AA:47,AG:7,GG:6	0.267	0.117	0.231
LUGG01000013.1	544314	G	A	0	60	0	A:45,G:75	0.625	0.375	GA:45,GG:15	0.469	0.75	0.359
LUGG01000013.1	644123	C	T	0	60	0	C:79,T:41	0.658	0.342	CC:19,CT:41	0.45	0.683	0.349
LUGG01000013.1	759534	G	A	0	60	0	A:50,G:70	0.583	0.417	GA:50,GG:10	0.486	0.833	0.368
LUGG01000013.1	874184	C	T	0	60	0	C:79,T:41	0.658	0.342	CC:19,CT:41	0.45	0.683	0.349
LUGG01000013.1	887331	G	C	0	60	0	C:44,G:76	0.633	0.367	GC:44,GG:16	0.464	0.733	0.357
LUGG01000013.1	894926	C	T	1	60	0.017	C:74,T:44	0.627	0.373	CC:15,CT:44	0.468	0.746	0.358
LUGG01000013.1	907385	T	C	0	60	0	C:45,T:75	0.625	0.375	TC:45,TT:15	0.469	0.75	0.359
LUGG01000013.1	943040	G	A	0	60	0	A:41,G:79	0.658	0.342	GA:41,GG:19	0.45	0.683	0.349
LUGG01000013.1	1379138	C	T	0	60	0	C:101,T:19	0.842	0.158	CC:41,CT:19	0.267	0.317	0.231
LUGG01000013.1	1509632	C	T	1	60	0.017	C:96,T:22	0.814	0.186	CC:41,CT:14,TT:4	0.303	0.237	0.257
LUGG01000013.1	1509986	G	A	1	60	0.017	A:58,G:60	0.508	0.492	AA:17,GA:24,GG:18	0.5	0.407	0.375
LUGG01000014.1	198973	C	G	0	60	0	C:25,G:95	0.792	0.208	CC:6,CG:13,GG:41	0.33	0.217	0.275
LUGG01000014.1	284955	A	T	0	60	0	A:28,T:92	0.767	0.233	AA:11,AT:6,TT:43	0.358	0.1	0.294
LUGG01000014.1	305834	C	T	0	60	0	C:72,T:48	0.6	0.4	CC:13,CT:46,TT:1	0.48	0.767	0.365
LUGG01000014.1	307240	G	T	0	60	0	G:70,T:50	0.583	0.417	GG:10,GT:50	0.486	0.833	0.368
LUGG01000014.1	536021	T	C	0	60	0	C:94,T:26	0.783	0.217	CC:42,TC:10,TT:8	0.339	0.167	0.282
LUGG01000014.1	542556	T	G	0	60	0	G:41,T:79	0.658	0.342	TG:41,TT:19	0.45	0.683	0.349
LUGG01000014.1	545926	T	A	0	60	0	A:59,T:61	0.508	0.492	AA:4,TA:51,TT:5	0.5	0.85	0.375
LUGG01000014.1	552631	A	G	0	60	0	A:54,G:66	0.55	0.45	AA:1,AG:52,GG:7	0.495	0.867	0.372
LUGG01000014.1	552998	A	G	0	60	0	A:62,G:58	0.517	0.483	AA:4,AG:54,GG:2	0.499	0.9	0.375
LUGG01000014.1	563049	C	T	0	60	0	C:52,T:68	0.567	0.433	CT:52,TT:8	0.491	0.867	0.371
LUGG01000014.1	583190	C	T	0	60	0	C:101,T:19	0.842	0.158	CC:47,CT:7,TT:6	0.267	0.117	0.231
LUGG01000014.1	633237	A	G	0	60	0	A:79,G:41	0.658	0.342	AA:19,AG:41	0.45	0.683	0.349
LUGG01000014.1	635096	C	T	0	60	0	C:62,T:58	0.517	0.483	CC:5,CT:52,TT:3	0.499	0.867	0.375
LUGG01000014.1	681851	G	A	0	60	0	A:43,G:77	0.642	0.358	AA:1,GA:41,GG:18	0.46	0.683	0.354
LUGG01000014.1	722013	T	C	0	60	0	C:34,T:86	0.717	0.283	CC:15,TC:4,TT:41	0.406	0.067	0.324
LUGG01000014.1	737999	T	A	0	60	0	A:84,T:36	0.7	0.3	AA:42,TT:18	0.42	0	0.332
LUGG01000014.1	761669	C	T	0	60	0	C:75,T:45	0.625	0.375	CC:15,CT:45	0.469	0.75	0.359
LUGG01000014.1	787223	G	A	0	60	0	A:41,G:79	0.658	0.342	GA:41,GG:19	0.45	0.683	0.349
LUGG01000014.1	808617	T	C	0	60	0	C:41,T:79	0.658	0.342	TC:41,TT:19	0.45	0.683	0.349
LUGG01000014.1	809170	C	A	0	60	0	A:94,C:26	0.783	0.217	AA:41,CA:12,CC:7	0.339	0.2	0.282
LUGG01000014.1	810802	T	C	0	60	0	C:63,T:57	0.525	0.475	CC:7,TC:49,TT:4	0.499	0.817	0.374
LUGG01000014.1	811627	C	A	0	60	0	A:44,C:76	0.633	0.367	CA:44,CC:16	0.464	0.733	0.357
LUGG01000014.1	984591	C	T	0	60	0	C:73,T:47	0.608	0.392	CC:13,CT:47	0.477	0.783	0.363
LUGG01000014.1	1004987	A	G	0	60	0	A:79,G:41	0.658	0.342	AA:19,AG:41	0.45	0.683	0.349
LUGG01000014.1	1007211	A	T	0	60	0	A:64,T:56	0.533	0.467	AA:6,AT:52,TT:2	0.498	0.867	0.374
LUGG01000014.1	1011198	G	T	0	60	0	G:46,T:74	0.617	0.383	GT:46,TT:14	0.473	0.767	0.361
LUGG01000014.1	1012827	A	G	0	60	0	A:101,G:19	0.842	0.158	AA:48,AG:5,GG:7	0.267	0.083	0.231
LUGG01000014.1	1024016	C	T	0	60	0	C:72,T:48	0.6	0.4	CC:12,CT:48	0.48	0.8	0.365
LUGG01000014.1	1059881	A	G	0	60	0	A:25,G:95	0.792	0.208	AA:10,AG:5,GG:45	0.33	0.083	0.275
LUGG01000014.1	1077385	T	C	0	60	0	C:43,T:77	0.642	0.358	CC:1,TC:41,TT:18	0.46	0.683	0.354
LUGG01000014.1	1077808	C	G	0	60	0	C:77,G:43	0.642	0.358	CC:18,CG:41,GG:1	0.46	0.683	0.354
LUGG01000014.1	1091654	G	C	0	60	0	C:41,G:79	0.658	0.342	GC:41,GG:19	0.45	0.683	0.349
LUGG01000014.1	1092476	G	A	0	60	0	A:22,G:98	0.817	0.183	GA:22,GG:38	0.299	0.367	0.255
LUGG01000014.1	1094096	C	T	0	60	0	C:57,T:63	0.525	0.475	CC:2,CT:53,TT:5	0.499	0.883	0.374
LUGG01000014.1	1167642	G	C	0	60	0	C:65,G:55	0.542	0.458	CC:6,GC:53,GG:1	0.497	0.883	0.373
LUGG01000014.1	1171399	G	A	0	60	0	A:97,G:23	0.808	0.192	AA:43,GA:11,GG:6	0.31	0.183	0.262
LUGG01000014.1	1174267	A	G	0	60	0	A:52,G:68	0.567	0.433	AA:4,AG:44,GG:12	0.491	0.733	0.371
LUGG01000014.1	1187957	A	G	0	60	0	A:71,G:49	0.592	0.408	AA:11,AG:49	0.483	0.817	0.366
LUGG01000014.1	1188162	A	G	0	60	0	A:67,G:53	0.558	0.442	AA:10,AG:47,GG:3	0.493	0.783	0.372
LUGG01000014.1	1223517	G	A	0	60	0	A:22,G:98	0.817	0.183	AA:6,GA:10,GG:44	0.299	0.167	0.255
LUGG01000014.1	1223827	A	G	0	60	0	A:75,G:45	0.625	0.375	AA:15,AG:45	0.469	0.75	0.359
LUGG01000014.1	1233154	G	A	0	60	0	A:17,G:103	0.858	0.142	AA:1,GA:15,GG:44	0.243	0.25	0.214
LUGG01000014.1	1234032	T	C	0	60	0	C:71,T:49	0.592	0.408	CC:13,TC:45,TT:2	0.483	0.75	0.366
LUGG01000014.1	1234236	T	G	0	60	0	G:71,T:49	0.592	0.408	GG:13,TG:45,TT:2	0.483	0.75	0.366
LUGG01000014.1	1234656	G	A	0	60	0	A:42,G:78	0.65	0.35	GA:42,GG:18	0.455	0.7	0.351
LUGG01000014.1	1242358	G	A	0	60	0	A:57,G:63	0.525	0.475	AA:3,GA:51,GG:6	0.499	0.85	0.374
LUGG01000014.1	1247561	T	G	0	60	0	G:54,T:66	0.55	0.45	GG:2,TG:50,TT:8	0.495	0.833	0.372
LUGG01000014.1	1255245	T	C	0	60	0	C:46,T:74	0.617	0.383	TC:46,TT:14	0.473	0.767	0.361
LUGG01000014.1	1256438	A	G	0	60	0	A:76,G:44	0.633	0.367	AA:17,AG:42,GG:1	0.464	0.7	0.357
LUGG01000014.1	1257923	G	A	0	60	0	A:95,G:25	0.792	0.208	AA:43,GA:9,GG:8	0.33	0.15	0.275
LUGG01000014.1	1268705	T	C	0	60	0	C:103,T:17	0.858	0.142	CC:46,TC:11,TT:3	0.243	0.183	0.214
LUGG01000015.1	84354	A	G	0	60	0	A:44,G:76	0.633	0.367	AG:44,GG:16	0.464	0.733	0.357
LUGG01000015.1	86106	G	T	0	60	0	G:104,T:16	0.867	0.133	GG:49,GT:6,TT:5	0.231	0.1	0.204
LUGG01000015.1	91034	G	A	0	60	0	A:56,G:64	0.533	0.467	GA:56,GG:4	0.498	0.933	0.374
LUGG01000015.1	100113	G	C	0	60	0	C:55,G:65	0.542	0.458	CC:4,GC:47,GG:9	0.497	0.783	0.373
LUGG01000015.1	367043	T	C	0	60	0	C:54,T:66	0.55	0.45	CC:3,TC:48,TT:9	0.495	0.8	0.372
LUGG01000015.1	372546	T	C	0	60	0	C:65,T:55	0.542	0.458	CC:8,TC:49,TT:3	0.497	0.817	0.373
LUGG01000015.1	415073	T	C	0	60	0	C:58,T:62	0.517	0.483	CC:7,TC:44,TT:9	0.499	0.733	0.375
LUGG01000015.1	518898	C	T	0	60	0	C:62,T:58	0.517	0.483	CC:6,CT:50,TT:4	0.499	0.833	0.375
LUGG01000015.1	519322	G	A	0	60	0	A:47,G:73	0.608	0.392	GA:47,GG:13	0.477	0.783	0.363
LUGG01000015.1	763778	C	T	0	60	0	C:16,T:104	0.867	0.133	CT:16,TT:44	0.231	0.267	0.204
LUGG01000015.1	770118	C	T	0	60	0	C:96,T:24	0.8	0.2	CC:43,CT:10,TT:7	0.32	0.167	0.269
LUGG01000015.1	813690	C	T	0	60	0	C:58,T:62	0.517	0.483	CC:5,CT:48,TT:7	0.499	0.8	0.375
LUGG01000015.1	1135735	A	G	0	60	0	A:79,G:41	0.658	0.342	AA:19,AG:41	0.45	0.683	0.349
LUGG01000015.1	1136151	A	G	0	60	0	A:104,G:16	0.867	0.133	AA:47,AG:10,GG:3	0.231	0.167	0.204
LUGG01000015.1	1243160	A	C	0	60	0	A:79,C:41	0.658	0.342	AA:19,AC:41	0.45	0.683	0.349
LUGG01000015.1	1245554	A	G	0	60	0	A:60,G:60	0.5	0.5	AA:5,AG:50,GG:5	0.5	0.833	0.375
LUGG01000015.1	1274089	T	C	0	60	0	C:87,T:33	0.725	0.275	CC:42,TC:3,TT:15	0.399	0.05	0.319
LUGG01000015.1	1280349	A	C	0	60	0	A:59,C:61	0.508	0.492	AA:3,AC:53,CC:4	0.5	0.883	0.375
LUGG01000015.1	1281357	C	T	0	60	0	C:78,T:42	0.65	0.35	CC:18,CT:42	0.455	0.7	0.351
LUGG01000015.1	1284732	G	C	0	60	0	C:60,G:60	0.5	0.5	CC:4,GC:52,GG:4	0.5	0.867	0.375
LUGG01000017.1	156103	T	C	4	60	0.067	C:23,T:89	0.795	0.205	CC:1,TC:21,TT:34	0.326	0.375	0.273
LUGG01000018.1	36832	T	G	0	60	0	G:41,T:79	0.658	0.342	TG:41,TT:19	0.45	0.683	0.349
LUGG01000018.1	38543	G	C	0	60	0	C:60,G:60	0.5	0.5	CC:8,GC:44,GG:8	0.5	0.733	0.375
LUGG01000018.1	60652	T	C	0	60	0	C:20,T:100	0.833	0.167	CC:5,TC:10,TT:45	0.278	0.167	0.239
LUGG01000018.1	606976	T	G	0	60	0	G:74,T:46	0.617	0.383	GG:14,TG:46	0.473	0.767	0.361
LUGG01000019.1	93544	T	A	0	60	0	A:81,T:39	0.675	0.325	AA:40,TA:1,TT:19	0.439	0.017	0.342
LUGG01000019.1	114324	C	G	0	60	0	C:79,G:41	0.658	0.342	CC:19,CG:41	0.45	0.683	0.349
LUGG01000019.1	144316	G	T	0	60	0	G:59,T:61	0.508	0.492	GG:4,GT:51,TT:5	0.5	0.85	0.375
LUGG01000019.1	181590	G	A	0	60	0	A:68,G:52	0.567	0.433	AA:9,GA:50,GG:1	0.491	0.833	0.371
LUGG01000019.1	227123	T	C	0	60	0	C:54,T:66	0.55	0.45	CC:1,TC:52,TT:7	0.495	0.867	0.372
LUGG01000019.1	228862	A	G	0	60	0	A:75,G:45	0.625	0.375	AA:15,AG:45	0.469	0.75	0.359
LUGG01000019.1	390079	C	T	0	60	0	C:78,T:42	0.65	0.35	CC:18,CT:42	0.455	0.7	0.351
LUGG01000019.1	425548	C	T	0	60	0	C:59,T:61	0.508	0.492	CC:5,CT:49,TT:6	0.5	0.817	0.375
LUGG01000019.1	441577	A	G	0	60	0	A:74,G:46	0.617	0.383	AA:14,AG:46	0.473	0.767	0.361
LUGG01000019.1	456864	G	A	0	60	0	A:42,G:78	0.65	0.35	GA:42,GG:18	0.455	0.7	0.351
LUGG01000019.1	458449	T	A	0	60	0	A:21,T:99	0.825	0.175	AA:2,TA:17,TT:41	0.289	0.283	0.247
LUGG01000019.1	634864	A	T	0	60	0	A:75,T:45	0.625	0.375	AA:15,AT:45	0.469	0.75	0.359
LUGG01000019.1	770738	A	G	0	60	0	A:65,G:55	0.542	0.458	AA:6,AG:53,GG:1	0.497	0.883	0.373
LUGG01000019.1	861177	A	G	0	60	0	A:34,G:86	0.717	0.283	AA:15,AG:4,GG:41	0.406	0.067	0.324
LUGG01000019.1	879493	T	C	0	60	0	C:48,T:72	0.6	0.4	TC:48,TT:12	0.48	0.8	0.365
LUGG01000019.1	913803	C	T	0	60	0	C:93,T:27	0.775	0.225	CC:42,CT:9,TT:9	0.349	0.15	0.288
LUGG01000020.1	109634	T	C	0	60	0	C:41,T:79	0.658	0.342	TC:41,TT:19	0.45	0.683	0.349
LUGG01000020.1	127606	C	T	0	60	0	C:96,T:24	0.8	0.2	CC:46,CT:4,TT:10	0.32	0.067	0.269
LUGG01000020.1	129412	C	T	0	60	0	C:79,T:41	0.658	0.342	CC:19,CT:41	0.45	0.683	0.349
LUGG01000020.1	455756	C	T	0	60	0	C:100,T:20	0.833	0.167	CC:46,CT:8,TT:6	0.278	0.133	0.239
LUGG01000020.1	463877	T	C	0	60	0	C:28,T:92	0.767	0.233	CC:10,TC:8,TT:42	0.358	0.133	0.294
LUGG01000020.1	473385	T	C	0	60	0	C:20,T:100	0.833	0.167	CC:6,TC:8,TT:46	0.278	0.133	0.239
LUGG01000020.1	536979	G	A	0	60	0	A:45,G:75	0.625	0.375	GA:45,GG:15	0.469	0.75	0.359
LUGG01000020.1	539739	T	A	0	60	0	A:28,T:92	0.767	0.233	AA:10,TA:8,TT:42	0.358	0.133	0.294
LUGG01000020.1	544076	C	T	0	60	0	C:103,T:17	0.858	0.142	CC:46,CT:11,TT:3	0.243	0.183	0.214
LUGG01000022.1	72900	G	C	0	60	0	C:41,G:79	0.658	0.342	GC:41,GG:19	0.45	0.683	0.349
LUGG01000022.1	77013	T	C	0	60	0	C:45,T:75	0.625	0.375	TC:45,TT:15	0.469	0.75	0.359
LUGG01000022.1	79955	T	G	0	60	0	G:41,T:79	0.658	0.342	TG:41,TT:19	0.45	0.683	0.349
LUGG01000022.1	80332	A	T	0	60	0	A:67,T:53	0.558	0.442	AA:8,AT:51,TT:1	0.493	0.85	0.372
LUGG01000022.1	95231	C	T	0	60	0	C:70,T:50	0.583	0.417	CC:10,CT:50	0.486	0.833	0.368
LUGG01000022.1	172211	A	T	0	60	0	A:93,T:27	0.775	0.225	AA:42,AT:9,TT:9	0.349	0.15	0.288
LUGG01000022.1	203833	G	A	0	60	0	A:41,G:79	0.658	0.342	GA:41,GG:19	0.45	0.683	0.349
LUGG01000022.1	222270	C	T	0	60	0	C:78,T:42	0.65	0.35	CC:18,CT:42	0.455	0.7	0.351
LUGG01000022.1	258884	G	T	0	60	0	G:64,T:56	0.533	0.467	GG:5,GT:54,TT:1	0.498	0.9	0.374
LUGG01000022.1	272044	T	C	0	60	0	C:60,T:60	0.5	0.5	CC:6,TC:48,TT:6	0.5	0.8	0.375
LUGG01000022.1	325762	C	A	0	60	0	A:19,C:101	0.842	0.158	AA:4,CA:11,CC:45	0.267	0.183	0.231
LUGG01000022.1	329752	C	T	0	60	0	C:75,T:45	0.625	0.375	CC:15,CT:45	0.469	0.75	0.359
LUGG01000022.1	349941	T	C	0	60	0	C:42,T:78	0.65	0.35	TC:42,TT:18	0.455	0.7	0.351
LUGG01000022.1	351712	T	C	0	60	0	C:44,T:76	0.633	0.367	TC:44,TT:16	0.464	0.733	0.357
LUGG01000022.1	464590	T	C	0	60	0	C:82,T:38	0.683	0.317	CC:41,TT:19	0.433	0	0.339
LUGG01000022.1	466934	A	G	0	60	0	A:98,G:22	0.817	0.183	AA:44,AG:10,GG:6	0.299	0.167	0.255
LUGG01000022.1	469530	G	A	0	60	0	A:22,G:98	0.817	0.183	AA:6,GA:10,GG:44	0.299	0.167	0.255
LUGG01000022.1	471460	T	C	0	60	0	C:22,T:98	0.817	0.183	CC:6,TC:10,TT:44	0.299	0.167	0.255
LUGG01000022.1	475881	A	G	0	60	0	A:99,G:21	0.825	0.175	AA:45,AG:9,GG:6	0.289	0.15	0.247
LUGG01000022.1	499394	C	A	0	60	0	A:95,C:25	0.792	0.208	AA:44,CA:7,CC:9	0.33	0.117	0.275
LUGG01000022.1	499471	G	C	0	60	0	C:82,G:38	0.683	0.317	CC:41,GG:19	0.433	0	0.339
LUGG01000022.1	506130	A	G	0	60	0	A:28,G:92	0.767	0.233	AA:9,AG:10,GG:41	0.358	0.167	0.294
LUGG01000022.1	508307	G	A	0	60	0	A:86,G:34	0.717	0.283	AA:41,GA:4,GG:15	0.406	0.067	0.324
LUGG01000022.1	512790	A	G	0	60	0	A:38,G:82	0.683	0.317	AA:19,GG:41	0.433	0	0.339
LUGG01000022.1	515623	C	T	0	60	0	C:35,T:85	0.708	0.292	CC:16,CT:3,TT:41	0.413	0.05	0.328
LUGG01000022.1	517286	T	C	0	60	0	C:85,T:35	0.708	0.292	CC:41,TC:3,TT:16	0.413	0.05	0.328
LUGG01000022.1	518543	T	C	0	60	0	C:85,T:35	0.708	0.292	CC:41,TC:3,TT:16	0.413	0.05	0.328
LUGG01000022.1	518663	G	A	0	60	0	A:85,G:35	0.708	0.292	AA:41,GA:3,GG:16	0.413	0.05	0.328
LUGG01000022.1	519065	C	G	0	60	0	C:35,G:85	0.708	0.292	CC:16,CG:3,GG:41	0.413	0.05	0.328
LUGG01000022.1	522794	C	T	0	60	0	C:35,T:85	0.708	0.292	CC:16,CT:3,TT:41	0.413	0.05	0.328
LUGG01000022.1	630568	C	T	0	60	0	C:69,T:51	0.575	0.425	CC:10,CT:49,TT:1	0.489	0.817	0.369
LUGG01000022.1	630656	C	A	0	60	0	A:66,C:54	0.55	0.45	AA:6,CA:54	0.495	0.9	0.372
LUGG01000022.1	639672	A	G	0	60	0	A:57,G:63	0.525	0.475	AA:2,AG:53,GG:5	0.499	0.883	0.374
LUGG01000022.1	645784	G	T	0	60	0	G:63,T:57	0.525	0.475	GG:6,GT:51,TT:3	0.499	0.85	0.374
LUGG01000022.1	646994	A	G	0	60	0	A:30,G:90	0.75	0.25	AA:11,AG:8,GG:41	0.375	0.133	0.305
LUGG01000022.1	656196	A	T	0	60	0	A:104,T:16	0.867	0.133	AA:46,AT:12,TT:2	0.231	0.2	0.204
LUGG01000022.1	666884	A	C	0	60	0	A:78,C:42	0.65	0.35	AA:18,AC:42	0.455	0.7	0.351
LUGG01000022.1	678740	G	A	0	60	0	A:56,G:64	0.533	0.467	AA:5,GA:46,GG:9	0.498	0.767	0.374
LUGG01000022.1	685407	T	C	0	60	0	C:51,T:69	0.575	0.425	CC:3,TC:45,TT:12	0.489	0.75	0.369
LUGG01000022.1	723955	G	A	1	60	0.017	A:44,G:74	0.627	0.373	AA:1,GA:42,GG:16	0.468	0.712	0.358
LUGG01000022.1	765756	T	C	0	60	0	C:41,T:79	0.658	0.342	TC:41,TT:19	0.45	0.683	0.349
LUGG01000022.1	846944	C	T	0	60	0	C:81,T:39	0.675	0.325	CC:21,CT:39	0.439	0.65	0.342
LUGG01000023.1	26324	T	G	0	60	0	G:44,T:76	0.633	0.367	TG:44,TT:16	0.464	0.733	0.357
LUGG01000023.1	320102	G	A	0	60	0	A:42,G:78	0.65	0.35	GA:42,GG:18	0.455	0.7	0.351
LUGG01000023.1	401039	G	A	2	60	0.033	A:83,G:33	0.716	0.284	AA:29,GA:25,GG:4	0.407	0.431	0.324
LUGG01000023.1	410202	T	C	0	60	0	C:59,T:61	0.508	0.492	CC:5,TC:49,TT:6	0.5	0.817	0.375
LUGG01000023.1	453275	T	C	0	60	0	C:58,T:62	0.517	0.483	CC:2,TC:54,TT:4	0.499	0.9	0.375
LUGG01000023.1	482466	C	T	1	60	0.017	C:68,T:50	0.576	0.424	CC:11,CT:46,TT:2	0.488	0.78	0.369
LUGG01000023.1	592910	G	A	0	60	0	A:51,G:69	0.575	0.425	AA:2,GA:47,GG:11	0.489	0.783	0.369
LUGG01000023.1	656066	G	A	0	60	0	A:58,G:62	0.517	0.483	AA:3,GA:52,GG:5	0.499	0.867	0.375
LUGG01000023.1	660042	C	T	0	60	0	C:62,T:58	0.517	0.483	CC:5,CT:52,TT:3	0.499	0.867	0.375
LUGG01000023.1	763672	C	T	0	60	0	C:70,T:50	0.583	0.417	CC:11,CT:48,TT:1	0.486	0.8	0.368
LUGG01000023.1	1006640	T	A	0	60	0	A:68,T:52	0.567	0.433	AA:8,TA:52	0.491	0.867	0.371
LUGG01000023.1	1017099	G	A	0	60	0	A:64,G:56	0.533	0.467	AA:6,GA:52,GG:2	0.498	0.867	0.374
LUGG01000024.1	95557	G	A	0	60	0	A:24,G:96	0.8	0.2	AA:10,GA:4,GG:46	0.32	0.067	0.269
LUGG01000024.1	154748	C	T	0	60	0	C:69,T:51	0.575	0.425	CC:9,CT:51	0.489	0.85	0.369
LUGG01000024.1	408585	C	G	0	60	0	C:79,G:41	0.658	0.342	CC:19,CG:41	0.45	0.683	0.349
LUGG01000024.1	409291	G	A	0	60	0	A:41,G:79	0.658	0.342	GA:41,GG:19	0.45	0.683	0.349
LUGG01000025.1	128550	A	G	0	60	0	A:23,G:97	0.808	0.192	AA:6,AG:11,GG:43	0.31	0.183	0.262
LUGG01000025.1	133724	C	A	0	60	0	A:41,C:79	0.658	0.342	CA:41,CC:19	0.45	0.683	0.349
LUGG01000025.1	133775	A	G	0	60	0	A:45,G:75	0.625	0.375	AG:45,GG:15	0.469	0.75	0.359
LUGG01000025.1	168813	C	T	0	60	0	C:72,T:48	0.6	0.4	CC:13,CT:46,TT:1	0.48	0.767	0.365
LUGG01000025.1	172137	C	T	0	60	0	C:33,T:87	0.725	0.275	CC:14,CT:5,TT:41	0.399	0.083	0.319
LUGG01000025.1	175835	T	C	0	60	0	C:41,T:79	0.658	0.342	TC:41,TT:19	0.45	0.683	0.349
LUGG01000025.1	197602	T	C	0	60	0	C:47,T:73	0.608	0.392	TC:47,TT:13	0.477	0.783	0.363
LUGG01000025.1	213641	T	C	0	60	0	C:100,T:20	0.833	0.167	CC:49,TC:2,TT:9	0.278	0.033	0.239
LUGG01000025.1	216228	A	G	0	60	0	A:61,G:59	0.508	0.492	AA:7,AG:47,GG:6	0.5	0.783	0.375
LUGG01000025.1	267562	C	T	0	60	0	C:79,T:41	0.658	0.342	CC:19,CT:41	0.45	0.683	0.349
LUGG01000025.1	269112	G	A	0	60	0	A:63,G:57	0.525	0.475	AA:7,GA:49,GG:4	0.499	0.817	0.374
LUGG01000025.1	339113	G	A	0	60	0	A:16,G:104	0.867	0.133	AA:5,GA:6,GG:49	0.231	0.1	0.204
LUGG01000025.1	340309	A	G	0	60	0	A:27,G:93	0.775	0.225	AA:9,AG:9,GG:42	0.349	0.15	0.288
LUGG01000025.1	627024	G	A	0	60	0	A:65,G:55	0.542	0.458	AA:11,GA:43,GG:6	0.497	0.717	0.373
LUGG01000025.1	639969	C	T	0	60	0	C:78,T:42	0.65	0.35	CC:18,CT:42	0.455	0.7	0.351
LUGG01000025.1	660587	G	A	0	60	0	A:41,G:79	0.658	0.342	GA:41,GG:19	0.45	0.683	0.349
LUGG01000027.1	65129	G	A	0	60	0	A:56,G:64	0.533	0.467	AA:1,GA:54,GG:5	0.498	0.9	0.374
LUGG01000027.1	179454	A	G	0	60	0	A:71,G:49	0.592	0.408	AA:11,AG:49	0.483	0.817	0.366
LUGG01000027.1	181387	T	C	0	60	0	C:63,T:57	0.525	0.475	CC:7,TC:49,TT:4	0.499	0.817	0.374
LUGG01000027.1	247492	G	A	4	60	0.067	A:31,G:81	0.723	0.277	GA:31,GG:25	0.4	0.554	0.32
LUGG01000027.1	314021	G	A	0	60	0	A:98,G:22	0.817	0.183	AA:44,GA:10,GG:6	0.299	0.167	0.255
LUGG01000027.1	324678	A	G	0	60	0	A:79,G:41	0.658	0.342	AA:19,AG:41	0.45	0.683	0.349
LUGG01000027.1	389826	C	T	0	60	0	C:79,T:41	0.658	0.342	CC:19,CT:41	0.45	0.683	0.349
LUGG01000027.1	454544	T	A	2	60	0.033	A:23,T:93	0.802	0.198	AA:10,TA:3,TT:45	0.318	0.052	0.267
LUGG01000027.1	477080	G	A	0	60	0	A:52,G:68	0.567	0.433	GA:52,GG:8	0.491	0.867	0.371
LUGG01000027.1	546806	A	T	0	60	0	A:51,T:69	0.575	0.425	AA:3,AT:45,TT:12	0.489	0.75	0.369
LUGG01000027.1	638974	A	G	0	60	0	A:71,G:49	0.592	0.408	AA:11,AG:49	0.483	0.817	0.366
LUGG01000027.1	664389	T	C	0	60	0	C:51,T:69	0.575	0.425	TC:51,TT:9	0.489	0.85	0.369
LUGG01000027.1	664877	T	C	0	60	0	C:44,T:76	0.633	0.367	TC:44,TT:16	0.464	0.733	0.357
LUGG01000027.1	686058	C	G	0	60	0	C:16,G:104	0.867	0.133	CC:1,CG:14,GG:45	0.231	0.233	0.204
LUGG01000029.1	28625	C	T	0	60	0	C:67,T:53	0.558	0.442	CC:8,CT:51,TT:1	0.493	0.85	0.372
LUGG01000029.1	44025	G	A	0	60	0	A:17,G:103	0.858	0.142	AA:2,GA:13,GG:45	0.243	0.217	0.214
LUGG01000029.1	138910	C	T	0	60	0	C:74,T:46	0.617	0.383	CC:14,CT:46	0.473	0.767	0.361
LUGG01000029.1	152677	A	T	0	60	0	A:74,T:46	0.617	0.383	AA:14,AT:46	0.473	0.767	0.361
LUGG01000029.1	153506	T	C	0	60	0	C:67,T:53	0.558	0.442	CC:8,TC:51,TT:1	0.493	0.85	0.372
LUGG01000029.1	337591	T	C	0	60	0	C:49,T:71	0.592	0.408	TC:49,TT:11	0.483	0.817	0.366
LUGG01000029.1	372162	C	T	0	60	0	C:79,T:41	0.658	0.342	CC:19,CT:41	0.45	0.683	0.349
LUGG01000029.1	394175	A	T	0	60	0	A:79,T:41	0.658	0.342	AA:19,AT:41	0.45	0.683	0.349
LUGG01000029.1	406460	G	A	0	60	0	A:61,G:59	0.508	0.492	AA:3,GA:55,GG:2	0.5	0.917	0.375
LUGG01000031.1	30134	C	T	0	60	0	C:78,T:42	0.65	0.35	CC:18,CT:42	0.455	0.7	0.351
LUGG01000031.1	31942	C	G	0	60	0	C:48,G:72	0.6	0.4	CC:1,CG:46,GG:13	0.48	0.767	0.365
LUGG01000031.1	35639	T	C	0	60	0	C:73,T:47	0.608	0.392	CC:13,TC:47	0.477	0.783	0.363
LUGG01000031.1	41245	G	A	0	60	0	A:56,G:64	0.533	0.467	AA:4,GA:48,GG:8	0.498	0.8	0.374
LUGG01000031.1	42627	A	G	0	60	0	A:79,G:41	0.658	0.342	AA:19,AG:41	0.45	0.683	0.349
LUGG01000031.1	51346	C	T	0	60	0	C:60,T:60	0.5	0.5	CC:3,CT:54,TT:3	0.5	0.9	0.375
LUGG01000031.1	105791	C	T	0	60	0	C:74,T:46	0.617	0.383	CC:14,CT:46	0.473	0.767	0.361
LUGG01000031.1	246684	T	C	0	60	0	C:29,T:91	0.758	0.242	CC:13,TC:3,TT:44	0.367	0.05	0.299
LUGG01000031.1	407755	T	C	0	60	0	C:103,T:17	0.858	0.142	CC:45,TC:13,TT:2	0.243	0.217	0.214
LUGG01000031.1	449444	A	G	0	60	0	A:43,G:77	0.642	0.358	AG:43,GG:17	0.46	0.717	0.354
LUGG01000031.1	463747	A	G	0	60	0	A:85,G:35	0.708	0.292	AA:41,AG:3,GG:16	0.413	0.05	0.328
LUGG01000031.1	480075	C	T	0	60	0	C:82,T:38	0.683	0.317	CC:41,TT:19	0.433	0	0.339
LUGG01000031.1	482814	C	T	0	60	0	C:82,T:38	0.683	0.317	CC:41,TT:19	0.433	0	0.339
LUGG01000031.1	487009	G	A	0	60	0	A:27,G:93	0.775	0.225	AA:9,GA:9,GG:42	0.349	0.15	0.288
LUGG01000031.1	490603	A	T	0	60	0	A:90,T:30	0.75	0.25	AA:41,AT:8,TT:11	0.375	0.133	0.305
LUGG01000031.1	493862	T	C	0	60	0	C:36,T:84	0.7	0.3	CC:17,TC:2,TT:41	0.42	0.033	0.332
LUGG01000032.1	149214	G	C	0	60	0	C:48,G:72	0.6	0.4	GC:48,GG:12	0.48	0.8	0.365
LUGG01000032.1	195987	A	G	0	60	0	A:72,G:48	0.6	0.4	AA:12,AG:48	0.48	0.8	0.365
LUGG01000032.1	232327	A	G	0	60	0	A:79,G:41	0.658	0.342	AA:19,AG:41	0.45	0.683	0.349
LUGG01000033.1	182680	C	A	1	60	0.017	A:36,C:82	0.695	0.305	CA:36,CC:23	0.424	0.61	0.334
LUGG01000033.1	409659	C	T	0	60	0	C:66,T:54	0.55	0.45	CC:8,CT:50,TT:2	0.495	0.833	0.372
LUGG01000033.1	423122	A	G	0	60	0	A:69,G:51	0.575	0.425	AA:9,AG:51	0.489	0.85	0.369
LUGG01000034.1	20218	T	C	0	60	0	C:79,T:41	0.658	0.342	CC:19,TC:41	0.45	0.683	0.349
LUGG01000034.1	37905	A	G	0	60	0	A:66,G:54	0.55	0.45	AA:6,AG:54	0.495	0.9	0.372
LUGG01000038.1	17590	C	T	0	60	0	C:78,T:42	0.65	0.35	CC:18,CT:42	0.455	0.7	0.351
LUGG01000038.1	47427	A	G	0	60	0	A:64,G:56	0.533	0.467	AA:9,AG:46,GG:5	0.498	0.767	0.374
LUGG01000038.1	114776	C	T	0	60	0	C:21,T:99	0.825	0.175	CC:3,CT:15,TT:42	0.289	0.25	0.247
LUGG01000038.1	163771	C	T	0	60	0	C:61,T:59	0.508	0.492	CC:6,CT:49,TT:5	0.5	0.817	0.375
LUGG01000038.1	164716	G	A	0	60	0	A:59,G:61	0.508	0.492	AA:5,GA:49,GG:6	0.5	0.817	0.375
LUGG01000038.1	168660	C	T	2	60	0.033	C:75,T:41	0.647	0.353	CC:17,CT:41	0.457	0.707	0.353
LUGG01000038.1	193438	G	A	0	60	0	A:54,G:66	0.55	0.45	GA:54,GG:6	0.495	0.9	0.372
LUGG01000041.1	37245	C	T	0	60	0	C:54,T:66	0.55	0.45	CC:3,CT:48,TT:9	0.495	0.8	0.372
LUGG01000041.1	139865	A	G	0	60	0	A:79,G:41	0.658	0.342	AA:19,AG:41	0.45	0.683	0.349
LUGG01000043.1	324468	C	T	0	60	0	C:79,T:41	0.658	0.342	CC:19,CT:41	0.45	0.683	0.349
LUGG01000043.1	332199	G	T	0	60	0	G:27,T:93	0.775	0.225	GG:9,GT:9,TT:42	0.349	0.15	0.288
LUGG01000043.1	332947	C	G	0	60	0	C:104,G:16	0.867	0.133	CC:47,CG:10,GG:3	0.231	0.167	0.204
LUGG01000044.1	91719	C	G	0	60	0	C:78,G:42	0.65	0.35	CC:18,CG:42	0.455	0.7	0.351
LUGG01000044.1	103663	C	G	0	60	0	C:79,G:41	0.658	0.342	CC:19,CG:41	0.45	0.683	0.349
LUGG01000044.1	193474	C	T	0	60	0	C:35,T:85	0.708	0.292	CC:16,CT:3,TT:41	0.413	0.05	0.328
LUGG01000044.1	230451	T	C	6	60	0.1	C:39,T:69	0.639	0.361	TC:39,TT:15	0.461	0.722	0.355
LUGG01000047.1	3833	G	A	0	60	0	A:54,G:66	0.55	0.45	GA:54,GG:6	0.495	0.9	0.372
LUGG01000047.1	159430	C	T	0	60	0	C:73,T:47	0.608	0.392	CC:13,CT:47	0.477	0.783	0.363
LUGG01000053.1	5954	G	A	0	60	0	A:57,G:63	0.525	0.475	GA:57,GG:3	0.499	0.95	0.374
LUGG01000056.1	28056	C	T	0	60	0	C:78,T:42	0.65	0.35	CC:18,CT:42	0.455	0.7	0.351
LUGG01000056.1	28801	T	C	0	60	0	C:17,T:103	0.858	0.142	CC:5,TC:7,TT:48	0.243	0.117	0.214
LUGG01000056.1	59623	T	C	0	60	0	C:98,T:22	0.817	0.183	CC:47,TC:4,TT:9	0.299	0.067	0.255
LUGG01000056.1	67710	A	G	0	60	0	A:69,G:51	0.575	0.425	AA:11,AG:47,GG:2	0.489	0.783	0.369

## Sheet: Table S7
Table S7. KASP primer names, positions, variation types, and sequences for the 50 candidate core SNP markers.
ID	Chr_Position	Primer sequences(5'–3')	Variation type
SNP1	LUGG01000001.1_1828807	F1:GAAGGTGACCAAGTTCATGCTGATCTACTTCCAAGAGTAGCCCAATTTTG	C/T
		F2:GAAGGTCGGAGTCAACGGATTATCTACTTCCAAGAGTAGCCCAATTTTA
		R:ATGAGAGAGAACGTCATTTCCTCACA
SNP2	LUGG0100001.1_1915715	F1:GAAGGTGACCAAGTTCATGCTGAGATCAAATAATTCCTCGTCAGATAGT	A/G
		F2:GAAGGTCGGAGTCAACGGATTGATCAAATAATTCCTCGTCAGATAGC
		R:ATACCCTACGGAGATTGGGATGTT
SNP3	LUGG01000001.1_2275573	F1:GAAGGTGACCAAGTTCATGCTGAGCGAGTCTTGGAAGCTGCTA	A/G
		F2:GAAGGTCGGAGTCAACGGATTGCGAGTCTTGGAAGCTGCTG
		R:CGGGCTGAGGCAAATTCTAGA
SNP4	LUGG0100001.1_3518062	F1:GAAGGTGACCAAGTTCATGCTAAAATATTCCGTCATTGTGTCAGTG	G/A
		F2:GAAGGTCGGAGTCAACGGATTGAAAATATTCCGTCATTGTGTCAGTA
		R:ACTCCTCTCTCCCCCTACGTTCTAT
SNP5	LUGG0100002.1_473513	F1:GAAGGTGACCAAGTTCATGCTCTGACCAATGGCGGCGAT	T/C
		F2:GAAGGTCGGAGTCAACGGATTCTGACCAATGGCGGCGAC
		R:GTACATCCCAATCCACACTCTCTAACA
SNP6	LUGG0100002.1_888692	F1:GAAGGTGACCAAGTTCATGCTGACTGATCTCGCACCTCTGCC	G/A
		F2:GAAGGTCGGAGTCAACGGATTTGACTGATCTCGCACCTCTGCT
		R:CCAATGCCCCTTCTCAGTATGTG
SNP7	LUGG01000002.1_1316083	F1:GAAGGTGACCAAGTTCATGCTGCAAAGATCAAGCCATAC	C/T
		F2:GAAGGTCGGAGTCAACGGATTCAAAGATCAAGCCATAT
		R:GCTCATACTGTGTGACCCAGT
SNP8	LUGG0100002.1_1446577	F1:GAAGGTGACCAAGTTCATGCTAGGCGACGGTGTCATGAGG	C/T
		F2:GAAGGTCGGAGTCAACGGATTGAGGCGACGGTGTCATGAGA
		R:CTGCTGAACCTCTGGAGACTCGTAT
SNP9	LUGG01000002.1_2057643	F1:GAAGGTGACCAAGTTCATGCTGTTCCACAATCGCTGAACTCCCA	T/C
		F2:GAAGGTCGGAGTCAACGGATTTCCACAATCGCTGAACTCCCG
		R:TCAATGTCCTTCGGGATAAGGC
SNP10	LUGG01000002.1_2424138	F1:GAAGGTGACCAAGTTCATGCTCGCATCGTCAAAGCCAAAAAGA	T/C
		F2:GAAGGTCGGAGTCAACGGATTGCATCGTCAAAGCCAAAAAGG
		R:ATACACGCTCATGCTAGCCTTT
SNP11	LUGG01000002.1_2833509	F1:GAAGGTGACCAAGTTCATGCTCTAGTCTTTTGGTGACGACAAT	T/C
		F2:GAAGGTCGGAGTCAACGGATTTAGTCTTTTGGTGACGACAAC
		R:TCCTGAATGTGTTGTTCTTCAGAA
SNP12	LUGG0100002.1_2880791	F1:GAAGGTGACCAAGTTCATGCTACCACAACAGCGCAGCAGTA	A/G
		F2:GAAGGTCGGAGTCAACGGATTCCACAACAGCGCAGCAGTG
		R:CAACCGCTCGTCTAATAATTCTCC
SNP13	LUGG01000003.1_375249	F1:GAAGGTGACCAAGTTCATGCTGATAATTCCCGGGTCCAGTATC	G/A
		F2:GAAGGTCGGAGTCAACGGATTATAATTCCCGGGTCCAGTATT
		R:ACCTACAGTCAATTTCACCACGA
SNP14	LUGG0100003.1_1053539	F1:GAAGGTGACCAAGTTCATGCTTGACCAGCTACTCTTGCAGGG	C/T
		F2:GAAGGTCGGAGTCAACGGATTCTGACCAGCTACTCTTGCAGGA
		R:TACAGCTGGATGGGAGTCGTCA
SNP15	LUGG01000003.1_1791892	F1:GAAGGTGACCAAGTTCATGCTGGAGCGTCAAGAATGGTGAC	G/A
		F2:GAAGGTCGGAGTCAACGGATTGAGCGTCAAGAATGGTGAT
		R:GAAATCGACATTGATGGGCCG
SNP16	LUGG0100003.1_1987918	F1:GAAGGTGACCAAGTTCATGCTCGACTGCGTCTTGTATTTCTCTT	A/G
		F2:GAAGGTCGGAGTCAACGGATTCGACTGCGTCTTGTATTTCTCTC
		R:GAGATGACGAGGCAGTGAATGAC
SNP17	LUGG0100003.1_2042709	F1:GAAGGTGACCAAGTTCATGCTAGGTTTACAGGAGCTGTTGTAGATATG	C/T
		F2:GAAGGTCGGAGTCAACGGATTCAGGTTTACAGGAGCTGTTGTAGATATA
		R:TCTAAGGTTTTCAACAAAGTCAGCG
SNP18	LUGG01000003.1_2639196	F1:GAAGGTGACCAAGTTCATGCTGTGCACGACAGAACGATAT	T/G
		F2:GAAGGTCGGAGTCAACGGATTTGCACGACAGAACGATAG
		R:TGCACTTTGTCAAATGCGGT
SNP19	LUGG0100004.1_299561	F1:GAAGGTGACCAAGTTCATGCTCAGCTGAAGGCCGTTAAAACT	T/C
		F2:GAAGGTCGGAGTCAACGGATTAGCTGAAGGCCGTTAAAACC
		R:TCCTCACTACAACCTCCTCCTCAA
SNP20	LUGG0100004.1_346179	F1:GAAGGTGACCAAGTTCATGCTGTATTTCGTGCAGTGCTCCTTA	C/T
		F2:GAAGGTCGGAGTCAACGGATTTTTCGTGCAGTGCTCCTTG
		R:AGGAGGAGATGAAGGAAGTTTGTT
SNP21	LUGG01000005.1_731741	F1:GAAGGTGACCAAGTTCATGCTGAGGACTATTTGGACGAAGGAAT
		F2:GAAGGTCGGAGTCAACGGATTAGGACTATTTGGACGAAGGAAC	T/C
		R:GGAATGGTTTGAACATATCGTCCTG
SNP22	LUGG01000005.1_822279	F1:GAAGGTGACCAAGTTCATGCTATACGCACATAACGGTCGAATCGG
		F2:GAAGGTCGGAGTCAACGGATTTACGCACATAACGGTCGAATCGA	G/A
		R:GTCAAGCGCATTTTGAATATTGCAG
SNP23	LUGG01000005.1_939054	F1:GAAGGTGACCAAGTTCATGCTGAGTATGAGCGCACATCGTCTAC
		F2:GAAGGTCGGAGTCAACGGATTAGTATGAGCGCACATCGTCTAT	C/T
		R:TATCCACTATGACTGTTACGCCTG
SNP24	LUGG01000005.1_2004185	F1:GAAGGTGACCAAGTTCATGCTGTCTTGGACTGGTTGGAGAC
		F2:GAAGGTCGGAGTCAACGGATTTCTTGGACTGGTTGGAGAT	G/A
		R:CAATCTACTGCATGGCTGGGT
SNP25	LUGG01000005.1_2008004	F1:GAAGGTGACCAAGTTCATGCTGACTACGTTAACCAGGGCGGG
		F2:GAAGGTCGGAGTCAACGGATTCTACGTTAACCAGGGCGGA	G/A
		R:TCGACCTGGTTGAAGATGGC
SNP26	LUGG01000006.1_76323	F1:GAAGGTGACCAAGTTCATGCTCTGGCAGTTGCAAGAGAATTCCTC
		F2:GAAGGTCGGAGTCAACGGATTCTGCAGTTGCAAGAGAATTCCTT	C/T
		R:TCTGGAAAAATCCTGCTCGATGA
SNP27	LUGG01000006.1_713200	F1:GAAGGTGACCAAGTTCATGCTTGATCCATCGCTGTTCTTCAGGC
		F2:GAAGGTCGGAGTCAACGGATTGATCCATCGCTGTTCTTCAGGT	G/A
		R:TCAATGACATTTTGGACGAACTCG
SNP28	LUGG0100006.1_718221	F1:GAAGGTGACCAAGTTCATGCTCCTTCCTCCAGCACAAGCC	G/A
		F2:GAAGGTCGGAGTCAACGGATTTCCTTCCTCCAGCACAAGCT
		R:TGACTATCTGCGGGATACTGAAGTT
SNP29	LUGG0100007.1_1649570	F1:GAAGGTGACCAAGTTCATGCTGTTGATTTGGGCCTGATCCA	T/C
		F2:GAAGGTCGGAGTCAACGGATTTTGATTTGGGCCTGATCCG
		R:GACATACAATCGCTTCAAGCTTTCA
SNP30	LUGG01000009.1_43988	F1:GAAGGTGACCAAGTTCATGCTGCACCAGTGACCTTCTTCG
		F2:GAAGGTCGGAGTCAACGGATTACCAGTGACCTTCTTCA	G/A
		R:GCAAATCTGCTCCGCGATTT
SNP31	LUGG01000009.1_92923	F1:GAAGGTGACCAAGTTCATGCTCTCATTCCGCTCCCTTTTGCG
		F2:GAAGGTCGGAGTCAACGGATTTCATTCCGCTCCCTTTTGCA	G/A
		R:CGGGATTAGGGTACGAATCGG
SNP32	LUGG0100009.1_521970	F1:GAAGGTGACCAAGTTCATGCTGGACGAGACGGTCAAGGCC	C/T
		F2:GAAGGTCGGAGTCAACGGATTTGGACGAGACGGTCAAGGCT
		R:GCAAGACGCTCCACAATCGC
SNP33	LUGG01000010.1_27076	F1:GAAGGTGACCAAGTTCATGCTACGATAGGGTCAGTCGGATTT
		F2:GAAGGTCGGAGTCAACGGATTGATAGGGTCAGTCGGATTC	A/G
		R:CCAACGCAGAGAAGTGTAGAGA
SNP34	LUGG0100013.1_1509986	F1:GAAGGTGACCAAGTTCATGCTGTCTCGTCATCCGAGTTGTCG	G/A
		F2:GAAGGTCGGAGTCAACGGATTAGTCTCGTCATCCGAGTTGTCA
		R:AGAGTGATGTGATGTTGTCTGAGCA
SNP35	LUGG01000014.1_1004987	F1:GAAGGTGACCAAGTTCATGCTACTCGACTGCCCTCTTTTCAAA
		F2:GAAGGTCGGAGTCAACGGATTCTCGACTGCCCTCTTTTCAAG
		R:GTGGAATTATGGCTTGACGATGG	A/G
SNP36	LUGG01000014.1_1011198	F1:GAAGGTGACCAAGTTCATGCTCTATCGTAAATACTTACTGATGCAGGGGG
		F2:GAAGGTCGGAGTCAACGGATTCGTAAATACTTACTGATGCAGGGGT	G/T
		R:CTAGTTATCCATCAATCCACCCATATCC
SNP37	LUGG0100017.1_156103	F1:GAAGGTGACCAAGTTCATGCTGTGCTTGCTTACCACAGCTTCTAT	T/C
		F2:GAAGGTCGGAGTCAACGGATTGTGCTTGCTTACCACAGCTTCTAC
		R:GTTGCTCACTATCAGACAGTTTAAGGG
SNP38	LUGG0100022.1_499394	F1:GAAGGTGACCAAGTTCATGCTTCCCTTCCTTCTAGCCTTGACC	C/A
		F2:GAAGGTCGGAGTCAACGGATTTCCCTTCCTTCTAGCCTTGACA
		R:GCCTCGAGATCTGGAATTTTGTAG
SNP39	LUGG0100023.1_401039	F1:GAAGGTGACCAAGTTCATGCTCCAACTCTTGATCTACCTGCCAAT	A/G
		F2:GAAGGTCGGAGTCAACGGATTCCAACTCTTGATCTACCTGCCAAC
		R:TAGAGTCGCGCAAATTGGAGGT
SNP40	LUGG0100023.1_410202	F1:GAAGGTGACCAAGTTCATGCTGAAAGTGAATCTGTCTGTCATTCGT	T/C
		F2:GAAGGTCGGAGTCAACGGATTAAAGTGAATCTGTCTGTCATTCGC
		R:AGTTCTATCACTTTGTTGACGACCC
SNP41	LUGG01000023.1_1006640	F1:GAAGGTGACCAAGTTCATGCTTTCGTGCACATTGGAGACCAT	T/A
		F2:GAAGGTCGGAGTCAACGGATTTCGTGCACATTGGAGACCAA
		R:GATCGGTAGCCTCTTCAAACGA
SNP42	LUGG01000024.1_95557	F1:GAAGGTGACCAAGTTCATGCTATTTGACCTGTTAGCTGCCGGC	G/A
		F2:GAAGGTCGGAGTCAACGGATTATTTGACCTGTTAGCTGCCGGT
		R:CTGCGCGATCTTCAGATACTGTAT
SNP43	LUGG01000024.1_154748	F1:GAAGGTGACCAAGTTCATGCTCAGCGAGCTCAGTAACCTTG	C/T
		F2:GAAGGTCGGAGTCAACGGATTAGCGAGCTCAGTAACCTTA
		R:AGACCCTTTATGTCTGGCAGC
SNP44	LUGG01000027.1_546806	F1:GAAGGTGACCAAGTTCATGCTTCACGGTTAGAAAGCTGCAT	A/T
		F2:GAAGGTCGGAGTCAACGGATTACGGTTAGAAAGCTGCAA
		R:TGTACATCGTGGTGTTGCTGT
SNP45	LUGG0100031.1_105791	F1:GAAGGTGACCAAGTTCATGCTCTTCATCTTTACGCATTTCGACTTA	T/C
		F2:GAAGGTCGGAGTCAACGGATTTCATCTTTACGCATTTCGACTTG
		R:GTTTAACGTACGGTGTTCTTTGATAGG
SNP46	LUGG01000031.1_487009	F1:GAAGGTGACCAAGTTCATGCTGAGCGGCAAGAGTCCCAATTC	G/A
		F2:GAAGGTCGGAGTCAACGGATTGCGGCAAGAGTCCCAATTT
		R:TTCCTGCCACGGTATTCATGAA
SNP47	LUGG0100033.1_182680	F1:GAAGGTGACCAAGTTCATGCTGCGCAAAATATGCTTGCCTC	C/A
		F2:GAAGGTCGGAGTCAACGGATTAGCGCAAAATATGCTTGCCTA
		R:CGGCATTTGAAAGCTCGAGAA
SNP48	LUGG01000038.1_163771	F1:GAAGGTGACCAAGTTCATGCTCAGTGGTGGTTCGCATTCAG	C/T
		F2:GAAGGTCGGAGTCAACGGATTGTGGTGGTTCGCATTCAA
		R:ACGTTCAATCGGACGAGTTCA
SNP49	LUGG01000044.1_230451	F1:GAAGGTGACCAAGTTCATGCTGTTTAATTCATGATACTCACCACGCTT	T/C
		F2:GAAGGTCGGAGTCAACGGATTTTAATTCATGATACTCACCACGCTC
		R:ATATTGTACTAGTTCTGACCAACCTCAA
SNP50	LUGG01000056.1_59623	F1:GAAGGTGACCAAGTTCATGCTAAGTTATTGCATTTCCAGAGTTATCT	T/C
		F2:GAAGGTCGGAGTCAACGGATTAGTTATTGCATTTCCAGAGTTATCC
		R:ACATCTATTCCGTGCTGTATATGGATAA
